# Supplementary material for: Novel Families of Archaeo-Eukaryotic Primases Associated with Mobile Genetic Elements of Bacteria and Archaea
Source: J Mol Biol. 2018 Mar 2;430(5):737–50. doi: 10.1016/j.jmb.2017.11.014 (PMC5862659; doi:10.1016/j.jmb.2017.11.014)
Supplement: Supplementary data file 1 — Taxonomic distribution and domain organizations of PrimPol-PV1. [file mmc2.xls]

## Sheet: Sheet1
Family	Accession	Length	Domain organisation	Superkingdom	Kingdom	Phylum	Class	Order	Family	Genus	Species
PolpTN2	YP_003603593.1	923	Prim+PriCT_1+PriL(PriL_N+PriCT_2)+WH	Archaea	no_rank	Euryarchaeota	Thermococci	Thermococcales	Thermococcaceae	Thermococcus	Thermococcus nautili
PolpTN2	WP_015243570.1	755	Prim+PriCT_1+PriL(PriL_N+PriCT_2)+WH	Archaea	no_rank	Euryarchaeota	Thermococci	Thermococcales	Thermococcaceae	Thermococcus	Thermococcus sp. IRI48
PolpTN2	WP_013087941.1	898	Prim+PriCT_1+PriL(PriL_N+PriCT_2)+WH	Archaea	no_rank	Euryarchaeota	Thermococci	Thermococcales	Thermococcaceae	Pyrococcus	Pyrococcus sp. 12/1
PolpTN2	WP_015243587.1	928	Prim+PriCT_1+PriL(PriL_N+PriCT_2)+WH	Archaea	no_rank	Euryarchaeota	Thermococci	Thermococcales	Thermococcaceae	Thermococcus	Thermococcus sp. CIR10
PolpTN2	WP_062389070.1	914	Prim+PriCT_1+PriL(PriL_N+PriCT_2)+WH	Archaea	no_rank	Euryarchaeota	Thermococci	Thermococcales	Thermococcaceae	Thermococcus	Thermococcus peptonophilus
PolpTN2	WP_058937716.1	913	Prim+PriCT_1+PriL(PriL_N+PriCT_2)+WH	Archaea	no_rank	Euryarchaeota	Thermococci	Thermococcales	Thermococcaceae	Thermococcus	Thermococcus celericrescens
PrimQH	WP_020170841.1	702	Prim+PriCT_1+RepA+WH	Bacteria	no_rank	Actinobacteria	Actinobacteria	Corynebacteriales	Gordoniaceae	Gordonia	Gordonia polyisoprenivorans
PrimQH	ABP44458.1	405	Prim+αHD	Bacteria	no_rank	Actinobacteria	Actinobacteria	Corynebacteriales	Mycobacteriaceae	Mycobacterium	Mycobacterium gilvum
PrimQH	WP_006245582.1	495	Prim+PriCT_1	Bacteria	no_rank	Actinobacteria	Actinobacteria	Corynebacteriales	Mycobacteriaceae	Mycobacterium	Mycobacterium tusciae
PrimQH	WP_019735295.1	840	Prim+PriCT_1+D5_N+VirE+WH	Bacteria	no_rank	Actinobacteria	Actinobacteria	Corynebacteriales	Mycobacteriaceae	Mycobacterium	Mycobacterium avium
PrimQH	WP_036415936.1	428	Prim+PriCT_1	Bacteria	no_rank	Actinobacteria	Actinobacteria	Corynebacteriales	Mycobacteriaceae	Mycobacterium	Mycobacterium gastri
PrimQH	WP_046302236.1	921	Prim+PriCT_1+D5_N+VirE+WH	Bacteria	no_rank	Actinobacteria	Actinobacteria	Corynebacteriales	Mycobacteriaceae	Mycobacterium	no_rank
PrimQH	WP_055117099.1	845	Prim+PriCT_1+D5_N+VirE+WH	Bacteria	no_rank	Actinobacteria	Actinobacteria	Corynebacteriales	Mycobacteriaceae	Mycobacterium	Mycobacterium peregrinum
PrimQH	WP_020109612.1	764	Prim+PriCT_1+RepA+WH	Bacteria	no_rank	Actinobacteria	Actinobacteria	Corynebacteriales	Nocardiaceae	Nocardia	Nocardia sp. 348MFTsu5.1
PrimQH	WP_027503908.1	371	Prim+αHD	Bacteria	no_rank	Actinobacteria	Actinobacteria	Corynebacteriales	Nocardiaceae	Rhodococcus	Rhodococcus sp. UNC23MFCrub1.1
PrimQH	WP_032364089.1	361	Prim+αHD	Bacteria	no_rank	Actinobacteria	Actinobacteria	Corynebacteriales	Nocardiaceae	Rhodococcus	Rhodococcus fascians
PrimQH	WP_037191849.1	389	Prim+αHD	Bacteria	no_rank	Actinobacteria	Actinobacteria	Corynebacteriales	Nocardiaceae	Rhodococcus	Rhodococcus fascians
PrimQH	WP_042940039.1	392	Prim+αHD	Bacteria	no_rank	Actinobacteria	Actinobacteria	Corynebacteriales	Nocardiaceae	Rhodococcus	Rhodococcus sp. AW25M09
PrimQH	WP_019204532.1	894	Prim+PriCT_1+D5_N+VirE+WH	Bacteria	no_rank	Actinobacteria	Actinobacteria	Corynebacteriales	Tsukamurellaceae	Tsukamurella	Tsukamurella sp. 1534
PrimQH	KXO87840.1	680	Prim+RepA	Bacteria	no_rank	Actinobacteria	Actinobacteria	Corynebacteriales	Tsukamurellaceae	Tsukamurella	Tsukamurella pulmonis
PrimQH	WP_018639521.1	418	Prim+zf-CHC2	Bacteria	no_rank	Actinobacteria	Actinobacteria	Frankiales	Frankiaceae	Frankia	Frankia elaeagni
PrimQH	WP_055406700.1	426	Prim+zf-CHC2	Bacteria	no_rank	Actinobacteria	Actinobacteria	Frankiales	Frankiaceae	Frankia	Frankia sp. ACN1ag
PrimQH	WP_055751041.1	430	Prim+zf-CHC2	Bacteria	no_rank	Actinobacteria	Actinobacteria	Frankiales	Frankiaceae	Frankia	Frankia sp. AvcI1
PrimQH	ADB76084.1	813	Prim+PriCT_1+MCM+WH	Bacteria	no_rank	Actinobacteria	Actinobacteria	Geodermatophilales	Geodermatophilaceae	Geodermatophilus	Geodermatophilus obscurus
PrimQH	ABS06160.1	891	Prim+zf-CHC2+RepA	Bacteria	no_rank	Actinobacteria	Actinobacteria	Kineosporiales	Kineosporiaceae	Kineococcus	Kineococcus radiotolerans
PrimQH	WP_051518658.1	841	Prim+PriCT_1+D5_N+VirE+WH	Bacteria	no_rank	Actinobacteria	Actinobacteria	Micrococcales	Intrasporangiaceae	Intrasporangium	Intrasporangium chromatireducens
PrimQH	WP_055900799.1	725	Prim+αHD	Bacteria	no_rank	Actinobacteria	Actinobacteria	Micrococcales	Microbacteriaceae	Leifsonia	Leifsonia sp. Leaf264
PrimQH	WP_051427165.1	855	Prim+RepA	Bacteria	no_rank	Actinobacteria	Actinobacteria	Micrococcales	Micrococcaceae	Arthrobacter	Arthrobacter sp. H20
PrimQH	WP_056133196.1	935	Prim+PriCT_1+D5_N+VirE+WH	Bacteria	no_rank	Actinobacteria	Actinobacteria	Micrococcales	Sanguibacteraceae	Sanguibacter	Sanguibacter sp. Leaf3
PrimQH	WP_012183813.1	874	Prim+zf-CHC2+D5_N+VirE+WH	Bacteria	no_rank	Actinobacteria	Actinobacteria	Micromonosporales	Micromonosporaceae	Salinispora	Salinispora arenicola
PrimQH	WP_018348206.1	891	Prim+zf-CHC2+D5_N+VirE+WH	Bacteria	no_rank	Actinobacteria	Actinobacteria	Micromonosporales	Micromonosporaceae	Longispora	Longispora albida
PrimQH	WP_018350967.1	869	Prim+zf-CHC2+RepA+WH	Bacteria	no_rank	Actinobacteria	Actinobacteria	Micromonosporales	Micromonosporaceae	Longispora	Longispora albida
PrimQH	WP_033431334.1	1027	Prim+VirE	Bacteria	no_rank	Actinobacteria	Actinobacteria	Pseudonocardiales	Pseudonocardiaceae	Saccharothrix	Saccharothrix syringae
PrimQH	WP_033441900.1	1082	Prim+VirE	Bacteria	no_rank	Actinobacteria	Actinobacteria	Pseudonocardiales	Pseudonocardiaceae	Saccharothrix	Saccharothrix sp. NRRL B-16314
PrimQH	WP_013002490.1	896	Prim+zf-CHC2+D5_N+VirE+WH	Bacteria	no_rank	Actinobacteria	Actinobacteria	Streptomycetales	Streptomycetaceae	Streptomyces	Streptomyces scabiei
PrimQH	WP_019054974.1	899	Prim+zf-CHC2+D5_N+VirE+WH	Bacteria	no_rank	Actinobacteria	Actinobacteria	Streptomycetales	Streptomycetaceae	Streptomyces	Streptomyces prunicolor
PrimQH	WP_020118835.1	890	Prim+zf-CHC2+MCM+WH	Bacteria	no_rank	Actinobacteria	Actinobacteria	Streptomycetales	Streptomycetaceae	Streptomyces	Streptomyces canus
PrimQH	WP_030585652.1	485	Prim+zf-CHC2	Bacteria	no_rank	Actinobacteria	Actinobacteria	Streptomycetales	Streptomycetaceae	Streptomyces	Streptomyces anulatus
PrimQH	WP_031166012.1	960	Prim+zf-CHC2+DUF3987+WH	Bacteria	no_rank	Actinobacteria	Actinobacteria	Streptosporangiales	Streptosporangiaceae	Streptosporangium	Streptosporangium roseum
PrimQH	KXK49201.1	299	Prim+zf-CHC2	Bacteria	no_rank	Chloroflexi	no_rank	no_rank	no_rank	no_rank	Chloroflexi bacterium OLB13
PrimQH	WP_048872498.1	951	Prim+PriCT_1+D5_N+VirE+WH	Bacteria	no_rank	Cyanobacteria	no_rank	Nostocales	Scytonemataceae	Scytonema	Scytonema tolypothrichoides
PrimQH	WP_015234402.1	801	Prim+PriCT_1+D5_N+VirE+WH	Bacteria	no_rank	Deinococcus-Thermus	Deinococci	Deinococcales	Deinococcaceae	Deinococcus	Deinococcus peraridilitoris
PrimQH	WP_034359365.1	910	Prim+PriCT_1+DUF927+WH	Bacteria	no_rank	Deinococcus-Thermus	Deinococci	Deinococcales	Deinococcaceae	Deinococcus	Deinococcus phoenicis
PrimQH	WP_034384878.1	869	Prim+zf-CHC2+DUF3987+WH	Bacteria	no_rank	Deinococcus-Thermus	Deinococci	Deinococcales	Deinococcaceae	Deinococcus	Deinococcus sp. YIM 77859
PrimQH	WP_040379941.1	757	Prim+PriCT_1+D5_N+VirE+WH	Bacteria	no_rank	Deinococcus-Thermus	Deinococci	Deinococcales	Deinococcaceae	Deinococcus	Deinococcus aquatilis
PrimQH	WP_043801906.1	914	Prim+PriCT_1+DUF927+WH	Bacteria	no_rank	Deinococcus-Thermus	Deinococci	Deinococcales	Deinococcaceae	Deinococcus	Deinococcus gobiensis
PrimQH	WP_056302779.1	231	Prim	Bacteria	no_rank	Deinococcus-Thermus	Deinococci	Deinococcales	Deinococcaceae	Deinococcus	Deinococcus sp. Leaf326
PrimQH	WP_058975471.1	802	Prim+PriCT_1+D5_N+VirE+WH	Bacteria	no_rank	Deinococcus-Thermus	Deinococci	Deinococcales	Deinococcaceae	Deinococcus	Deinococcus grandis
PrimQH	WP_013157668.1	897	Prim+PriCT_1+DUF927+WH	Bacteria	no_rank	Deinococcus-Thermus	Deinococci	Thermales	Thermaceae	Meiothermus	Meiothermus silvanus
PrimQH	WP_048092202.1	991	Prim+DUF927	Archaea	no_rank	Euryarchaeota	Archaeoglobi	Archaeoglobales	Archaeoglobaceae	Geoglobus	Geoglobus acetivorans
PrimQH	WP_013179890.1	1001	Prim+DUF927	Archaea	no_rank	Euryarchaeota	Methanococci	Methanococcales	Methanococcaceae	Methanococcus	Methanococcus voltae
PrimQH	WP_009361126.1	865	Prim+PriCT_2+D5_N+VirE+WH	Bacteria	no_rank	Firmicutes	Bacilli	Bacillales	Bacillaceae	Anoxybacillus	Anoxybacillus sp. DT3-1
PrimQH	WP_009373170.1	234	Prim	Bacteria	no_rank	Firmicutes	Bacilli	Bacillales	Bacillaceae	Lysinibacillus	Lysinibacillus fusiformis
PrimQH	WP_013877736.1	832	Prim+PriCT_2+D5_N+VirE+WH	Bacteria	no_rank	Firmicutes	Bacilli	Bacillales	Bacillaceae	Parageobacillus	Parageobacillus thermoglucosidans
PrimQH	WP_027408868.1	867	Prim+DUF927+WH	Bacteria	no_rank	Firmicutes	Bacilli	Bacillales	Bacillaceae	Anoxybacillus	Anoxybacillus tepidamans
PrimQH	WP_051641038.1	902	Prim+PriCT_2+DUF927+WH	Bacteria	no_rank	Firmicutes	Bacilli	Bacillales	Bacillaceae	Bacillus	no_rank
PrimQH	WP_063441057.1	501	Prim+PriCT_2	Bacteria	no_rank	Firmicutes	Bacilli	Bacillales	Bacillaceae	Bacillus	Bacillus badius
PrimQH	WP_005827610.1	802	Prim+PriCT_2+D5_N+VirE+WH	Bacteria	no_rank	Firmicutes	Bacilli	Bacillales	Paenibacillaceae	Brevibacillus	Brevibacillus agri
PrimQH	WP_062410722.1	393	Prim+PriCT_2	Bacteria	no_rank	Firmicutes	Bacilli	Bacillales	Paenibacillaceae	Paenibacillus	Paenibacillus naphthalenovorans
PrimQH	WP_003033694.1	373	Prim+αHD	Bacteria	no_rank	Firmicutes	Bacilli	Lactobacillales	Streptococcaceae	Streptococcus	Streptococcus anginosus
PrimQH	WP_014119960.1	955	Prim+PriCT_2+DUF927+WH	Bacteria	no_rank	Firmicutes	Clostridia	Clostridiales	Oscillospiraceae	Oscillibacter	Oscillibacter valericigenes
PrimQH	WP_011878921.1	987	Prim+PriCT_2+DUF927+WH	Bacteria	no_rank	Firmicutes	Clostridia	Clostridiales	Peptococcaceae	Desulfotomaculum	Desulfotomaculum reducens
PrimQH	KJS14208.1	407	Prim+PriCT_2	Bacteria	no_rank	Firmicutes	Clostridia	Clostridiales	Peptococcaceae	no_rank	Peptococcaceae bacterium BRH_c8a
PrimQH	WP_047812067.1	746	Prim+PriCT_2+DUF3987+WH	Bacteria	no_rank	Firmicutes	Clostridia	Clostridiales	Peptococcaceae	Desulfosporosinus	Desulfosporosinus acididurans
PrimQH	WP_047828934.1	322	Prim+PriCT_2	Bacteria	no_rank	Firmicutes	Clostridia	Clostridiales	Peptococcaceae	no_rank	Peptococcaceae bacterium CEB3
PrimQH	WP_005936100.1	967	Prim+PriCT_2+DUF927+WH	Bacteria	no_rank	Firmicutes	Clostridia	Clostridiales	Ruminococcaceae	Faecalibacterium	Faecalibacterium prausnitzii
PrimQH	EEG78369.1	1048	Prim+PriCT_2+DUF927+WH	Bacteria	no_rank	Firmicutes	Clostridia	Clostridiales	Syntrophomonadaceae	Dethiobacter	Dethiobacter alkaliphilus
PrimQH	WP_006691916.1	981	Prim+PriCT_2+DUF927+WH	Bacteria	no_rank	Firmicutes	Negativicutes	Selenomonadales	Selenomonadaceae	Selenomonas	Selenomonas infelix
PrimQH	WP_009647141.1	951	Prim+PriCT_2+DUF927+WH	Bacteria	no_rank	Firmicutes	Negativicutes	Selenomonadales	Selenomonadaceae	Selenomonas	Selenomonas sp. CM52
PrimQH	WP_007932360.1	805	Prim+PriCT_2+D5_N+VirE+WH	Bacteria	no_rank	Firmicutes	Negativicutes	Selenomonadales	Sporomusaceae	Pelosinus	no_rank
PrimQH	CCZ53900.1	970	Prim+PriCT_2+DUF927+WH	Bacteria	no_rank	Firmicutes	Negativicutes	Veillonellales	Veillonellaceae	Dialister	Dialister invisus CAG:218
PrimQH	YP_223957.1	747	Prim+PriCT_1+D5_N+VirE+WH	Viruses	no_rank	no_rank	no_rank	Caudovirales	Siphoviridae	Yuavirus	Phage phiJL001
PrimQH	YP_001595849.1	803	Prim+PriCT_1+D5_N+VirE+WH	Viruses	no_rank	no_rank	no_rank	Caudovirales	Siphoviridae	Yuavirus	Pseudomonas phage YuA
PrimQH	YP_001294576.1	803	Prim+PriCT_1+D5_N+VirE+WH	Viruses	no_rank	no_rank	no_rank	Caudovirales	Siphoviridae	Yuavirus	Pseudomonas phage M6
PrimQH	YP_003856946.1	872	Prim+PriCT_1+D5_N+VirE+WH	Viruses	no_rank	no_rank	no_rank	Caudovirales	Siphoviridae	Tm4virus	Mycobacterium phage Angelica
PrimQH	NP_569803.1	867	Prim+PriCT_1+D5_N+VirE+WH	Viruses	no_rank	no_rank	no_rank	Caudovirales	Siphoviridae	Tm4virus	Mycobacterium phage TM4
PrimQH	YP_009125125.1	791	Prim+PriCT_1+D5_N+VirE+WH	Viruses	no_rank	no_rank	no_rank	Caudovirales	Siphoviridae	no_rank	Pseudomonas phage vB_PaeS_PAO1_Ab18
PrimQH	AKJ72333.1	834	Prim+PriCT_1+D5_N+VirE+WH	Viruses	no_rank	no_rank	no_rank	Caudovirales	Siphoviridae	no_rank	Gordonia phage GMA4
PrimQH	YP_009150938.1	873	Prim+PriCT_1+D5_N+VirE+WH	Viruses	no_rank	no_rank	no_rank	Caudovirales	Siphoviridae	Tm4virus	Mycobacterium phage fionn
PrimQH	YP_009195318.1	868	Prim+PriCT_1+D5_N+VirE+WH	Viruses	no_rank	no_rank	no_rank	Caudovirales	Siphoviridae	no_rank	Mycobacterium phage Mufasa
PrimQH	AMS03705.1	953	Prim+PriCT_1+D5_N+VirE+WH	Viruses	no_rank	no_rank	no_rank	Caudovirales	Siphoviridae	no_rank	Gordonia phage BetterKatz
PrimQH	EKE04112.1	222	Prim	Bacteria	no_rank	no_rank	no_rank	no_rank	no_rank	no_rank	uncultured bacterium
PrimQH	AGF92867.1	318	Prim+PriCT_1	Bacteria	no_rank	no_rank	no_rank	no_rank	no_rank	no_rank	uncultured organism
PrimQH	KKW44859.1	762	Prim+PriCT_1+DUF3987+WH	Bacteria	no_rank	no_rank	no_rank	no_rank	no_rank	no_rank	Parcubacteria group bacterium GW2011_GWB1_56_8
PrimQH	WP_007601870.1	909	Prim+PriCT_1+D5_N+VirE+WH	Bacteria	no_rank	Proteobacteria	Alphaproteobacteria	Rhizobiales	Bradyrhizobiaceae	Bradyrhizobium	Bradyrhizobium sp. WSM1253
PrimQH	WP_018453896.1	869	Prim+PriCT_1+D5_N+VirE+WH	Bacteria	no_rank	Proteobacteria	Alphaproteobacteria	Rhizobiales	Bradyrhizobiaceae	Bradyrhizobium	Bradyrhizobium sp. WSM4349
PrimQH	WP_018454182.1	844	Prim+PriCT_1+D5_N+VirE+WH	Bacteria	no_rank	Proteobacteria	Alphaproteobacteria	Rhizobiales	Bradyrhizobiaceae	Bradyrhizobium	Bradyrhizobium sp. WSM4349
PrimQH	WP_027514875.1	716	Prim+αHD+RepA	Bacteria	no_rank	Proteobacteria	Alphaproteobacteria	Rhizobiales	Bradyrhizobiaceae	Bradyrhizobium	Bradyrhizobium sp. WSM1417
PrimQH	WP_029079838.1	362	Prim+PriCT_1	Bacteria	no_rank	Proteobacteria	Alphaproteobacteria	Rhizobiales	Bradyrhizobiaceae	Bradyrhizobium	Bradyrhizobium sp. th.b2
PrimQH	WP_038384170.1	946	Prim+PriCT_1+D5_N+VirE+WH	Bacteria	no_rank	Proteobacteria	Alphaproteobacteria	Rhizobiales	Bradyrhizobiaceae	Bradyrhizobium	Bradyrhizobium elkanii
PrimQH	WP_049810202.1	790	Prim+PriCT_1+D5_N+VirE+WH	Bacteria	no_rank	Proteobacteria	Alphaproteobacteria	Rhizobiales	Bradyrhizobiaceae	Bradyrhizobium	Bradyrhizobium japonicum
PrimQH	WP_049832066.1	634	Prim+PriCT_1+D5_N+VirE	Bacteria	no_rank	Proteobacteria	Alphaproteobacteria	Rhizobiales	Bradyrhizobiaceae	Bradyrhizobium	Bradyrhizobium japonicum
PrimQH	WP_049832495.1	793	Prim+PriCT_1+D5_N+VirE+WH	Bacteria	no_rank	Proteobacteria	Alphaproteobacteria	Rhizobiales	Bradyrhizobiaceae	Bradyrhizobium	no_rank
PrimQH	WP_051397377.1	762	Prim+PriCT_1+MCM+WH	Bacteria	no_rank	Proteobacteria	Alphaproteobacteria	Rhizobiales	Bradyrhizobiaceae	Bradyrhizobium	Bradyrhizobium elkanii
PrimQH	WP_051677478.1	814	Prim+PriCT_1+D5_N+VirE+WH	Bacteria	no_rank	Proteobacteria	Alphaproteobacteria	Rhizobiales	Bradyrhizobiaceae	Bradyrhizobium	Bradyrhizobium sp. URHD0069
PrimQH	WP_054144603.1	714	Prim+PriCT_1+D5_N+VirE+WH	Bacteria	no_rank	Proteobacteria	Alphaproteobacteria	Rhizobiales	Bradyrhizobiaceae	Bosea	Bosea sp. AAP35
PrimQH	WP_060910501.1	876	Prim+PriCT_1+DUF3987+WH	Bacteria	no_rank	Proteobacteria	Alphaproteobacteria	Rhizobiales	Bradyrhizobiaceae	Bradyrhizobium	Bradyrhizobium diazoefficiens
PrimQH	WP_022709798.1	724	Prim+PriCT_1+D5_N+VirE+WH	Bacteria	no_rank	Proteobacteria	Alphaproteobacteria	Rhizobiales	Brucellaceae	Pseudochrobactrum	Pseudochrobactrum sp. AO18b
PrimQH	WP_036578267.1	189	Prim	Bacteria	no_rank	Proteobacteria	Alphaproteobacteria	Rhizobiales	Brucellaceae	Ochrobactrum	Ochrobactrum anthropi
PrimQH	WP_052731880.1	763	Prim+PriCT_1+D5_N+VirE+WH	Bacteria	no_rank	Proteobacteria	Alphaproteobacteria	Rhizobiales	Hyphomicrobiaceae	Devosia	Devosia geojensis
PrimQH	AMN40183.1	355	Prim+PriCT_1	Bacteria	no_rank	Proteobacteria	Alphaproteobacteria	Rhizobiales	Hyphomicrobiaceae	Rhodoplanes	Rhodoplanes sp. Z2-YC6860
PrimQH	ABY30852.1	820	Prim+PriCT_2+DUF927+WH	Bacteria	no_rank	Proteobacteria	Alphaproteobacteria	Rhizobiales	Methylobacteriaceae	Methylobacterium	Methylobacterium extorquens
PrimQH	WP_015932210.1	978	Prim+PriCT_1+D5_N+VirE+WH	Bacteria	no_rank	Proteobacteria	Alphaproteobacteria	Rhizobiales	Methylobacteriaceae	Methylobacterium	Methylobacterium nodulans
PrimQH	WP_048427546.1	759	Prim+PriCT_2+DUF927+WH	Bacteria	no_rank	Proteobacteria	Alphaproteobacteria	Rhizobiales	Methylobacteriaceae	Methylobacterium	Methylobacterium platani
PrimQH	WP_049961865.1	727	Prim+PriCT_1+D5_N+VirE+WH	Bacteria	no_rank	Proteobacteria	Alphaproteobacteria	Rhizobiales	Methylobacteriaceae	Methylobacterium	Methylobacterium sp. B34
PrimQH	WP_056524779.1	923	Prim+PriCT_1+DUF3987+WH	Bacteria	no_rank	Proteobacteria	Alphaproteobacteria	Rhizobiales	Methylobacteriaceae	Methylobacterium	Methylobacterium sp. Leaf361
PrimQH	WP_058191620.1	891	Prim+PriCT_2+DUF927+WH	Bacteria	no_rank	Proteobacteria	Alphaproteobacteria	Rhizobiales	Methylobacteriaceae	Methylobacterium	Methylobacterium sp. GXS13
PrimQH	WP_051091289.1	764	Prim+αHD+RepA	Bacteria	no_rank	Proteobacteria	Alphaproteobacteria	Rhizobiales	Methylocystaceae	Methylopila	Methylopila sp. M107
PrimQH	WP_019172912.1	206	Prim	Bacteria	no_rank	Proteobacteria	Alphaproteobacteria	Rhizobiales	Phyllobacteriaceae	Pseudaminobacter	Pseudaminobacter salicylatoxidans
PrimQH	ESY92673.1	774	Prim+RepA	Bacteria	no_rank	Proteobacteria	Alphaproteobacteria	Rhizobiales	Phyllobacteriaceae	Mesorhizobium	Mesorhizobium sp. LNHC209A00
PrimQH	WP_023702564.1	820	Prim+PriCT_1+D5_N+VirE+WH	Bacteria	no_rank	Proteobacteria	Alphaproteobacteria	Rhizobiales	Phyllobacteriaceae	Mesorhizobium	Mesorhizobium sp. LSJC264A00
PrimQH	WP_023805888.1	860	Prim+PriCT_1+D5_N+VirE+WH	Bacteria	no_rank	Proteobacteria	Alphaproteobacteria	Rhizobiales	Phyllobacteriaceae	Mesorhizobium	Mesorhizobium sp. L2C089B000
PrimQH	WP_042646849.1	799	Prim+PriCT_2+D5_N+VirE+WH	Bacteria	no_rank	Proteobacteria	Alphaproteobacteria	Rhizobiales	Phyllobacteriaceae	Mesorhizobium	Mesorhizobium sp. ORS3359
PrimQH	WP_051694961.1	863	Prim+PriCT_2+DUF927+WH	Bacteria	no_rank	Proteobacteria	Alphaproteobacteria	Rhizobiales	Phyllobacteriaceae	Mesorhizobium	Mesorhizobium ciceri
PrimQH	WP_056240874.1	689	Prim+αHD+RepA	Bacteria	no_rank	Proteobacteria	Alphaproteobacteria	Rhizobiales	Phyllobacteriaceae	Mesorhizobium	Mesorhizobium sp. Root552
PrimQH	WP_006727677.1	896	Prim+PriCT_1+DUF3987+WH	Bacteria	no_rank	Proteobacteria	Alphaproteobacteria	Rhizobiales	Rhizobiaceae	Agrobacterium	Agrobacterium albertimagni
PrimQH	WP_012485205.1	811	Prim+PriCT_1+D5_N+VirE+WH	Bacteria	no_rank	Proteobacteria	Alphaproteobacteria	Rhizobiales	Rhizobiaceae	Rhizobium	Rhizobium etli
PrimQH	WP_050578720.1	813	Prim+PriCT_1+D5_N+VirE+WH	Bacteria	no_rank	Proteobacteria	Alphaproteobacteria	Rhizobiales	Rhizobiaceae	Rhizobium	Rhizobium leguminosarum
PrimQH	WP_051883813.1	765	Prim+αHD+RepA	Bacteria	no_rank	Proteobacteria	Alphaproteobacteria	Rhizobiales	Rhizobiaceae	Agrobacterium	Agrobacterium tumefaciens
PrimQH	WP_051961219.1	743	Prim+αHD+RepA	Bacteria	no_rank	Proteobacteria	Alphaproteobacteria	Rhizobiales	Rhizobiaceae	Rhizobium	Rhizobium sp. YR519
PrimQH	KJS35161.1	346	Prim+αHD	Bacteria	no_rank	Proteobacteria	Alphaproteobacteria	Rhodobacterales	Hyphomonadaceae	Hyphomonas	Hyphomonas sp. BRH_c22
PrimQH	ABD55815.1	825	Prim+PriCT_1+D5_N+VirE+WH	Bacteria	no_rank	Proteobacteria	Alphaproteobacteria	Rhodobacterales	Rhodobacteraceae	Jannaschia	Jannaschia sp. CCS1
PrimQH	WP_025059185.1	818	Prim+PriCT_1+D5_N+VirE+WH	Bacteria	no_rank	Proteobacteria	Alphaproteobacteria	Rhodobacterales	Rhodobacteraceae	Sulfitobacter	Sulfitobacter donghicola
PrimQH	WP_028031242.1	845	Prim+PriCT_1+D5_N+VirE+WH	Bacteria	no_rank	Proteobacteria	Alphaproteobacteria	Rhodobacterales	Rhodobacteraceae	Gemmobacter	Gemmobacter nectariphilus
PrimQH	WP_037263112.1	322	Prim+αHD	Bacteria	no_rank	Proteobacteria	Alphaproteobacteria	Rhodobacterales	Rhodobacteraceae	Roseivivax	Roseivivax halodurans
PrimQH	WP_043844180.1	764	Prim+DnaB_N+DnaB	Bacteria	no_rank	Proteobacteria	Alphaproteobacteria	Rhodobacterales	Rhodobacteraceae	Roseivivax	Roseivivax atlanticus
PrimQH	CTQ56722.1	770	Prim+PriCT_1+D5_N+VirE+WH	Bacteria	no_rank	Proteobacteria	Alphaproteobacteria	Rhodobacterales	Rhodobacteraceae	Labrenzia	Labrenzia alba
PrimQH	KPP91322.1	840	Prim+PriCT_1+D5_N+VirE+WH	Bacteria	no_rank	Proteobacteria	Alphaproteobacteria	Rhodobacterales	Rhodobacteraceae	no_rank	Rhodobacteraceae bacterium HLUCCA08
PrimQH	KPQ05982.1	765	Prim+PriCT_1+D5_N+VirE+WH	Bacteria	no_rank	Proteobacteria	Alphaproteobacteria	Rhodobacterales	Rhodobacteraceae	no_rank	Rhodobacteraceae bacterium HLUCCA12
PrimQH	WP_058313276.1	771	Prim+PriCT_1+D5_N+VirE+WH	Bacteria	no_rank	Proteobacteria	Alphaproteobacteria	Rhodobacterales	Rhodobacteraceae	Thalassobius	Thalassobius sp. CECT 5114
PrimQH	KZZ31119.1	188	Prim	Bacteria	no_rank	Proteobacteria	Alphaproteobacteria	Rhodobacterales	Rhodobacteraceae	Oceanibulbus	Oceanibulbus sp. HI0082
PrimQH	AMW34876.1	772	Prim+RepA	Bacteria	no_rank	Proteobacteria	Alphaproteobacteria	Rhodospirillales	Rhodospirillaceae	Haematospirillum	Haematospirillum jordaniae
PrimQH	KWV95941.1	727	Prim+PriCT_1+D5_N+VirE+WH	Bacteria	no_rank	Proteobacteria	Alphaproteobacteria	Sphingomonadales	Erythrobacteraceae	Erythrobacter	Erythrobacter sp. AP23
PrimQH	KUO56518.1	221	Prim	Bacteria	no_rank	Proteobacteria	Alphaproteobacteria	Sphingomonadales	no_rank	no_rank	Sphingomonadales bacterium BRH_c3
PrimQH	WP_021223416.1	841	Prim+PriCT_1+D5_N+VirE+WH	Bacteria	no_rank	Proteobacteria	Alphaproteobacteria	Sphingomonadales	Sphingomonadaceae	Sphingobium	Sphingobium sp. HDIP04
PrimQH	WP_052075713.1	808	Prim+RepA	Bacteria	no_rank	Proteobacteria	Alphaproteobacteria	Sphingomonadales	Sphingomonadaceae	Sphingomonas	Sphingomonas taxi
PrimQH	KQR90196.1	829	Prim+PriCT_1+D5_N+VirE+WH	Bacteria	no_rank	Proteobacteria	Betaproteobacteria	Burkholderiales	Burkholderiaceae	Burkholderia	Burkholderia sp. Leaf177
PrimQH	SAL49955.1	836	Prim+PriCT_1+D5_N+VirE+WH	Bacteria	no_rank	Proteobacteria	Betaproteobacteria	Burkholderiales	Burkholderiaceae	Caballeronia	Paraburkholderia terrestris
PrimQH	WP_012176325.1	769	Prim+PriCT_1+D5_N+VirE+WH	Bacteria	no_rank	Proteobacteria	Deltaproteobacteria	Desulfobacterales	Desulfobacteraceae	Desulfococcus	Desulfococcus oleovorans
PrimQH	WP_012610446.1	849	Prim+PriCT_2+DUF3987+WH	Bacteria	no_rank	Proteobacteria	Deltaproteobacteria	Desulfobacterales	Desulfobacteraceae	Desulfatibacillum	Desulfatibacillum alkenivorans
PrimQH	WP_015947377.1	850	Prim+PriCT_2+DUF3987+WH	Bacteria	no_rank	Proteobacteria	Deltaproteobacteria	Desulfobacterales	Desulfobacteraceae	Desulfatibacillum	Desulfatibacillum alkenivorans
PrimQH	WP_054031025.1	803	Prim+PriCT_1+D5_N+VirE+WH	Bacteria	no_rank	Proteobacteria	Deltaproteobacteria	Desulfobacterales	Desulfobacteraceae	Desulfatitalea	Desulfatitalea tepidiphila
PrimQH	WP_054033648.1	774	Prim+PriCT_1+D5_N+VirE+WH	Bacteria	no_rank	Proteobacteria	Deltaproteobacteria	Desulfobacterales	Desulfobacteraceae	Desulfatitalea	Desulfatitalea tepidiphila
PrimQH	WP_015752039.1	866	Prim+PriCT_2+DUF927+WH	Bacteria	no_rank	Proteobacteria	Deltaproteobacteria	Desulfovibrionales	Desulfohalobiaceae	Desulfohalobium	Desulfohalobium retbaense
PrimQH	BAH76511.1	970	Prim+PriCT_2+DUF927+WH	Bacteria	no_rank	Proteobacteria	Deltaproteobacteria	Desulfovibrionales	Desulfovibrionaceae	Desulfovibrio	Desulfovibrio magneticus
PrimQH	WP_009182299.1	830	Prim+PriCT_2+D5_N+VirE+WH	Bacteria	no_rank	Proteobacteria	Deltaproteobacteria	Desulfovibrionales	Desulfovibrionaceae	Desulfovibrio	Desulfovibrio sp. FW1012B
PrimQH	WP_043637984.1	964	Prim+PriCT_2+DUF927+WH	Bacteria	no_rank	Proteobacteria	Deltaproteobacteria	Desulfovibrionales	Desulfovibrionaceae	Desulfovibrio	Desulfovibrio sp. TomC
PrimQH	WP_052359996.1	1025	Prim+PriCT_2+DUF927+WH	Bacteria	no_rank	Proteobacteria	Deltaproteobacteria	Desulfovibrionales	Desulfovibrionaceae	Desulfovibrio	Desulfovibrio alcoholivorans
PrimQH	WP_027985808.1	762	Prim+αHD	Bacteria	no_rank	Proteobacteria	Deltaproteobacteria	no_rank	no_rank	no_rank	delta proteobacterium PSCGC 5451
PrimQH	WP_027986322.1	785	Prim+PriCT_1+D5_N+VirE+WH	Bacteria	no_rank	Proteobacteria	Deltaproteobacteria	no_rank	no_rank	no_rank	delta proteobacterium PSCGC 5451
PrimQH	WP_014810595.1	333	Prim+αHD	Bacteria	no_rank	Proteobacteria	Deltaproteobacteria	Syntrophobacterales	Syntrophaceae	Desulfomonile	Desulfomonile tiedjei
PrimQH	WP_014810784.1	383	Prim+αHD	Bacteria	no_rank	Proteobacteria	Deltaproteobacteria	Syntrophobacterales	Syntrophaceae	Desulfomonile	Desulfomonile tiedjei
PrimQH	WP_040621996.1	619	Prim+PriCT_1+HTH	Bacteria	no_rank	Proteobacteria	Deltaproteobacteria	Syntrophobacterales	Syntrophaceae	Smithella	Smithella sp. ME-1
PrimQH	WP_019626991.1	764	Prim+PriCT_1+D5_N+VirE+WH	Bacteria	no_rank	Proteobacteria	Gammaproteobacteria	Chromatiales	Ectothiorhodospiraceae	Thioalkalivibrio	Thioalkalivibrio sp. ALJT
PrimQH	WP_051059504.1	739	Prim+PriCT_1+D5_N+VirE+WH	Bacteria	no_rank	Proteobacteria	Gammaproteobacteria	Pseudomonadales	Pseudomonadaceae	Pseudomonas	Pseudomonas thermotolerans
PrimQH	WP_052156425.1	823	Prim+PriCT_1+D5_N+VirE+WH	Bacteria	no_rank	Proteobacteria	Gammaproteobacteria	Pseudomonadales	Pseudomonadaceae	Pseudomonas	Pseudomonas aeruginosa
PrimQH	WP_052156958.1	760	Prim+PriCT_1+D5_N+VirE+WH	Bacteria	no_rank	Proteobacteria	Gammaproteobacteria	Pseudomonadales	Pseudomonadaceae	Pseudomonas	Pseudomonas aeruginosa
PrimQH	WP_053817753.1	772	Prim+PriCT_1+D5_N+VirE+WH	Bacteria	no_rank	Proteobacteria	Gammaproteobacteria	Pseudomonadales	Pseudomonadaceae	Pseudomonas	Pseudomonas aeruginosa
PrimQH	WP_057504976.1	787	Prim+PriCT_1+D5_N+VirE+WH	Bacteria	no_rank	Proteobacteria	Gammaproteobacteria	Xanthomonadales	Xanthomonadaceae	Stenotrophomonas	Stenotrophomonas nitritireducens
PrimQH	WP_013605977.1	997	Prim+PriCT_2+DUF927+WH	Bacteria	no_rank	Spirochaetes	Spirochaetia	Spirochaetales	Spirochaetaceae	Sphaerochaeta	Sphaerochaeta globosa
PrimHYQ	WP_042436625.1	508	Prim+PriCT_1+HTH	Bacteria	no_rank	Actinobacteria	Coriobacteriia	Coriobacteriales	Coriobacteriaceae	Senegalimassilia	Senegalimassilia anaerobia
PrimHYQ	WP_047866601.1	459	Prim+PriCT_1+HTH	Bacteria	no_rank	Actinobacteria	Rubrobacteria	Rubrobacterales	Rubrobacteraceae	Rubrobacter	Rubrobacter aplysinae
PrimHYQ	WP_000109411.1	442	Prim+PriCT_1+HTH	Bacteria	no_rank	Firmicutes	Bacilli	Bacillales	Bacillaceae	Bacillus	Bacillus cereus
PrimHYQ	WP_000217089.1	432	Prim+PriCT_1+HTH	Bacteria	no_rank	Firmicutes	Bacilli	Bacillales	Bacillaceae	Bacillus	Bacillus cereus
PrimHYQ	WP_012745159.1	448	Prim+PriCT_1+HTH	Bacteria	no_rank	Firmicutes	Bacilli	Bacillales	Bacillaceae	Geobacillus	Geobacillus sp. WCH70
PrimHYQ	WP_013524888.1	439	Prim+PriCT_1+HTH	Bacteria	no_rank	Firmicutes	Bacilli	Bacillales	Bacillaceae	Geobacillus	Geobacillus sp. Y412MC52
PrimHYQ	WP_013877719.1	435	Prim+PriCT_1+HTH	Bacteria	no_rank	Firmicutes	Bacilli	Bacillales	Bacillaceae	Parageobacillus	Parageobacillus thermoglucosidans
PrimHYQ	WP_016123569.1	441	Prim+PriCT_1+HTH	Bacteria	no_rank	Firmicutes	Bacilli	Bacillales	Bacillaceae	Bacillus	Bacillus cereus
PrimHYQ	WP_019244560.1	429	Prim+PriCT_1+HTH	Bacteria	no_rank	Firmicutes	Bacilli	Bacillales	Bacillaceae	Bacillus	Bacillus massilioanorexius
PrimHYQ	KGP59367.1	438	Prim+PriCT_1+HTH	Bacteria	no_rank	Firmicutes	Bacilli	Bacillales	Bacillaceae	Anoxybacillus	Anoxybacillus gonensis
PrimHYQ	WP_039238151.1	429	Prim+PriCT_1+HTH	Bacteria	no_rank	Firmicutes	Bacilli	Bacillales	Bacillaceae	Bacillus	Bacillus thermotolerans
PrimHYQ	WP_042375319.1	431	Prim+PriCT_1+HTH	Bacteria	no_rank	Firmicutes	Bacilli	Bacillales	Bacillaceae	Bacillus	Bacillus sp. JCE
PrimHYQ	WP_045850779.1	441	Prim+PriCT_1+HTH	Bacteria	no_rank	Firmicutes	Bacilli	Bacillales	Bacillaceae	Domibacillus	Domibacillus enclensis
PrimHYQ	WP_050613346.1	438	Prim+PriCT_1+HTH	Bacteria	no_rank	Firmicutes	Bacilli	Bacillales	Bacillaceae	Bacillus	Bacillus sp. SIT10
PrimHYQ	WP_005552731.1	418	Prim+PriCT_1+HTH	Bacteria	no_rank	Firmicutes	Bacilli	Bacillales	Paenibacillaceae	Paenibacillus	Paenibacillus alvei
PrimHYQ	WP_015256367.1	471	Prim+PriCT_1+HTH	Bacteria	no_rank	Firmicutes	Bacilli	Bacillales	Paenibacillaceae	Thermobacillus	Thermobacillus composti
PrimHYQ	WP_006831300.1	452	Prim+PriCT_1+HTH	Bacteria	no_rank	Firmicutes	Bacilli	Bacillales	Planococcaceae	Planococcus	Planococcus antarcticus
PrimHYQ	WP_014829544.1	460	Prim+PriCT_1+HTH	Bacteria	no_rank	Firmicutes	Bacilli	Bacillales	Planococcaceae	Solibacillus	Solibacillus silvestris
PrimHYQ	WP_010766723.1	569	Prim+PriCT_1+HTH	Bacteria	no_rank	Firmicutes	Bacilli	Lactobacillales	Enterococcaceae	Enterococcus	Enterococcus phoeniculicola
PrimHYQ	WP_061053475.1	470	Prim+PriCT_1+HTH	Bacteria	no_rank	Firmicutes	Bacilli	Lactobacillales	Enterococcaceae	Enterococcus	Enterococcus gallinarum
PrimHYQ	WP_063246767.1	445	Prim+PriCT_1+HTH	Bacteria	no_rank	Firmicutes	Bacilli	no_rank	no_rank	no_rank	no_rank
PrimHYQ	ENZ29147.1	467	Prim+PriCT_1+HTH	Bacteria	no_rank	Firmicutes	Clostridia	Clostridiales	Clostridiaceae	Clostridium	Clostridium butyricum
PrimHYQ	WP_002599372.1	517	Prim+PriCT_1+HTH	Bacteria	no_rank	Firmicutes	Clostridia	Clostridiales	Clostridiaceae	Clostridium	Clostridium colicanis
PrimHYQ	WP_002599787.1	469	Prim+PriCT_1+HTH	Bacteria	no_rank	Firmicutes	Clostridia	Clostridiales	Clostridiaceae	Clostridium	Clostridium colicanis
PrimHYQ	WP_003363094.1	454	Prim+PriCT_1+HTH	Bacteria	no_rank	Firmicutes	Clostridia	Clostridiales	Clostridiaceae	Clostridium	Clostridium botulinum
PrimHYQ	WP_003378571.1	494	Prim+PriCT_1+HTH	Bacteria	no_rank	Firmicutes	Clostridia	Clostridiales	Clostridiaceae	Clostridium	Clostridium sp. K25
PrimHYQ	WP_003450519.1	415	Prim+PriCT_1+HTH	Bacteria	no_rank	Firmicutes	Clostridia	Clostridiales	Clostridiaceae	Clostridium	Clostridium perfringens
PrimHYQ	WP_009588297.1	516	Prim+PriCT_1+HTH	Bacteria	no_rank	Firmicutes	Clostridia	Clostridiales	Clostridiaceae	Clostridium	Clostridium sp. HGF2
PrimHYQ	WP_017352428.1	450	Prim+PriCT_1+HTH	Bacteria	no_rank	Firmicutes	Clostridia	Clostridiales	Clostridiaceae	Clostridium	Clostridium botulinum
PrimHYQ	WP_023439721.1	467	Prim+PriCT_1+HTH	Bacteria	no_rank	Firmicutes	Clostridia	Clostridiales	Clostridiaceae	Clostridium	Clostridium tetani
PrimHYQ	WP_026887969.1	457	Prim+PriCT_1+HTH	Bacteria	no_rank	Firmicutes	Clostridia	Clostridiales	Clostridiaceae	Clostridium	Clostridium beijerinckii
PrimHYQ	AIW54528.1	480	Prim+PriCT_1+HTH	Bacteria	no_rank	Firmicutes	Clostridia	Clostridiales	Clostridiaceae	Clostridium	Clostridium botulinum
PrimHYQ	WP_039278744.1	488	Prim+PriCT_1+HTH	Bacteria	no_rank	Firmicutes	Clostridia	Clostridiales	Clostridiaceae	Clostridium	Clostridium botulinum
PrimHYQ	WP_045519472.1	464	Prim+PriCT_1+HTH	Bacteria	no_rank	Firmicutes	Clostridia	Clostridiales	Clostridiaceae	Clostridium	Clostridium sporogenes
PrimHYQ	WP_048570118.1	412	Prim+PriCT_1+HTH	Bacteria	no_rank	Firmicutes	Clostridia	Clostridiales	Clostridiaceae	Clostridium	Clostridium cylindrosporum
PrimHYQ	WP_051540330.1	398	Prim+PriCT_1+HTH	Bacteria	no_rank	Firmicutes	Clostridia	Clostridiales	Clostridiaceae	Clostridium	Candidatus Clostridium anorexicamassiliense
PrimHYQ	WP_053954670.1	408	Prim+PriCT_1+HTH	Bacteria	no_rank	Firmicutes	Clostridia	Clostridiales	Clostridiaceae	no_rank	Clostridiaceae bacterium mt12
PrimHYQ	WP_058994086.1	414	Prim+PriCT_1+HTH	Bacteria	no_rank	Firmicutes	Clostridia	Clostridiales	Clostridiaceae	Clostridium	Clostridium ventriculi
PrimHYQ	WP_061308198.1	425	Prim+PriCT_1+HTH	Bacteria	no_rank	Firmicutes	Clostridia	Clostridiales	Clostridiaceae	Clostridium	Clostridium botulinum
PrimHYQ	WP_063602457.1	425	Prim+PriCT_1+HTH	Bacteria	no_rank	Firmicutes	Clostridia	Clostridiales	Clostridiaceae	Clostridium	Clostridium coskatii
PrimHYQ	AEJ38610.1	440	Prim+PriCT_1+HTH	Bacteria	no_rank	Firmicutes	Clostridia	Clostridiales	Clostridiales Family XVII. Incertae Sedis	Sulfobacillus	Sulfobacillus acidophilus
PrimHYQ	WP_053961247.1	446	Prim+PriCT_1+HTH	Bacteria	no_rank	Firmicutes	Clostridia	Clostridiales	Clostridiales Family XVII. Incertae Sedis	Sulfobacillus	Sulfobacillus thermosulfidooxidans
PrimHYQ	CDE23043.1	476	Prim+PriCT_1+HTH	Bacteria	no_rank	Firmicutes	Clostridia	Clostridiales	Eubacteriaceae	Eubacterium	Eubacterium dolichum CAG:375
PrimHYQ	CBK95202.1	774	Prim+PriCT_1+HTH	Bacteria	no_rank	Firmicutes	Clostridia	Clostridiales	Lachnospiraceae	no_rank	[Eubacterium] rectale
PrimHYQ	WP_029324733.1	531	Prim+PriCT_1+HTH	Bacteria	no_rank	Firmicutes	Clostridia	Clostridiales	Lachnospiraceae	Butyrivibrio	Butyrivibrio sp. AE3004
PrimHYQ	WP_014112201.1	575	Prim+PriCT_1+HTH	Bacteria	no_rank	Firmicutes	Clostridia	Clostridiales	Oscillospiraceae	Oscillibacter	Oscillibacter valericigenes
PrimHYQ	WP_021431456.1	420	Prim+PriCT_1+HTH	Bacteria	no_rank	Firmicutes	Clostridia	Clostridiales	Peptostreptococcaceae	Paraclostridium	Paraclostridium bifermentans
PrimHYQ	WP_051154226.1	418	Prim+PriCT_1+HTH	Bacteria	no_rank	Firmicutes	Clostridia	Clostridiales	Peptostreptococcaceae	Paeniclostridium	Paeniclostridium sordellii
PrimHYQ	WP_054631937.1	420	Prim+PriCT_1+HTH	Bacteria	no_rank	Firmicutes	Clostridia	Clostridiales	Peptostreptococcaceae	Paeniclostridium	Paeniclostridium sordellii
PrimHYQ	WP_057536523.1	476	Prim+PriCT_1+HTH	Bacteria	no_rank	Firmicutes	Clostridia	Clostridiales	Peptostreptococcaceae	Paeniclostridium	Paeniclostridium sordellii
PrimHYQ	WP_057551313.1	420	Prim+PriCT_1+HTH	Bacteria	no_rank	Firmicutes	Clostridia	Clostridiales	Peptostreptococcaceae	Paeniclostridium	Paeniclostridium sordellii
PrimHYQ	WP_057560594.1	416	Prim+PriCT_1+HTH	Bacteria	no_rank	Firmicutes	Clostridia	Clostridiales	Peptostreptococcaceae	Paeniclostridium	Paeniclostridium sordellii
PrimHYQ	WP_057565090.1	441	Prim+PriCT_1+HTH	Bacteria	no_rank	Firmicutes	Clostridia	Clostridiales	Peptostreptococcaceae	Paeniclostridium	Paeniclostridium sordellii
PrimHYQ	CZR91331.1	410	Prim+PriCT_1+HTH	Bacteria	no_rank	Firmicutes	Clostridia	Clostridiales	Peptostreptococcaceae	Clostridioides	Clostridioides difficile
PrimHYQ	WP_020457762.1	464	Prim+PriCT_1+HTH	Bacteria	no_rank	Firmicutes	Clostridia	Clostridiales	Ruminococcaceae	Ruminiclostridium	Ruminiclostridium thermocellum
PrimHYQ	WP_012451959.1	428	Prim+PriCT_1+HTH	Bacteria	no_rank	Firmicutes	Clostridia	Natranaerobiales	Natranaerobiaceae	Natranaerobius	Natranaerobius thermophilus
PrimHYQ	WP_012818247.1	452	Prim+PriCT_1+HTH	Bacteria	no_rank	Firmicutes	Clostridia	Thermoanaerobacterales	Thermoanaerobacteraceae	Ammonifex	Ammonifex degensii
PrimHYQ	AMK53794.1	489	Prim+PriCT_1+HTH	Bacteria	no_rank	Firmicutes	Erysipelotrichia	Erysipelotrichales	Erysipelotrichaceae	Faecalibaculum	Faecalibaculum rodentium
PrimHYQ	AMK53940.1	494	Prim+PriCT_1+HTH	Bacteria	no_rank	Firmicutes	Erysipelotrichia	Erysipelotrichales	Erysipelotrichaceae	Faecalibaculum	Faecalibaculum rodentium
PrimHYQ	WP_005583635.1	419	Prim+PriCT_1+HTH	Bacteria	no_rank	Firmicutes	Tissierellia	no_rank	no_rank	no_rank	[Clostridium] ultunense
PrimHYQ	EXX79785.1	426	Prim+PriCT_1+HTH	Eukaryota	Fungi	Mucoromycota	Glomeromycetes	Glomerales	Glomeraceae	Rhizophagus	Rhizophagus irregularis
PrimHYQ	YP_002154402.1	464	Prim+PriCT_1+HTH	Viruses	no_rank	no_rank	no_rank	Caudovirales	Siphoviridae	Cecivirus	Bacillus virus IEBH
PrimHYQ	CRY94786.1	455	Prim+PriCT_1+HTH	Bacteria	no_rank	no_rank	no_rank	no_rank	no_rank	no_rank	uncultured prokaryote
PrimHYQ	WP_004872540.1	437	Prim+PriCT_1+HTH	Bacteria	no_rank	Proteobacteria	Acidithiobacillia	Acidithiobacillales	Acidithiobacillaceae	Acidithiobacillus	Acidithiobacillus caldus
PrimHYQ	ABJ04522.1	521	Prim+PriCT_1+HTH	Bacteria	no_rank	Proteobacteria	Alphaproteobacteria	Rhizobiales	Bradyrhizobiaceae	Rhodopseudomonas	Rhodopseudomonas palustris
PrimHYQ	WP_011508746.1	632	Prim+PriCT_1+HTH	Bacteria	no_rank	Proteobacteria	Alphaproteobacteria	Rhizobiales	Bradyrhizobiaceae	Nitrobacter	Nitrobacter hamburgensis
PrimHYQ	AMH39525.1	625	Prim+PriCT_1+HTH	Bacteria	no_rank	Proteobacteria	Alphaproteobacteria	Rhizobiales	Bradyrhizobiaceae	Tardiphaga	Tardiphaga sp. Vaf07
PrimHYQ	ACB24621.1	591	Prim+PriCT_1+HTH	Bacteria	no_rank	Proteobacteria	Alphaproteobacteria	Rhizobiales	Methylobacteriaceae	Methylobacterium	Methylobacterium radiotolerans
PrimHYQ	WP_017483156.1	645	Prim+PriCT_1+HTH	Bacteria	no_rank	Proteobacteria	Alphaproteobacteria	Rhizobiales	Methylobacteriaceae	Methylobacterium	Methylobacterium sp. MB200
PrimHYQ	WP_017483200.1	665	Prim+PriCT_1+HTH	Bacteria	no_rank	Proteobacteria	Alphaproteobacteria	Rhizobiales	Methylobacteriaceae	Methylobacterium	Methylobacterium sp. MB200
PrimHYQ	WP_043378739.1	688	Prim+PriCT_1+HTH	Bacteria	no_rank	Proteobacteria	Alphaproteobacteria	Rhizobiales	Methylobacteriaceae	Methylobacterium	Methylobacterium sp. UNCCL110
PrimHYQ	GAN46005.1	691	Prim+PriCT_1+HTH	Bacteria	no_rank	Proteobacteria	Alphaproteobacteria	Rhizobiales	Methylobacteriaceae	Methylobacterium	Methylobacterium sp. ME121
PrimHYQ	WP_048431815.1	569	Prim+PriCT_1+HTH	Bacteria	no_rank	Proteobacteria	Alphaproteobacteria	Rhizobiales	Methylobacteriaceae	Methylobacterium	Methylobacterium platani
PrimHYQ	WP_056096945.1	545	Prim+PriCT_1+HTH	Bacteria	no_rank	Proteobacteria	Alphaproteobacteria	Rhizobiales	Methylobacteriaceae	Methylobacterium	no_rank
PrimHYQ	WP_056172025.1	653	Prim+PriCT_1+HTH	Bacteria	no_rank	Proteobacteria	Alphaproteobacteria	Rhizobiales	Methylobacteriaceae	Methylobacterium	Methylobacterium sp. Leaf112
PrimHYQ	WP_056213005.1	669	Prim+PriCT_1+HTH	Bacteria	no_rank	Proteobacteria	Alphaproteobacteria	Rhizobiales	Methylobacteriaceae	Methylobacterium	Methylobacterium sp. Leaf94
PrimHYQ	WP_056267214.1	650	Prim+PriCT_1+HTH	Bacteria	no_rank	Proteobacteria	Alphaproteobacteria	Rhizobiales	Methylobacteriaceae	Methylobacterium	Methylobacterium sp. Leaf87
PrimHYQ	WP_056380176.1	590	Prim+PriCT_1+HTH	Bacteria	no_rank	Proteobacteria	Alphaproteobacteria	Rhizobiales	Methylobacteriaceae	Methylobacterium	Methylobacterium sp. Leaf465
PrimHYQ	WP_056385951.1	618	Prim+PriCT_1+HTH	Bacteria	no_rank	Proteobacteria	Alphaproteobacteria	Rhizobiales	Methylobacteriaceae	Methylobacterium	Methylobacterium sp. Leaf469
PrimHYQ	WP_056452994.1	653	Prim+PriCT_1+HTH	Bacteria	no_rank	Proteobacteria	Alphaproteobacteria	Rhizobiales	Methylobacteriaceae	Methylobacterium	Methylobacterium sp. Leaf86
PrimHYQ	WP_056459723.1	710	Prim+PriCT_1+HTH	Bacteria	no_rank	Proteobacteria	Alphaproteobacteria	Rhizobiales	Methylobacteriaceae	Methylobacterium	Methylobacterium sp. Leaf90
PrimHYQ	WP_056473939.1	626	Prim+PriCT_1+HTH	Bacteria	no_rank	Proteobacteria	Alphaproteobacteria	Rhizobiales	Methylobacteriaceae	Methylobacterium	Methylobacterium sp. Leaf104
PrimHYQ	WP_056483124.1	630	Prim+PriCT_1+HTH	Bacteria	no_rank	Proteobacteria	Alphaproteobacteria	Rhizobiales	Methylobacteriaceae	Methylobacterium	Methylobacterium sp. Leaf117
PrimHYQ	WP_056488163.1	690	Prim+PriCT_1+HTH	Bacteria	no_rank	Proteobacteria	Alphaproteobacteria	Rhizobiales	Methylobacteriaceae	Methylobacterium	Methylobacterium sp. Leaf117
PrimHYQ	WP_058189983.1	586	Prim+PriCT_1+HTH	Bacteria	no_rank	Proteobacteria	Alphaproteobacteria	Rhizobiales	Methylobacteriaceae	Methylobacterium	Methylobacterium sp. GXS13
PrimHYQ	WP_058190088.1	675	Prim+PriCT_1+HTH	Bacteria	no_rank	Proteobacteria	Alphaproteobacteria	Rhizobiales	Methylobacteriaceae	Methylobacterium	Methylobacterium sp. GXS13
PrimHYQ	WP_058617463.1	590	Prim+PriCT_1+HTH	Bacteria	no_rank	Proteobacteria	Alphaproteobacteria	Rhizobiales	Methylobacteriaceae	Methylobacterium	Methylobacterium aquaticum
PrimHYQ	WP_059409977.1	705	Prim+PriCT_1+HTH	Bacteria	no_rank	Proteobacteria	Alphaproteobacteria	Rhizobiales	Methylobacteriaceae	Methylobacterium	no_rank
PrimHYQ	WP_060769519.1	646	Prim+PriCT_1+HTH	Bacteria	no_rank	Proteobacteria	Alphaproteobacteria	Rhizobiales	Methylobacteriaceae	Methylobacterium	Methylobacterium sp. AMS5
PrimHYQ	WP_060848513.1	597	Prim+PriCT_1+HTH	Bacteria	no_rank	Proteobacteria	Alphaproteobacteria	Rhizobiales	Methylobacteriaceae	Methylobacterium	Methylobacterium aquaticum
PrimHYQ	WP_060850585.1	590	Prim+PriCT_1+HTH	Bacteria	no_rank	Proteobacteria	Alphaproteobacteria	Rhizobiales	Methylobacteriaceae	Methylobacterium	Methylobacterium aquaticum
PrimHYQ	WP_063111880.1	725	Prim+PriCT_1+HTH	Bacteria	no_rank	Proteobacteria	Alphaproteobacteria	Rhizobiales	Methylobacteriaceae	Methylobacterium	Methylobacterium radiotolerans
PrimHYQ	WP_057145078.1	413	Prim+PriCT_1+HTH	Bacteria	no_rank	Proteobacteria	Alphaproteobacteria	Rhizobiales	Phyllobacteriaceae	Mesorhizobium	Mesorhizobium sp. Root695
PrimHYQ	WP_037090870.1	432	Prim+PriCT_1+HTH	Bacteria	no_rank	Proteobacteria	Alphaproteobacteria	Rhizobiales	Rhizobiaceae	Rhizobium	no_rank
PrimHYQ	WP_047638619.1	457	Prim+PriCT_1+HTH	Bacteria	no_rank	Proteobacteria	Alphaproteobacteria	Rhizobiales	Rhizobiaceae	Rhizobium	Rhizobium tropici
PrimHYQ	WP_062584711.1	612	Prim+PriCT_1+HTH	Bacteria	no_rank	Proteobacteria	Alphaproteobacteria	Rhizobiales	Rhizobiaceae	Rhizobium	Rhizobium sp. Leaf311
PrimHYQ	WP_008558104.1	434	Prim+PriCT_1+HTH	Bacteria	no_rank	Proteobacteria	Alphaproteobacteria	Rhodobacterales	no_rank	no_rank	Rhodobacterales bacterium Y4I
PrimHYQ	WP_028031265.1	607	Prim+PriCT_1+HTH	Bacteria	no_rank	Proteobacteria	Alphaproteobacteria	Rhodobacterales	Rhodobacteraceae	Gemmobacter	Gemmobacter nectariphilus
PrimHYQ	WP_043752669.1	438	Prim+PriCT_1+HTH	Bacteria	no_rank	Proteobacteria	Alphaproteobacteria	Rhodobacterales	Rhodobacteraceae	Pseudooceanicola	Pseudooceanicola atlanticus
PrimHYQ	WP_045320315.1	369	Prim+PriCT_1+HTH	Bacteria	no_rank	Proteobacteria	Alphaproteobacteria	Rhodobacterales	Rhodobacteraceae	Loktanella	Loktanella cinnabarina
PrimHYQ	WP_055661695.1	455	Prim+PriCT_1+HTH	Bacteria	no_rank	Proteobacteria	Alphaproteobacteria	Rhodobacterales	Rhodobacteraceae	Labrenzia	Labrenzia aggregata
PrimHYQ	KZZ28782.1	530	Prim+PriCT_1+HTH	Bacteria	no_rank	Proteobacteria	Alphaproteobacteria	Rhodobacterales	Rhodobacteraceae	Oceanibulbus	Oceanibulbus sp. HI0082
PrimHYQ	GAN59754.1	453	Prim+PriCT_1+HTH	Bacteria	no_rank	Proteobacteria	Alphaproteobacteria	Rhodospirillales	Acetobacteraceae	Acetobacter	Acetobacter cibinongensis
PrimHYQ	WP_061273883.1	463	Prim+PriCT_1+HTH	Bacteria	no_rank	Proteobacteria	Alphaproteobacteria	Rhodospirillales	Acetobacteraceae	Komagataeibacter	Komagataeibacter xylinus
PrimHYQ	WP_062499647.1	422	Prim+PriCT_1+HTH	Bacteria	no_rank	Proteobacteria	Alphaproteobacteria	Rhodospirillales	Acetobacteraceae	Gluconobacter	Gluconobacter oxydans
PrimHYQ	CBS87320.1	460	Prim+PriCT_1+HTH	Bacteria	no_rank	Proteobacteria	Alphaproteobacteria	Rhodospirillales	Rhodospirillaceae	Azospirillum	Azospirillum lipoferum
PrimHYQ	WP_026988486.1	475	Prim+PriCT_1+HTH	Bacteria	no_rank	Proteobacteria	Alphaproteobacteria	Rhodospirillales	Rhodospirillaceae	Fodinicurvata	Fodinicurvata fenggangensis
PrimHYQ	WP_044827113.1	430	Prim+PriCT_1+HTH	Bacteria	no_rank	Proteobacteria	Alphaproteobacteria	Rhodospirillales	Rhodospirillaceae	Thalassospira	Thalassospira sp. HJ
PrimHYQ	WP_044828406.1	391	Prim+PriCT_1+HTH	Bacteria	no_rank	Proteobacteria	Alphaproteobacteria	Rhodospirillales	Rhodospirillaceae	Thalassospira	Thalassospira sp. HJ
PrimHYQ	CUJ51042.1	796	Prim+PriCT_1+HTH	Bacteria	no_rank	Proteobacteria	Betaproteobacteria	Burkholderiales	Alcaligenaceae	Achromobacter	Achromobacter sp. 2789STDY5608633
PrimHYQ	KND60404.1	422	Prim+PriCT_1+HTH	Bacteria	no_rank	Proteobacteria	Betaproteobacteria	Burkholderiales	Burkholderiaceae	Burkholderia	Candidatus Burkholderia verschuerenii
PrimHYQ	WP_051984081.1	479	Prim+PriCT_1+HTH	Bacteria	no_rank	Proteobacteria	Betaproteobacteria	Burkholderiales	Comamonadaceae	Polaromonas	Polaromonas sp. CG9_12
PrimHYQ	WP_054256910.1	304	Prim	Bacteria	no_rank	Proteobacteria	Betaproteobacteria	Burkholderiales	Comamonadaceae	Acidovorax	Acidovorax caeni
PrimHYQ	WP_031410478.1	503	Prim+PriCT_1+HTH	Bacteria	no_rank	Proteobacteria	Betaproteobacteria	Burkholderiales	no_rank	Thiomonas	Thiomonas sp. FB-Cd
PrimHYQ	WP_008863493.1	459	Prim+PriCT_1+HTH	Bacteria	no_rank	Proteobacteria	Betaproteobacteria	Burkholderiales	Sutterellaceae	Parasutterella	Parasutterella excrementihominis
PrimHYQ	WP_002943969.1	436	Prim+PriCT_1+HTH	Bacteria	no_rank	Proteobacteria	Betaproteobacteria	Rhodocyclales	Rhodocyclaceae	Thauera	Thauera sp. 27
PrimHYQ	WP_004587265.1	461	Prim+PriCT_1+HTH	Bacteria	no_rank	Proteobacteria	Gammaproteobacteria	Alteromonadales	Pseudoalteromonadaceae	Pseudoalteromonas	Pseudoalteromonas agarivorans
PrimHYQ	WP_058549640.1	462	Prim+PriCT_1+HTH	Bacteria	no_rank	Proteobacteria	Gammaproteobacteria	Alteromonadales	Pseudoalteromonadaceae	Pseudoalteromonas	Pseudoalteromonas sp. H103
PrimHYQ	KYL32719.1	407	Prim+PriCT_1+HTH	Bacteria	no_rank	Proteobacteria	Gammaproteobacteria	Alteromonadales	Pseudoalteromonadaceae	Pseudoalteromonas	Pseudoalteromonas telluritireducens
PrimHYQ	WP_063704704.1	455	Prim+PriCT_1+HTH	Bacteria	no_rank	Proteobacteria	Gammaproteobacteria	Alteromonadales	Pseudoalteromonadaceae	Pseudoalteromonas	Pseudoalteromonas gelatinilytica
PrimHYQ	WP_025889704.1	558	Prim+PriCT_1+HTH	Bacteria	no_rank	Proteobacteria	Gammaproteobacteria	Alteromonadales	Shewanellaceae	Shewanella	Shewanella haliotis
PrimHYQ	WP_021265629.1	470	Prim+PriCT_1+HTH	Bacteria	no_rank	Proteobacteria	Gammaproteobacteria	Enterobacterales	Enterobacteriaceae	Salmonella	Salmonella enterica
PrimHYQ	WP_038252835.1	489	Prim+PriCT_1+HTH	Bacteria	no_rank	Proteobacteria	Gammaproteobacteria	Enterobacterales	Morganellaceae	Xenorhabdus	Xenorhabdus bovienii
PrimHYQ	WP_051497257.1	492	Prim+PriCT_1+HTH	Bacteria	no_rank	Proteobacteria	Gammaproteobacteria	no_rank	Competibacteraceae	Candidatus Contendobacter	Candidatus Contendobacter odensis
PrimHYQ	WP_015077948.1	444	Prim+PriCT_1+HTH	Bacteria	no_rank	Proteobacteria	Gammaproteobacteria	Oceanospirillales	Halomonadaceae	Halomonas	Halomonas sp. ZM3
PrimHYQ	WP_017431420.1	441	Prim+PriCT_1+HTH	Bacteria	no_rank	Proteobacteria	Gammaproteobacteria	Oceanospirillales	Halomonadaceae	Halomonas	Halomonas jeotgali
PrimHYQ	WP_004282033.1	446	Prim+PriCT_1+HTH	Bacteria	no_rank	Proteobacteria	Gammaproteobacteria	Pseudomonadales	Moraxellaceae	Acinetobacter	Acinetobacter lwoffii
PrimHYQ	AEJ11641.1	499	Prim+PriCT_1+HTH	Bacteria	no_rank	Proteobacteria	Gammaproteobacteria	Pseudomonadales	Pseudomonadaceae	Pseudomonas	Pseudomonas putida
PrimHYQ	WP_015279005.1	461	Prim+PriCT_1+HTH	Bacteria	no_rank	Proteobacteria	Gammaproteobacteria	Pseudomonadales	Pseudomonadaceae	Pseudomonas	Pseudomonas stutzeri
PrimHYQ	WP_042169754.1	442	Prim+PriCT_1+HTH	Bacteria	no_rank	Proteobacteria	Gammaproteobacteria	Pseudomonadales	Pseudomonadaceae	Pseudomonas	Pseudomonas aeruginosa
PrimHYQ	WP_042855288.1	690	Prim+PriCT_1+HTH	Bacteria	no_rank	Proteobacteria	Gammaproteobacteria	Pseudomonadales	Pseudomonadaceae	Pseudomonas	Pseudomonas aeruginosa
PrimHYQ	WP_053931658.1	477	Prim+PriCT_1+HTH	Bacteria	no_rank	Proteobacteria	Gammaproteobacteria	Pseudomonadales	Pseudomonadaceae	Pseudomonas	Pseudomonas coronafaciens
PrimHYQ	WP_002046209.1	494	Prim+PriCT_1+HTH	Bacteria	no_rank	Proteobacteria	Gammaproteobacteria	Vibrionales	Vibrionaceae	Vibrio	Vibrio cholerae
PrimHYQ	WP_014125909.1	497	Prim+PriCT_1+HTH	Bacteria	no_rank	Proteobacteria	Gammaproteobacteria	Xanthomonadales	Xanthomonadaceae	Xanthomonas	Xanthomonas arboricola
All3500	WP_013568903.1	316	Prim+PriCT_1	Bacteria	no_rank	Acidobacteria	Acidobacteriia	Acidobacteriales	Acidobacteriaceae	Terriglobus	Terriglobus saanensis
All3500	WP_013569436.1	314	Prim+PriCT_1	Bacteria	no_rank	Acidobacteria	Acidobacteriia	Acidobacteriales	Acidobacteriaceae	Terriglobus	Terriglobus saanensis
All3500	WP_013581501.1	315	Prim+PriCT_1	Bacteria	no_rank	Acidobacteria	Acidobacteriia	Acidobacteriales	Acidobacteriaceae	Granulicella	Granulicella tundricola
All3500	WP_026444527.1	318	Prim+PriCT_1	Bacteria	no_rank	Acidobacteria	Acidobacteriia	Acidobacteriales	Acidobacteriaceae	no_rank	Acidobacteriaceae bacterium URHE0068
All3500	WP_035355117.1	323	Prim+PriCT_1	Bacteria	no_rank	Acidobacteria	Acidobacteriia	Acidobacteriales	Acidobacteriaceae	Edaphobacter	Edaphobacter aggregans
All3500	WP_005036560.1	886	Prim+PriCT_1+DUF927+WH	Bacteria	no_rank	Acidobacteria	Holophagae	Holophagales	Holophagaceae	Holophaga	Holophaga foetida
All3500	GAT45548.1	566	Prim+PriCT_1+Phage_rep_O	Eukaryota	Fungi	Basidiomycota	Agaricomycetes	Agaricales	Tricholomataceae	Mycena	Mycena chlorophos
All3500	CDZ81253.1	795	Prim+zf-CHC2+DUF3987+WH	Bacteria	no_rank	Chlamydiae	Chlamydiia	Chlamydiales	Chlamydiaceae	Candidatus Rubidus	Candidatus Rubidus massiliensis
All3500	CDZ80274.1	778	Prim+zf-CHC2+DUF3987+WH	Bacteria	no_rank	Chlamydiae	Chlamydiia	Chlamydiales	Chlamydiaceae	Candidatus Rubidus	Candidatus Rubidus massiliensis
All3500	WP_059062224.1	807	Prim+zf-CHC2+DUF3987+WH	Bacteria	no_rank	Chlamydiae	Chlamydiia	Chlamydiales	Parachlamydiaceae	Candidatus Protochlamydia	Protochlamydia naegleriophila
All3500	WP_007310855.1	1249	Prim+PriCT_1+DUF3987+WH	Bacteria	no_rank	Cyanobacteria	no_rank	Chroococcales	Aphanothecaceae	Crocosphaera	Crocosphaera watsonii
All3500	WP_007312892.1	1107	Prim+PriCT_1+DUF3987+WH	Bacteria	no_rank	Cyanobacteria	no_rank	Chroococcales	Aphanothecaceae	Crocosphaera	Crocosphaera watsonii
All3500	WP_015153255.1	707	Prim+PriCT_1+VirE+WH	Bacteria	no_rank	Cyanobacteria	no_rank	Chroococcidiopsidales	Chroococcidiopsidaceae	Chroococcidiopsis	Chroococcidiopsis thermalis
All3500	WP_053459490.1	744	Prim+PriCT_1+VirE+WH	Bacteria	no_rank	Cyanobacteria	no_rank	Nostocales	Hapalosiphonaceae	Hapalosiphon	Hapalosiphon sp. MRB220
All3500	ABA22184.1	697	Prim+PriCT_1+VirE+WH	Bacteria	no_rank	Cyanobacteria	no_rank	Nostocales	Nostocaceae	Anabaena	Anabaena variabilis
All3500	ABA22703.1	662	Prim+PriCT_1+VirE+WH	Bacteria	no_rank	Cyanobacteria	no_rank	Nostocales	Nostocaceae	Anabaena	Anabaena variabilis
All3500	WP_010997650.1	1025	Prim+zf-CHC2+DUF3987+WH	Bacteria	no_rank	Cyanobacteria	no_rank	Nostocales	Nostocaceae	Nostoc	Nostoc sp. PCC 7120
All3500	WP_012412295.1	761	Prim+PriCT_1+VirE+WH	Bacteria	no_rank	Cyanobacteria	no_rank	Nostocales	Nostocaceae	Nostoc	Nostoc punctiforme
All3500	WP_019489483.1	1044	Prim+SF2_VOG3399-like	Bacteria	no_rank	Cyanobacteria	no_rank	Nostocales	Rivulariaceae	Calothrix	Calothrix sp. PCC 7103
All3500	WP_039715668.1	910	Prim+PriCT_1+DUF3987+WH	Bacteria	no_rank	Cyanobacteria	no_rank	Nostocales	Scytonemataceae	Scytonema	Scytonema millei
All3500	KYC34493.1	1063	Prim+PriCT_1+DUF3987+WH	Bacteria	no_rank	Cyanobacteria	no_rank	Nostocales	Scytonemataceae	Scytonema	Scytonema hofmannii
All3500	WP_029630585.1	1042	Prim+zf-CHC2+DUF927+WH	Bacteria	no_rank	Cyanobacteria	no_rank	Nostocales	Tolypothrichaceae	Tolypothrix	[Scytonema hofmanni] UTEX B 1581
All3500	WP_006102396.1	370	Prim+PriCT_1	Bacteria	no_rank	Cyanobacteria	no_rank	Oscillatoriales	Coleofasciculaceae	Coleofasciculus	Coleofasciculus chthonoplastes
All3500	WP_036478424.1	845	Prim+PriCT_1+DUF3987+WH	Bacteria	no_rank	Cyanobacteria	no_rank	Pleurocapsales	Hyellaceae	Myxosarcina	Myxosarcina sp. GI1
All3500	WP_025970948.1	340	Prim+PriCT_2	Bacteria	no_rank	Cyanobacteria	no_rank	Prochlorales	Prochloraceae	Prochlorococcus	Prochlorococcus sp. scB245a_521M10
All3500	WP_015161577.1	873	Prim+PriCT_1+VirE+WH	Bacteria	no_rank	Cyanobacteria	no_rank	Synechococcales	Chamaesiphonaceae	Chamaesiphon	Chamaesiphon minutus
All3500	WP_052128916.1	930	Prim+PriCT_2+DUF3987+WH	Bacteria	no_rank	Cyanobacteria	no_rank	Synechococcales	Leptolyngbyaceae	Neosynechococcus	Neosynechococcus sphagnicola
All3500	BAU13070.1	928	Prim+PriCT_1+DUF3987+WH	Bacteria	no_rank	Cyanobacteria	no_rank	Synechococcales	Leptolyngbyaceae	Leptolyngbya	Leptolyngbya sp. NIES-3755
All3500	WP_028948899.1	986	Prim+PriCT_2+D5_N+D5+D5WH	Bacteria	no_rank	Cyanobacteria	no_rank	Synechococcales	Merismopediaceae	Synechocystis	Synechocystis sp. PCC 6714
All3500	WP_050496411.1	341	Prim+PriCT_2	Bacteria	no_rank	Cyanobacteria	no_rank	Synechococcales	Prochloraceae	Prochlorococcus	Prochlorococcus marinus
All3500	WP_052043456.1	854	Prim+PriCT_1+VirE+WH	Bacteria	no_rank	Cyanobacteria	no_rank	Synechococcales	Prochloraceae	Prochlorococcus	Prochlorococcus sp. MIT 0701
All3500	EDY37577.1	805	Prim+PriCT_2+RepA	Bacteria	no_rank	Cyanobacteria	no_rank	Synechococcales	Synechococcaceae	Cyanobium	Cyanobium sp. PCC 7001
All3500	EDY38676.1	876	Prim+PriCT_2+RepA	Bacteria	no_rank	Cyanobacteria	no_rank	Synechococcales	Synechococcaceae	Cyanobium	Cyanobium sp. PCC 7001
All3500	WP_006170105.1	840	Prim+PriCT_2+RepA	Bacteria	no_rank	Cyanobacteria	no_rank	Synechococcales	Synechococcaceae	Synechococcus	Synechococcus sp. WH 5701
All3500	WP_053068360.1	335	Prim+PriCT_2	Bacteria	no_rank	Cyanobacteria	no_rank	Synechococcales	Synechococcaceae	Synechococcus	Synechococcus sp. GFB01
All3500	KZR82601.1	776	Prim+PriCT_2+VirE+WH	Bacteria	no_rank	Cyanobacteria	no_rank	Synechococcales	Synechococcaceae	Synechococcus	Synechococcus sp. MIT S9504
All3500	KZR86516.1	726	Prim+PriCT_2+RepA	Bacteria	no_rank	Cyanobacteria	no_rank	Synechococcales	Synechococcaceae	Synechococcus	Synechococcus sp. MIT S9504
All3500	WP_029481419.1	357	Prim+PriCT_1	Bacteria	no_rank	Deinococcus-Thermus	Deinococci	Deinococcales	Deinococcaceae	Deinococcus	Deinococcus marmoris
All3500	WP_029481670.1	976	Prim+PriCT_1+D5_N+D5+D5WH	Bacteria	no_rank	Deinococcus-Thermus	Deinococci	Deinococcales	Deinococcaceae	Deinococcus	Deinococcus marmoris
All3500	WP_052195256.1	820	Prim+zf-CHC2+DUF927+WH	Bacteria	no_rank	Deinococcus-Thermus	Deinococci	Deinococcales	Deinococcaceae	Deinococcus	Deinococcus swuensis
All3500	WP_056301987.1	185	Prim	Bacteria	no_rank	Deinococcus-Thermus	Deinococci	Deinococcales	Deinococcaceae	Deinococcus	Deinococcus sp. Leaf326
All3500	WP_064013732.1	778	Prim+PriCT_1+DUF927+WH	Bacteria	no_rank	Deinococcus-Thermus	Deinococci	Deinococcales	Deinococcaceae	Deinococcus	Deinococcus puniceus
All3500	WP_018130197.1	966	Prim+zf-CHC2+VOG(1685/9714)-like helicase	Bacteria	no_rank	Firmicutes	Bacilli	Bacillales	Alicyclobacillaceae	Effusibacillus	Effusibacillus pohliae
All3500	WP_000244057.1	738	Prim+zf-CHC2+HTH	Bacteria	no_rank	Firmicutes	Bacilli	Bacillales	Bacillaceae	Bacillus	no_rank
All3500	WP_036787885.1	654	Prim+zf-CHC2+HTH	Bacteria	no_rank	Firmicutes	Bacilli	Bacillales	Bacillaceae	Pontibacillus	Pontibacillus chungwhensis
All3500	WP_057763317.1	1008	Prim+zf-CHC2+VOG(1685/9714)-like helicase	Bacteria	no_rank	Firmicutes	Bacilli	Bacillales	Bacillaceae	Bacillus	Bacillus sp. FJAT-25547
All3500	WP_062181871.1	1012	Prim+zf-CHC2+VOG(1685/9714)-like helicase	Bacteria	no_rank	Firmicutes	Bacilli	Bacillales	no_rank	no_rank	no_rank
All3500	WP_015846499.1	300	Prim	Bacteria	no_rank	Firmicutes	Bacilli	Bacillales	Paenibacillaceae	Paenibacillus	Paenibacillus sp. JDR-2
All3500	WP_028609291.1	283	Prim	Bacteria	no_rank	Firmicutes	Bacilli	Bacillales	Paenibacillaceae	Paenibacillus	Paenibacillus harenae
All3500	WP_044645151.1	782	Prim+zf-CHC2+HTH	Bacteria	no_rank	Firmicutes	Bacilli	Bacillales	Paenibacillaceae	Paenibacillus	Paenibacillus terrae
All3500	WP_046228942.1	287	Prim	Bacteria	no_rank	Firmicutes	Bacilli	Bacillales	Paenibacillaceae	Paenibacillus	Paenibacillus algorifonticola
All3500	WP_056631207.1	286	Prim	Bacteria	no_rank	Firmicutes	Bacilli	Bacillales	Paenibacillaceae	Paenibacillus	Paenibacillus sp. Soil522
All3500	BAU26382.1	278	Prim	Bacteria	no_rank	Firmicutes	Bacilli	Bacillales	Paenibacillaceae	Aneurinibacillus	Aneurinibacillus soli
All3500	OAB32287.1	786	Prim+zf-CHC2+HTH	Bacteria	no_rank	Firmicutes	Bacilli	Bacillales	Paenibacillaceae	Paenibacillus	Paenibacillus macquariensis
All3500	WP_003430480.1	659	Prim+zf-CHC2+HTH	Bacteria	no_rank	Firmicutes	Clostridia	Clostridiales	Clostridiaceae	Clostridium	Clostridium butyricum
All3500	WP_009296515.1	837	Prim+PriCT_2+D5_N+D5+D5WH	Bacteria	no_rank	Firmicutes	Clostridia	Clostridiales	Clostridiaceae	Clostridium	Clostridium sp. 7_3_54FAA
All3500	WP_017413475.1	676	Prim+zf-CHC2+HTH	Bacteria	no_rank	Firmicutes	Clostridia	Clostridiales	Clostridiaceae	Clostridium	Clostridium tunisiense
All3500	WP_021284991.1	656	Prim+zf-CHC2+HTH	Bacteria	no_rank	Firmicutes	Clostridia	Clostridiales	Clostridiaceae	Clostridium	Clostridium sp. BL8
All3500	WP_061427141.1	1023	Prim+PriCT_2+D5_N+D5+D5WH	Bacteria	no_rank	Firmicutes	Clostridia	Clostridiales	Clostridiaceae	Clostridium	Clostridium perfringens
All3500	WP_051355569.1	777	Prim+PriCT_2+D5_N+D5+D5WH	Bacteria	no_rank	Firmicutes	Clostridia	Clostridiales	Eubacteriaceae	Acetobacterium	Acetobacterium dehalogenans
All3500	WP_051356015.1	773	Prim+PriCT_2+D5_N+D5+D5WH	Bacteria	no_rank	Firmicutes	Clostridia	Clostridiales	Eubacteriaceae	Acetobacterium	Acetobacterium dehalogenans
All3500	WP_012283886.1	833	Prim+PriCT_2+D5_N+D5+D5WH	Bacteria	no_rank	Firmicutes	Clostridia	Clostridiales	Heliobacteriaceae	Heliobacterium	Heliobacterium modesticaldum
All3500	WP_009619651.1	632	Prim+zf-CHC2+HTH	Bacteria	no_rank	Firmicutes	Clostridia	Clostridiales	Peptococcaceae	Desulfosporosinus	Desulfosporosinus sp. OT
All3500	KGP76661.1	833	Prim+PriCT_2+D5_N+D5+D5WH	Bacteria	no_rank	Firmicutes	Clostridia	Clostridiales	Peptococcaceae	Desulfosporosinus	Desulfosporosinus sp. Tol-M
All3500	WP_034602365.1	645	Prim+zf-CHC2+HTH	Bacteria	no_rank	Firmicutes	Clostridia	Clostridiales	Peptococcaceae	Desulfosporosinus	Desulfosporosinus sp. HMP52
All3500	WP_003512743.1	649	Prim+zf-CHC2+HTH	Bacteria	no_rank	Firmicutes	Clostridia	Clostridiales	Ruminococcaceae	Ruminiclostridium	Ruminiclostridium thermocellum
All3500	WP_014253587.1	658	Prim+zf-CHC2+HTH	Bacteria	no_rank	Firmicutes	Clostridia	Clostridiales	Ruminococcaceae	Ruminiclostridium	[Clostridium] clariflavum
All3500	WP_020817085.1	838	Prim+PriCT_2+D5_N+D5+D5WH	Bacteria	no_rank	Firmicutes	Clostridia	Clostridiales	Ruminococcaceae	Ruminiclostridium	[Clostridium] papyrosolvens
All3500	WP_021683265.1	828	Prim+PriCT_2+D5_N+D5+D5WH	Bacteria	no_rank	Firmicutes	Clostridia	Clostridiales	Ruminococcaceae	Ruminococcus	Ruminococcus callidus
All3500	WP_023062312.1	645	Prim+zf-CHC2+HTH	Bacteria	no_rank	Firmicutes	Clostridia	Clostridiales	Ruminococcaceae	Ruminiclostridium	Ruminiclostridium thermocellum
All3500	WP_041423890.1	457	Prim+zf-CHC2+HTH	Bacteria	no_rank	Firmicutes	Clostridia	Thermoanaerobacterales	Thermoanaerobacterales Family III. Incertae Sedis	Thermosediminibacter	Thermosediminibacter oceani
All3500	WP_009438444.1	830	Prim+PriCT_2+D5_N+D5+D5WH	Bacteria	no_rank	Firmicutes	Negativicutes	Selenomonadales	Selenomonadaceae	Selenomonas	Selenomonas sp. oral taxon 137
All3500	EES53143.1	684	Prim+zf+RepA	Bacteria	no_rank	Nitrospirae	Nitrospira	Nitrospirales	Nitrospiraceae	Leptospirillum	Leptospirillum ferrodiazotrophum
All3500	WP_014960620.1	666	Prim+zf+RepA	Bacteria	no_rank	Nitrospirae	Nitrospira	Nitrospirales	Nitrospiraceae	Leptospirillum	Leptospirillum ferriphilum
All3500	YP_009103753.1	797	Prim+PriCT_1+D5_N+D5+D5WH	Viruses	no_rank	no_rank	no_rank	Caudovirales	Myoviridae	no_rank	Shewanella sp. phage 1/44
All3500	YP_009005997.1	779	Prim+PriCT_2+VirE+WH	Viruses	no_rank	no_rank	no_rank	Caudovirales	Siphoviridae	no_rank	Rhizobium phage vB_RglS_P106B
All3500	AII27461.1	784	Prim+PriCT_1+D5_N+D5+D5WH	Viruses	no_rank	no_rank	no_rank	Caudovirales	Siphoviridae	no_rank	Pseudoalteromonas phage B8b
All3500	AKI27472.1	812	Prim+zf-CHC2+DUF3987+WH	Viruses	no_rank	no_rank	no_rank	Caudovirales	Siphoviridae	no_rank	Moraxella phage Mcat11
All3500	AKI27725.1	827	Prim+zf-CHC2+DUF3987+WH	Viruses	no_rank	no_rank	no_rank	Caudovirales	Siphoviridae	no_rank	Moraxella phage Mcat17
All3500	KHO53299.1	792	Prim+PriCT_2+D5_N+D5+D5WH	Archaea	no_rank	no_rank	no_rank	no_rank	no_rank	no_rank	archaeon GW2011_AR11
All3500	BAQ85912.1	279	Prim+PriCT_1	Viruses	no_rank	no_rank	no_rank	no_rank	no_rank	no_rank	uncultured Mediterranean phage uvMED
All3500	BAQ86398.1	264	Prim+PriCT_1	Viruses	no_rank	no_rank	no_rank	no_rank	no_rank	no_rank	uncultured Mediterranean phage uvMED
All3500	BAR30094.1	722	Prim+PriCT_2+VirE+WH	Viruses	no_rank	no_rank	no_rank	no_rank	no_rank	no_rank	uncultured Mediterranean phage uvMED
All3500	YP_009217081.1	1082	Prim+PriCT_1+VirE+WH	Viruses	no_rank	no_rank	no_rank	no_rank	no_rank	no_rank	Phormidium phage MIS-PhV1B
All3500	WP_027538726.1	860	Prim+PriCT_2+DUF927+WH	Bacteria	no_rank	Proteobacteria	Alphaproteobacteria	Rhizobiales	Bradyrhizobiaceae	Bradyrhizobium	Bradyrhizobium sp. URHA0002
All3500	WP_027541180.1	819	Prim+PriCT_2+D5_N+D5+D5WH	Bacteria	no_rank	Proteobacteria	Alphaproteobacteria	Rhizobiales	Bradyrhizobiaceae	Bradyrhizobium	Bradyrhizobium sp. URHA0002
All3500	WP_028174028.1	810	Prim+PriCT_2+VirE+WH	Bacteria	no_rank	Proteobacteria	Alphaproteobacteria	Rhizobiales	Bradyrhizobiaceae	Bradyrhizobium	no_rank
All3500	WP_044405151.1	342	Prim+PriCT_2	Bacteria	no_rank	Proteobacteria	Alphaproteobacteria	Rhizobiales	Bradyrhizobiaceae	Rhodopseudomonas	Rhodopseudomonas palustris
All3500	WP_057198759.1	725	Prim+PriCT_2+RepA	Bacteria	no_rank	Proteobacteria	Alphaproteobacteria	Rhizobiales	Bradyrhizobiaceae	Bradyrhizobium	Bradyrhizobium sp. Leaf396
All3500	WP_057852313.1	787	Prim+PriCT_2+VirE+WH	Bacteria	no_rank	Proteobacteria	Alphaproteobacteria	Rhizobiales	Bradyrhizobiaceae	Bradyrhizobium	Bradyrhizobium valentinum
All3500	WP_015599931.1	816	Prim+PriCT_2+VirE+WH	Bacteria	no_rank	Proteobacteria	Alphaproteobacteria	Rhizobiales	Hyphomicrobiaceae	Hyphomicrobium	Hyphomicrobium denitrificans
All3500	WP_019857564.1	770	Prim+PriCT_1+D5_N+D5+D5WH	Bacteria	no_rank	Proteobacteria	Alphaproteobacteria	Rhizobiales	Phyllobacteriaceae	Mesorhizobium	Mesorhizobium loti
All3500	WP_017263956.1	922	Prim+PriCT_2+VOG(1685/9714)-like helicase	Bacteria	no_rank	Proteobacteria	Alphaproteobacteria	Rhizobiales	Rhizobiaceae	Sinorhizobium	Sinorhizobium meliloti
All3500	WP_056541903.1	745	Prim+PriCT_2+VirE+WH	Bacteria	no_rank	Proteobacteria	Alphaproteobacteria	Rhizobiales	Rhizobiaceae	Rhizobium	Rhizobium sp. Root1220
All3500	AMY69057.1	548	Prim+PriCT_2	Bacteria	no_rank	Proteobacteria	Alphaproteobacteria	Rhodobacterales	Rhodobacteraceae	Defluviimonas	Defluviimonas alba
All3500	WP_052051285.1	768	Prim+PriCT_2+VirE+WH	Bacteria	no_rank	Proteobacteria	Alphaproteobacteria	Rhodospirillales	Acetobacteraceae	Acetobacter	Acetobacter tropicalis
All3500	WP_050324274.1	856	Prim+zf-CHC2+DUF3987+WH	Bacteria	no_rank	Proteobacteria	Alphaproteobacteria	Rhodospirillales	no_rank	Enhydrobacter	Enhydrobacter aerosaccus
All3500	WP_050325466.1	755	Prim+PriCT_2+DUF927+WH	Bacteria	no_rank	Proteobacteria	Alphaproteobacteria	Rhodospirillales	no_rank	Enhydrobacter	Enhydrobacter aerosaccus
All3500	WP_037512105.1	850	Prim+PriCT_2+DUF927+WH	Bacteria	no_rank	Proteobacteria	Alphaproteobacteria	Sphingomonadales	Sphingomonadaceae	Sphingobium	Sphingobium yanoikuyae
All3500	KVR85825.1	689	Prim+PriCT_2+D5_N+D5+D5WH	Bacteria	no_rank	Proteobacteria	Betaproteobacteria	Burkholderiales	Burkholderiaceae	Burkholderia	Burkholderia vietnamiensis
All3500	WP_013722737.1	183	Prim	Bacteria	no_rank	Proteobacteria	Betaproteobacteria	Burkholderiales	Comamonadaceae	Alicycliphilus	Alicycliphilus denitrificans
All3500	WP_028601752.1	187	Prim	Bacteria	no_rank	Proteobacteria	Betaproteobacteria	Burkholderiales	Comamonadaceae	Ottowia	Ottowia thiooxydans
All3500	WP_044397084.1	733	Prim+PriCT_2+D5_N+D5+D5WH	Bacteria	no_rank	Proteobacteria	Betaproteobacteria	Burkholderiales	Comamonadaceae	Acidovorax	Acidovorax temperans
All3500	WP_034339671.1	753	Prim+PriCT_2+D5_N+D5+D5WH	Bacteria	no_rank	Proteobacteria	Betaproteobacteria	Burkholderiales	Oxalobacteraceae	Herbaspirillum	Herbaspirillum sp. B39
All3500	AMO93999.1	746	Prim+PriCT_2+D5_N+D5+D5WH	Bacteria	no_rank	Proteobacteria	Betaproteobacteria	Burkholderiales	Oxalobacteraceae	Collimonas	Collimonas fungivorans
All3500	EXI77148.1	403	Prim+PriCT_1+Phage_rep_O	Bacteria	no_rank	Proteobacteria	Betaproteobacteria	no_rank	no_rank	Candidatus Accumulibacter	Candidatus Accumulibacter sp. BA-92
All3500	KFB69278.1	909	Prim+PriCT_2+DUF927+WH	Bacteria	no_rank	Proteobacteria	Betaproteobacteria	no_rank	no_rank	Candidatus Accumulibacter	Candidatus Accumulibacter sp. SK-01
All3500	KFB72989.1	176	Prim	Bacteria	no_rank	Proteobacteria	Betaproteobacteria	no_rank	no_rank	Candidatus Accumulibacter	Candidatus Accumulibacter sp. BA-91
All3500	WP_004300512.1	293	Prim+PriCT_2	Bacteria	no_rank	Proteobacteria	Betaproteobacteria	Rhodocyclales	Rhodocyclaceae	Thauera	Thauera aminoaromatica
All3500	WP_0274584	379	Prim+PriCT_1+Phage_rep_O	Bacteria	no_rank	Proteobacteria	Betaproteobacteria	Rhodocyclales	Rhodocyclaceae	Dechloromonas	Dechloromonas agitata
All3500	WP_024334628.1	406	Prim+PriCT_1	Bacteria	no_rank	Proteobacteria	Deltaproteobacteria	Desulfobacterales	Desulfobacteraceae	Desulfotignum	Desulfotignum balticum
All3500	WP_007291337.1	813	Prim+PriCT_1+DUF3987+WH	Bacteria	no_rank	Proteobacteria	Deltaproteobacteria	no_rank	no_rank	no_rank	delta proteobacterium MLMS-1
All3500	KYK97232.1	757	Prim+PriCT_1+D5_N+D5+D5WH	Bacteria	no_rank	Proteobacteria	Deltaproteobacteria	no_rank	no_rank	no_rank	Deltaproteobacteria bacterium GWC2_55_46
All3500	WP_007192711.1	795	Prim+zf-CHC2+DUF3987+WH	Bacteria	no_rank	Proteobacteria	Gammaproteobacteria	Chromatiales	Chromatiaceae	Thiocapsa	Thiocapsa marina
All3500	WP_051604035.1	753	Prim+PriCT_2+D5_N+D5+D5WH	Bacteria	no_rank	Proteobacteria	Gammaproteobacteria	Methylococcales	Methylococcaceae	Methylobacter	Methylobacter tundripaludum
All3500	WP_053070616.1	684	Prim+PriCT_1+RepA	Bacteria	no_rank	Proteobacteria	Gammaproteobacteria	Oceanospirillales	Halomonadaceae	Halomonas	Halomonas sp. PR-M31
All3500	WP_004798681.1	797	Prim+zf-CHC2+DUF3987+WH	Bacteria	no_rank	Proteobacteria	Gammaproteobacteria	Pseudomonadales	Moraxellaceae	Acinetobacter	Acinetobacter sp. CIP 102637
All3500	WP_057078155.1	766	Prim+PriCT_2+DUF927+WH	Bacteria	no_rank	Proteobacteria	Gammaproteobacteria	Pseudomonadales	Moraxellaceae	Acinetobacter	Acinetobacter baumannii
All3500	WP_063513434.1	801	Prim+zf-CHC2+DUF3987+WH	Bacteria	no_rank	Proteobacteria	Gammaproteobacteria	Pseudomonadales	Moraxellaceae	Moraxella	Moraxella ovis
All3500	WP_003296347.1	693	Prim+αHD+RepA	Bacteria	no_rank	Proteobacteria	Gammaproteobacteria	Pseudomonadales	Pseudomonadaceae	Pseudomonas	Pseudomonas stutzeri
All3500	WP_057398283.1	473	Prim+PriCT_1+D5_N	Bacteria	no_rank	Proteobacteria	Gammaproteobacteria	Pseudomonadales	Pseudomonadaceae	Pseudomonas	Pseudomonas fluorescens
All3500	WP_006913360.1	358	Prim+Phage_rep_O	Bacteria	no_rank	Proteobacteria	Gammaproteobacteria	Salinisphaerales	Salinisphaeraceae	Salinisphaera	Salinisphaera shabanensis
All3500	AGG88763.1	702	Prim+PriCT_1+RepA	Bacteria	no_rank	Proteobacteria	Gammaproteobacteria	Xanthomonadales	Rhodanobacteraceae	Rhodanobacter	Rhodanobacter denitrificans
All3500	WP_063670509.1	400	Prim+PriCT_1+Phage_rep_O	Bacteria	no_rank	Proteobacteria	Gammaproteobacteria	Xanthomonadales	Rhodanobacteraceae	Dyella	Dyella thiooxydans
All3500	WP_036193312.1	709	Prim+PriCT_1+RepA	Bacteria	no_rank	Proteobacteria	Gammaproteobacteria	Xanthomonadales	Xanthomonadaceae	Lysobacter	Lysobacter concretionis
All3500	WP_043800086.1	384	Prim+PriCT_1+Phage_rep_O	Bacteria	no_rank	Proteobacteria	Gammaproteobacteria	Xanthomonadales	Xanthomonadaceae	Arenimonas	Arenimonas malthae
All3500	WP_056880955.1	368	Prim+PriCT_1+Phage_rep_O	Bacteria	no_rank	Proteobacteria	Gammaproteobacteria	Xanthomonadales	Xanthomonadaceae	Pseudoxanthomonas	Pseudoxanthomonas sp. Root630
InversePrim	WP_003150006.1	727	PriCT_2+Prim+RepA	Bacteria	no_rank	Actinobacteria	Coriobacteriia	Coriobacteriales	Atopobiaceae	Atopobium	Atopobium rimae
InversePrim	WP_021736166.1	804	PriCT_2+Prim+RepA	Bacteria	no_rank	Actinobacteria	Coriobacteriia	Coriobacteriales	Atopobiaceae	Atopobium	Atopobium sp. BV3Ac4
InversePrim	KXB33996.1	727	PriCT_2+Prim+RepA	Bacteria	no_rank	Actinobacteria	Coriobacteriia	Coriobacteriales	Atopobiaceae	Atopobium	Atopobium deltae
InversePrim	CVH74801.1	797	PriCT_2+Prim+RepA	Bacteria	no_rank	Actinobacteria	Coriobacteriia	Coriobacteriales	Coriobacteriaceae	no_rank	Coriobacteriaceae bacterium CHKCI002
InversePrim	WP_051191083.1	785	PriCT_2+Prim+RepA	Bacteria	no_rank	Actinobacteria	Coriobacteriia	Eggerthellales	Eggerthellaceae	Enterorhabdus	Enterorhabdus mucosicola
InversePrim	WP_061385492.1	742	PriCT_2+Prim+RepA	Bacteria	no_rank	Firmicutes	Bacilli	Bacillales	Listeriaceae	Listeria	Listeria monocytogenes
InversePrim	AMW98431.1	743	PriCT_2+Prim+RepA	Bacteria	no_rank	Firmicutes	Bacilli	Bacillales	Planococcaceae	Rummeliibacillus	Rummeliibacillus stabekisii
InversePrim	WP_048711409.1	750	PriCT_2+Prim+RepA	Bacteria	no_rank	Firmicutes	Bacilli	Lactobacillales	Carnobacteriaceae	Carnobacterium	Carnobacterium maltaromaticum
InversePrim	EFM82347.1	758	PriCT_2+Prim+RepA	Bacteria	no_rank	Firmicutes	Bacilli	Lactobacillales	Enterococcaceae	Enterococcus	Enterococcus faecalis
InversePrim	WP_047342731.1	739	PriCT_2+Prim+RepA	Bacteria	no_rank	Firmicutes	Bacilli	Lactobacillales	Enterococcaceae	Enterococcus	Enterococcus cecorum
InversePrim	WP_048960312.1	741	PriCT_2+Prim+RepA	Bacteria	no_rank	Firmicutes	Bacilli	Lactobacillales	Enterococcaceae	Enterococcus	Enterococcus faecalis
InversePrim	EFK80566.1	752	PriCT_2+Prim+RepA	Bacteria	no_rank	Firmicutes	Bacilli	Lactobacillales	Lactobacillaceae	Lactobacillus	Lactobacillus salivarius
InversePrim	WP_010494440.1	754	PriCT_2+Prim+RepA	Bacteria	no_rank	Firmicutes	Bacilli	Lactobacillales	Lactobacillaceae	Lactobacillus	Lactobacillus acidipiscis
InversePrim	WP_035454827.1	746	PriCT_2+Prim+RepA	Bacteria	no_rank	Firmicutes	Bacilli	Lactobacillales	Lactobacillaceae	Lactobacillus	Lactobacillus composti
InversePrim	WP_004243345.1	761	PriCT_2+Prim+RepA	Bacteria	no_rank	Firmicutes	Bacilli	Lactobacillales	Streptococcaceae	Streptococcus	Streptococcus mitis
InversePrim	EQC72237.1	804	PriCT_2+Prim+RepA	Bacteria	no_rank	Firmicutes	Bacilli	Lactobacillales	Streptococcaceae	Streptococcus	Streptococcus sp. HSISS2
InversePrim	WP_058223840.1	766	PriCT_2+Prim+RepA	Bacteria	no_rank	Firmicutes	Bacilli	Lactobacillales	Streptococcaceae	Lactococcus	Lactococcus lactis
InversePrim	WP_009298425.1	751	PriCT_2+Prim+RepA	Bacteria	no_rank	Firmicutes	Clostridia	Clostridiales	Clostridiaceae	Clostridium	Clostridium sp. 7_3_54FAA
InversePrim	CCY66812.1	739	PriCT_2+Prim+RepA	Bacteria	no_rank	Firmicutes	Clostridia	Clostridiales	Clostridiaceae	Clostridium	Clostridium sp. CAG:678
InversePrim	WP_006862371.1	744	PriCT_2+Prim+RepA	Bacteria	no_rank	Firmicutes	Clostridia	Clostridiales	Lachnospiraceae	Marvinbryantia	Marvinbryantia formatexigens
InversePrim	WP_009215761.1	764	PriCT_2+Prim+RepA	Bacteria	no_rank	Firmicutes	Clostridia	Clostridiales	Lachnospiraceae	Oribacterium	Oribacterium sp. oral taxon 078
InversePrim	WP_009757334.1	741	PriCT_2+Prim+RepA	Bacteria	no_rank	Firmicutes	Clostridia	Clostridiales	Lachnospiraceae	no_rank	Lachnospiraceae bacterium 2_1_46FAA
InversePrim	WP_016220190.1	734	PriCT_2+Prim+RepA	Bacteria	no_rank	Firmicutes	Clostridia	Clostridiales	Lachnospiraceae	Dorea	Dorea sp. 5-2
InversePrim	WP_016298752.1	747	PriCT_2+Prim+RepA	Bacteria	no_rank	Firmicutes	Clostridia	Clostridiales	Lachnospiraceae	no_rank	Lachnospiraceae bacterium M18-1
InversePrim	KLU68079.1	740	PriCT_2+Prim+RepA	Bacteria	no_rank	Firmicutes	Clostridia	Clostridiales	Lachnospiraceae	Robinsoniella	Robinsoniella sp. RHS
InversePrim	WP_051667153.1	704	PriCT_2+Prim+RepA	Bacteria	no_rank	Firmicutes	Clostridia	Clostridiales	Lachnospiraceae	no_rank	Lachnospiraceae bacterium FE2018
InversePrim	WP_029472820.1	741	PriCT_2+Prim+RepA	Bacteria	no_rank	Firmicutes	Clostridia	Clostridiales	no_rank	no_rank	Clostridiales bacterium VE202-08
InversePrim	WP_044939990.1	742	PriCT_2+Prim+RepA	Bacteria	no_rank	Firmicutes	Clostridia	Clostridiales	no_rank	Flavonifractor	Flavonifractor plautii
InversePrim	WP_013623562.1	748	PriCT_2+Prim+RepA	Bacteria	no_rank	Firmicutes	Clostridia	Clostridiales	Peptococcaceae	Syntrophobotulus	Syntrophobotulus glycolicus
InversePrim	WP_021676307.1	736	PriCT_2+Prim+RepA	Bacteria	no_rank	Firmicutes	Clostridia	Clostridiales	Peptostreptococcaceae	no_rank	Peptostreptococcaceae bacterium oral taxon 113
InversePrim	WP_005354526.1	739	PriCT_2+Prim+RepA	Bacteria	no_rank	Firmicutes	Clostridia	Clostridiales	Ruminococcaceae	Ruminiclostridium	[Eubacterium] siraeum
InversePrim	WP_009984195.1	743	PriCT_2+Prim+RepA	Bacteria	no_rank	Firmicutes	Clostridia	Clostridiales	Ruminococcaceae	Ruminococcus	Ruminococcus flavefaciens
InversePrim	CDA88997.1	731	PriCT_2+Prim+RepA	Bacteria	no_rank	Firmicutes	Clostridia	Clostridiales	Ruminococcaceae	Ruminococcus	Ruminococcus sp. CAG:563
InversePrim	CDE30399.1	749	PriCT_2+Prim+RepA	Bacteria	no_rank	Firmicutes	Clostridia	Clostridiales	Ruminococcaceae	Ruminococcus	Ruminococcus sp. CAG:403
InversePrim	WP_028504146.1	749	PriCT_2+Prim+RepA	Bacteria	no_rank	Firmicutes	Clostridia	Clostridiales	Ruminococcaceae	Ruminococcus	Ruminococcus albus
InversePrim	WP_048620489.1	761	PriCT_2+Prim+RepA	Bacteria	no_rank	Firmicutes	Clostridia	Clostridiales	Ruminococcaceae	Drancourtella	Drancourtella massiliensis
InversePrim	WP_055080319.1	742	PriCT_2+Prim+RepA	Bacteria	no_rank	Firmicutes	Clostridia	Clostridiales	Ruminococcaceae	no_rank	Ruminococcaceae bacterium cv2
InversePrim	WP_006505295.1	748	PriCT_2+Prim+RepA	Bacteria	no_rank	Firmicutes	Erysipelotrichia	Erysipelotrichales	Erysipelotrichaceae	Catenibacterium	Catenibacterium mitsuokai
InversePrim	WP_008792312.1	754	PriCT_2+Prim+RepA	Bacteria	no_rank	Firmicutes	Erysipelotrichia	Erysipelotrichales	Erysipelotrichaceae	Coprobacillus	Coprobacillus sp. 8_2_54BFAA
InversePrim	WP_013852783.1	757	PriCT_2+Prim+RepA	Bacteria	no_rank	Firmicutes	Erysipelotrichia	Erysipelotrichales	Erysipelotrichaceae	Erysipelothrix	Erysipelothrix rhusiopathiae
InversePrim	WP_051240914.1	700	PriCT_2+Prim+RepA	Bacteria	no_rank	Firmicutes	Erysipelotrichia	Erysipelotrichales	Erysipelotrichaceae	Solobacterium	Solobacterium moorei
InversePrim	AMK54645.1	763	PriCT_2+Prim+RepA	Bacteria	no_rank	Firmicutes	Erysipelotrichia	Erysipelotrichales	Erysipelotrichaceae	Faecalibaculum	Faecalibaculum rodentium
InversePrim	WP_009441549.1	682	PriCT_2+Prim+RepA	Bacteria	no_rank	Firmicutes	Negativicutes	Selenomonadales	Selenomonadaceae	Selenomonas	Selenomonas sp. oral taxon 138
InversePrim	WP_026329476.1	747	PriCT_2+Prim+RepA	Bacteria	no_rank	Firmicutes	Negativicutes	Selenomonadales	Selenomonadaceae	Propionispira	Propionispira raffinosivorans
InversePrim	WP_004693088.1	693	PriCT_2+Prim+RepA	Bacteria	no_rank	Firmicutes	Negativicutes	Veillonellales	Veillonellaceae	Veillonella	Veillonella parvula
InversePrim	WP_007555112.1	694	PriCT_2+Prim+RepA	Bacteria	no_rank	Firmicutes	Negativicutes	Veillonellales	Veillonellaceae	Dialister	Dialister micraerophilus
InversePrim	CDA50191.1	684	PriCT_2+Prim+RepA	Bacteria	no_rank	Firmicutes	Negativicutes	Veillonellales	Veillonellaceae	Dialister	Dialister sp. CAG:486
InversePrim	CDF04910.1	669	PriCT_2+Prim+RepA	Bacteria	no_rank	Firmicutes	Negativicutes	Veillonellales	Veillonellaceae	Megasphaera	Megasphaera elsdenii CAG:570
InversePrim	WP_048514718.1	680	PriCT_2+Prim+RepA	Bacteria	no_rank	Firmicutes	Negativicutes	Veillonellales	Veillonellaceae	Megasphaera	Megasphaera cerevisiae
InversePrim	WP_059076083.1	681	PriCT_2+Prim+RepA	Bacteria	no_rank	Firmicutes	Negativicutes	Veillonellales	Veillonellaceae	Megasphaera	Megasphaera sp. DJF_B143
InversePrim	WP_059076474.1	655	PriCT_2+Prim+RepA	Bacteria	no_rank	Firmicutes	Negativicutes	Veillonellales	Veillonellaceae	Megasphaera	Megasphaera sp. DJF_B143
InversePrim	WP_005398726.1	745	PriCT_2+Prim+RepA	Bacteria	no_rank	Firmicutes	Tissierellia	Tissierellales	Peptoniphilaceae	Helcococcus	Helcococcus kunzii
InversePrim	YP_009196171.1	768	PriCT_2+Prim+RepA	Viruses	no_rank	no_rank	no_rank	Caudovirales	Siphoviridae	no_rank	Paenibacillus phage Vegas
InversePrim	YP_164400.1	740	PriCT_2+Prim+RepA	Viruses	no_rank	no_rank	no_rank	Caudovirales	Siphoviridae	no_rank	Bacillus phage BCJA1c
InversePrim	AHF24207.1	681	PriCT_2+Prim+RepA	Bacteria	no_rank	no_rank	no_rank	no_rank	no_rank	no_rank	uncultured bacterium Contig160
InversePrim	BAQ92873.1	272	Prim	Viruses	no_rank	no_rank	no_rank	no_rank	no_rank	no_rank	uncultured Mediterranean phage uvMED
InversePrim	KQC08182.1	312	PriCT_2+Prim	Bacteria	no_rank	Proteobacteria	Deltaproteobacteria	Syntrophobacterales	Syntrophaceae	Smithella	Smithella sp. SDB
InversePrim	WP_035608062.1	213	Prim	Bacteria	no_rank	Verrucomicrobia	Verrucomicrobiae	Verrucomicrobiales	Verrucomicrobiaceae	Haloferula	Haloferula sp. BvORR071
InversePrim	WP_038168506.1	757	PriCT_2+Prim+RepA	Bacteria	no_rank	Verrucomicrobia	Verrucomicrobiae	Verrucomicrobiales	Verrucomicrobiaceae	Verrucomicrobium	Verrucomicrobium sp. BvORR106
RepB’	WP_052088445.1	305	Prim+PriCT_1	Bacteria	no_rank	Proteobacteria	Betaproteobacteria	Burkholderiales	Comamonadaceae	Comamonas	Comamonas testosteroni
RepB’	WP_010109654.1	338	Prim+PriCT_1	Bacteria	no_rank	Proteobacteria	Betaproteobacteria	Burkholderiales	Comamonadaceae	Verminephrobacter	Verminephrobacter aporrectodeae
RepB’	WP_051084102.1	291	Prim+PriCT_1	Bacteria	no_rank	Proteobacteria	Gammaproteobacteria	Cellvibrionales	Cellvibrionaceae	Gilvimarinus	Gilvimarinus chinensis
RepB’	CRY95163.1	334	Prim+PriCT_1	Bacteria	no_rank	uncultured prokaryote	no_rank	no_rank	no_rank	no_rank	uncultured prokaryote
RepB’	3H20	323	Prim+PriCT_1	Bacteria	no_rank	Proteobacteria	no_rank	no_rank	no_rank	no_rank	Plasmid RSF1010
RepB’	WP_032489973.1	714	MobA+Prim+PriCT_1	Bacteria	no_rank	Proteobacteria	Gammaproteobacteria	Xanthomonadales	Xanthomonadaceae	Xylella	Xylella fastidiosa
RepB’	ADG31552.1	718	MobA+Prim+PriCT_1	Bacteria	no_rank	Proteobacteria	Betaproteobacteria	Burkholderiales	no_rank	Thiomonas	Thiomonas intermedia
RepB’	ESJ97390.1	723	MobA+Prim+PriCT_1	Bacteria	no_rank	Proteobacteria	Gammaproteobacteria	Enterobacterales	Enterobacteriaceae	Escherichia	Escherichia coli
RepB’	AII99626.1	709	MobA+Prim+PriCT_1	Bacteria	no_rank	Broad host range vector vector pCVD068	no_rank	no_rank	no_rank	no_rank	Broad host range vector vector pCVD068
RepB’	WP_048872245.1	936	MobA+Prim+PriCT_1+PriCT_1	Bacteria	no_rank	Cyanobacteria	no_rank	Nostocales	Scytonemataceae	Scytonema	Scytonema tolypothrichoides
RepB’	WP_052754571.1	990	MobA+Prim+PriCT_1+PriCT_1	Bacteria	no_rank	Cyanobacteria	no_rank	Nostocales	Rivulariaceae	Calothrix	Calothrix sp. 336/3
RepE/RepS	WP_021604366.1	458	Prim+PriCT_1+HTH	Bacteria		Actinobacteria	Actinobacteria	Actinomycetales	Actinomycetaceae	Actinomyces	Actinomyces graevenitzii
RepE/RepS	WP_018142364.1	454	Prim+PriCT_1+HTH	Bacteria		Actinobacteria	Actinobacteria	Bifidobacteriales	Bifidobacteriaceae	Alloscardovia	Alloscardovia criceti
RepE/RepS	WP_028822304.1	454	Prim+PriCT_1+HTH	Bacteria		Actinobacteria	Actinobacteria	Propionibacteriales	Propionibacteriaceae	Propionimicrobium	Propionimicrobium lymphophilum
RepE/RepS	WP_048597217.1	488	Prim+PriCT_1+HTH	Bacteria		Actinobacteria	Coriobacteriia	Coriobacteriales	Atopobiaceae	Atopobium	Atopobium vaginae
RepE/RepS	CVH76031.1	446	Prim+PriCT_1+HTH	Bacteria		Actinobacteria	Coriobacteriia	Coriobacteriales	Coriobacteriaceae	no_rank	Coriobacteriaceae bacterium CHKCI002
RepE/RepS	WP_044188873.1	486	Prim+PriCT_1+HTH	Bacteria		Bacteroidetes	Bacteroidia	Bacteroidales	Porphyromonadaceae	Porphyromonas	no_rank
RepE/RepS	WP_025843593.1	531	Prim+PriCT_1+HTH	Bacteria		Bacteroidetes	Bacteroidia	Bacteroidales	Porphyromonadaceae	Porphyromonas	Porphyromonas gingivicanis
RepE/RepS	CRH85393.1	527	Prim+PriCT_1+HTH	Bacteria		Chlamydiae	Chlamydiia	Chlamydiales	Chlamydiaceae	Chlamydia	Chlamydia trachomatis
RepE/RepS	CRH84917.1	450	Prim+PriCT_1+HTH	Bacteria		Chlamydiae	Chlamydiia	Chlamydiales	Chlamydiaceae	Chlamydia	Chlamydia trachomatis
RepE/RepS	WP_057256971.1	440	Prim+PriCT_1+HTH	Bacteria		Chlamydiae	Chlamydiia	Chlamydiales	Chlamydiaceae	Chlamydia	Chlamydia trachomatis
RepE/RepS	WP_051556566.1	602	Prim+PriCT_1+HTH	Bacteria		Firmicutes	Bacilli	Bacillales	Bacillaceae	Bacillus	Bacillus bogoriensis
RepE/RepS	CEK35782.1	451	Prim+PriCT_1+HTH	Bacteria		Firmicutes	Clostridia	Clostridiales	Peptostreptococcaceae	Paeniclostridium	Paeniclostridium sordellii
RepE/RepS	CEK35512.1	451	Prim+PriCT_1+HTH	Bacteria		Firmicutes	Clostridia	Clostridiales	Peptostreptococcaceae	Paeniclostridium	Paeniclostridium sordellii
RepE/RepS	WP_006002008.1	446	Prim+PriCT_1+HTH	Bacteria		Firmicutes	Clostridia	Clostridiales	Clostridiales Family XIII. Incertae Sedis	no_rank	[Eubacterium] infirmum
RepE/RepS	EFE10682.1	505	Prim+PriCT_1+HTH	Bacteria		Firmicutes	Clostridia	Clostridiales	Clostridiaceae	Clostridium	Clostridium sp. M62/1
RepE/RepS	WP_013483969.1	469	Prim+PriCT_1+HTH	Bacteria		Firmicutes	Clostridia	Clostridiales	Ruminococcaceae	Ruminococcus	Ruminococcus albus
RepE/RepS	EZR87903.1	460	Prim+PriCT_1+HTH	Bacteria		Firmicutes	Bacilli	Bacillales	Staphylococcaceae	Staphylococcus	Staphylococcus aureus
RepE/RepS	WP_049948370.1	400	Prim+PriCT_1+HTH	Bacteria		Firmicutes	Bacilli	Bacillales	Staphylococcaceae	Staphylococcus	Staphylococcus aureus
RepE/RepS	WP_023948526.1	523	Prim+PriCT_1+HTH	Bacteria		Firmicutes	Bacilli	Lactobacillales	Streptococcaceae	Streptococcus	Streptococcus mitis
RepE/RepS	WP_018378213.1	520	Prim+PriCT_1+HTH	Bacteria		Firmicutes	Bacilli	Lactobacillales	Streptococcaceae	Streptococcus	Streptococcus ovis
RepE/RepS	WP_027114797.1	498	Prim+PriCT_1+HTH	Bacteria		Firmicutes	Clostridia	Clostridiales	Lachnospiraceae	no_rank	Lachnospiraceae bacterium NK4A144
RepE/RepS	WP_015060728.1	559	Prim+PriCT_1+HTH	Bacteria		Firmicutes	Negativicutes	Veillonellales	Veillonellaceae	Veillonella	Veillonella sp. OK1
RepE/RepS	EEX69002.1	596	Prim+PriCT_1+HTH	Bacteria		Firmicutes	Negativicutes	Selenomonadales	Selenomonadaceae	Mitsuokella	Mitsuokella multacida
RepE/RepS	WP_036378600.1	502	Prim+PriCT_1+HTH	Bacteria		Firmicutes	Negativicutes	Selenomonadales	Selenomonadaceae	Mitsuokella	Mitsuokella jalaludinii
RepE/RepS	WP_012859488.1	478	Prim+PriCT_1+HTH	Bacteria		Fusobacteria	Fusobacteriia	Fusobacteriales	Leptotrichiaceae	Streptobacillus	Streptobacillus moniliformis
RepE/RepS	WP_018499564.1	518	Prim+PriCT_1+HTH	Bacteria		Fusobacteria	Fusobacteriia	Fusobacteriales	Leptotrichiaceae	Leptotrichia	Leptotrichia wadei
RepE/RepS	KWW28016.1	638	Prim+PriCT_1+HTH	Bacteria		no_rank	no_rank	no_rank	no_rank	no_rank	bacterium P3
RepE/RepS	CAK18990.1	632	Prim+PriCT_1+HTH	Bacteria		no_rank	no_rank	no_rank	no_rank	no_rank	uncultured bacterium
RepE/RepS	CRY93933.1	525	Prim+PriCT_1+HTH	no_rank		no_rank	no_rank	no_rank	no_rank	no_rank	uncultured prokaryote
RepE/RepS	CAZ72208.1	508	Prim+PriCT_1+HTH	Bacteria		no_rank	no_rank	no_rank	no_rank	no_rank	uncultured bacterium
RepE/RepS	CDL66064.1	505	Prim+PriCT_1+HTH	Bacteria		no_rank	no_rank	no_rank	no_rank	no_rank	uncultured bacterium
RepE/RepS	CRY97088.1	490	Prim+PriCT_1+HTH	no_rank		no_rank	no_rank	no_rank	no_rank	no_rank	uncultured prokaryote
RepE/RepS	CDL65514.1	444	Prim+PriCT_1+HTH	Bacteria		no_rank	no_rank	no_rank	no_rank	no_rank	uncultured bacterium
RepE/RepS	CDL65775.1	441	Prim+PriCT_1+HTH	Bacteria		no_rank	no_rank	no_rank	no_rank	no_rank	uncultured bacterium
RepE/RepS	CRY96985.1	437	Prim+PriCT_1+HTH	no_rank		no_rank	no_rank	no_rank	no_rank	no_rank	uncultured prokaryote
RepE/RepS	CRY93723.1	438	Prim+PriCT_1+HTH	no_rank		no_rank	no_rank	no_rank	no_rank	no_rank	uncultured prokaryote
RepE/RepS	CDL66052.1	450	Prim+PriCT_1+HTH	Bacteria		no_rank	no_rank	no_rank	no_rank	no_rank	uncultured bacterium
RepE/RepS	CDL65606.1	442	Prim+PriCT_1+HTH	Bacteria		no_rank	no_rank	no_rank	no_rank	no_rank	uncultured bacterium
RepE/RepS	CDL66141.1	455	Prim+PriCT_1+HTH	Bacteria		no_rank	no_rank	no_rank	no_rank	no_rank	uncultured bacterium
RepE/RepS	CDL65626.1	447	Prim+PriCT_1+HTH	Bacteria		no_rank	no_rank	no_rank	no_rank	no_rank	uncultured bacterium
RepE/RepS	CDL66255.1	453	Prim+PriCT_1+HTH	Bacteria		no_rank	no_rank	no_rank	no_rank	no_rank	uncultured bacterium
RepE/RepS	CDL65654.1	505	Prim+PriCT_1+HTH	Bacteria		no_rank	no_rank	no_rank	no_rank	no_rank	uncultured bacterium
RepE/RepS	CDL65761.1	463	Prim+PriCT_1+HTH	Bacteria		no_rank	no_rank	no_rank	no_rank	no_rank	uncultured bacterium
RepE/RepS	CDL65869.1	458	Prim+PriCT_1+HTH	Bacteria		no_rank	no_rank	no_rank	no_rank	no_rank	uncultured bacterium
RepE/RepS	CRY97015.1	448	Prim+PriCT_1+HTH	no_rank		no_rank	no_rank	no_rank	no_rank	no_rank	uncultured prokaryote
RepE/RepS	CRY93716.1	471	Prim+PriCT_1+HTH	no_rank		no_rank	no_rank	no_rank	no_rank	no_rank	uncultured prokaryote
RepE/RepS	CDL66310.1	467	Prim+PriCT_1+HTH	Bacteria		no_rank	no_rank	no_rank	no_rank	no_rank	uncultured bacterium
RepE/RepS	CRY95579.1	456	Prim+PriCT_1+HTH	no_rank		no_rank	no_rank	no_rank	no_rank	no_rank	uncultured prokaryote
RepE/RepS	CRY94512.1	463	Prim+PriCT_1+HTH	no_rank		no_rank	no_rank	no_rank	no_rank	no_rank	uncultured prokaryote
RepE/RepS	AMP51093.1	492	Prim+PriCT_1+HTH	Bacteria		no_rank	no_rank	no_rank	no_rank	no_rank	uncultured bacterium
RepE/RepS	AMP42270.1	459	Prim+PriCT_1+HTH	Bacteria		no_rank	no_rank	no_rank	no_rank	no_rank	uncultured bacterium IN-07
RepE/RepS	CDL67087.1	490	Prim+PriCT_1+HTH	Bacteria		no_rank	no_rank	no_rank	no_rank	no_rank	uncultured bacterium
RepE/RepS	CDL67003.1	462	Prim+PriCT_1+HTH	Bacteria		no_rank	no_rank	no_rank	no_rank	no_rank	uncultured bacterium
RepE/RepS	CRY96969.1	480	Prim+PriCT_1+HTH	no_rank		no_rank	no_rank	no_rank	no_rank	no_rank	uncultured prokaryote
RepE/RepS	CRY94871.1	466	Prim+PriCT_1+HTH	no_rank		no_rank	no_rank	no_rank	no_rank	no_rank	uncultured prokaryote
RepE/RepS	CAZ72200.1	460	Prim+PriCT_1+HTH	Bacteria		no_rank	no_rank	no_rank	no_rank	no_rank	uncultured bacterium
RepE/RepS	CDL67060.1	515	Prim+PriCT_1+HTH	Bacteria		no_rank	no_rank	no_rank	no_rank	no_rank	uncultured bacterium
RepE/RepS	WP_000104870.1	454	Prim+PriCT_1+HTH	Bacteria		no_rank	no_rank	no_rank	no_rank	no_rank	uncultured bacterium
RepE/RepS	CDL67111.1	498	Prim+PriCT_1+HTH	Bacteria		no_rank	no_rank	no_rank	no_rank	no_rank	uncultured bacterium
RepE/RepS	CRY97700.1	456	Prim+PriCT_1+HTH	no_rank		no_rank	no_rank	no_rank	no_rank	no_rank	uncultured prokaryote
RepE/RepS	CDL66988.1	508	Prim+PriCT_1+HTH	Bacteria		no_rank	no_rank	no_rank	no_rank	no_rank	uncultured bacterium
RepE/RepS	CRY96048.1	472	Prim+PriCT_1+HTH	no_rank		no_rank	no_rank	no_rank	no_rank	no_rank	uncultured prokaryote
RepE/RepS	CRY96909.1	572	Prim+PriCT_1+HTH	no_rank		no_rank	no_rank	no_rank	no_rank	no_rank	uncultured prokaryote
RepE/RepS	CDL65560.1	580	Prim+PriCT_1+HTH	Bacteria		no_rank	no_rank	no_rank	no_rank	no_rank	uncultured bacterium
RepE/RepS	CRY94727.1	459	Prim+PriCT_1+HTH	no_rank		no_rank	no_rank	no_rank	no_rank	no_rank	uncultured prokaryote
RepE/RepS	CRY94224.1	471	Prim+PriCT_1+HTH	no_rank		no_rank	no_rank	no_rank	no_rank	no_rank	uncultured prokaryote
RepE/RepS	AEJ88191.1	441	Prim+PriCT_1+HTH	Bacteria		no_rank	no_rank	no_rank	no_rank	no_rank	uncultured bacterium
RepE/RepS	WP_039744016.1	509	Prim+PriCT_1+HTH	Bacteria		Proteobacteria	Deltaproteobacteria	Desulfuromonadales	Geobacteraceae	Geobacter	Geobacter pickeringii
RepE/RepS	WP_057037495.1	462	Prim+PriCT_1+HTH	Bacteria		Proteobacteria	Epsilonproteobacteria	Campylobacterales	Campylobacteraceae	Campylobacter	Campylobacter coli
RepE/RepS	WP_014536254.1	471	Prim+PriCT_1+HTH	Bacteria		Proteobacteria	Epsilonproteobacteria	Campylobacterales	Helicobacteraceae	Helicobacter	Helicobacter pylori
RepE/RepS	WP_057095777.1	480	Prim+PriCT_1+HTH	Bacteria		Proteobacteria	Epsilonproteobacteria	Campylobacterales	Campylobacteraceae	Campylobacter	Campylobacter jejuni
RepE/RepS	YP_063400.1	382	Prim+PriCT_1	Bacteria		Proteobacteria	Epsilonproteobacteria	Campylobacterales	Campylobacteraceae	Campylobacter	Campylobacter coli
RepE/RepS	WP_060660910.1	475	Prim+PriCT_1+HTH	Bacteria		Proteobacteria	Epsilonproteobacteria	Campylobacterales	Helicobacteraceae	Helicobacter	Helicobacter pullorum
RepE/RepS	WP_010904495.1	481	Prim+PriCT_1+HTH	Bacteria		Spirochaetes	Spirochaetia	Spirochaetales	Spirochaetaceae	Treponema	Treponema denticola
