# Supplementary material for: Novel Families of Archaeo-Eukaryotic Primases Associated with Mobile Genetic Elements of Bacteria and Archaea
Source: J Mol Biol. 2018 Mar 2;430(5):737–50. doi: 10.1016/j.jmb.2017.11.014 (PMC5862659; doi:10.1016/j.jmb.2017.11.014)
Supplement: Supplementary data file 2 — Covariation of residues in the PrimPol domain of PrimPol-PV1 and PriS homologs. [file mmc3.xlsx]

## Sheet: covariation
Sequence of PolpTN2 primase domain (YP_003603593.1:1-257)
MSSLRPSSIIIDIYKVIQDHPDSSRWAIELRFLPKPISSEWIFITDIEERASEIDKVLTKYNIMKKKDAYVSMAIHDFEKVTAKLKRVQEEENKKATEGERRLRRITLDKIQGDSETTSGFTLALVVDIDNTKIHDTRIIENEEEAFEASKREWEALKPKLQELGFLPRWILYTGGGLQLWFVSDKLEPISVIDRASEIIPNIMNGVNGVKGLLSEGFKADNIFDPARIVRAPLTFNHKYRTIIKDEDGTERVVPTQ
	Residue pairs from motifs I-IV with PSICOV score > 0.5, or PLMC score > 0.2
PolpTN2 residue pairs		PSICOV covariation score					PolpTN2 residue pairs (pairs seperated by less than 5 residues were filtered out)		PLMC coupling score
231	237	0.879459					172	181	0.400607
168	182	0.873514					75	84	0.3828
169	182	0.862106					181	230	0.373422
179	237	0.858099					170	183	0.356317
174	179	0.843513					231	237	0.33105
126	230	0.834625					176	240	0.310528
172	181	0.82864					40	46	0.295068
223	228	0.806546					40	45	0.291943
221	228	0.775296					42	47	0.286922
102	237	0.761268					30	35	0.281146
184	195	0.733589					28	33	0.276283
64	99	0.728461					223	228	0.269476
172	230	0.728038					126	230	0.266485
126	182	0.703359					40	47	0.258082
125	182	0.700371					174	179	0.256972
181	231	0.695809					48	53	0.255952
92	99	0.693529					126	131	0.255843
161	166	0.680716					64	70	0.250222
172	234	0.677029					169	183	0.249668
221	231	0.674955					223	230	0.246323
225	231	0.671327					58	63	0.245292
108	123	0.668035					27	32	0.242115
173	242	0.667989					24	31	0.240555
171	180	0.656984					168	182	0.240171
175	235	0.656383					27	33	0.237449
119	126	0.653854					41	46	0.236944
123	190	0.645158					173	242	0.233505
176	235	0.618314					26	39	0.231632
190	195	0.614079					171	180	0.231362
171	231	0.603422					30	37	0.230729
172	218	0.600719					190	195	0.229507
170	230	0.595986					27	37	0.229393
166	172	0.587651					181	233	0.22699
125	163	0.583461					65	71	0.225965
64	70	0.58008					26	31	0.225254
126	181	0.577531					41	47	0.224258
102	108	0.569187					30	36	0.223724
103	118	0.5653					29	34	0.222366
176	240	0.561229					126	181	0.217535
179	220	0.556153					39	44	0.217187
151	178	0.549445					26	37	0.217163
64	92	0.541563					176	237	0.216184
129	178	0.5402					172	230	0.215723
200	220	0.534457					103	108	0.214426
222	229	0.531732					27	35	0.214403
125	236	0.531052					33	38	0.212821
168	237	0.529745					181	231	0.211962
126	179	0.523076					154	178	0.211244
126	222	0.521707					196	204	0.209891
126	229	0.521					169	182	0.209735
180	235	0.520397					32	37	0.206333
167	182	0.518997					28	34	0.205736
169	237	0.516617					50	55	0.204357
176	182	0.5098					49	54	0.202795
223	230	0.501059					128	177	0.201472
182	234	0.500445					43	54	0.20124
169	180	0.496886					201	206	0.201236
179	219	0.495496					24	38	0.201165
227	235	0.49445					164	238	0.199868
116	225	0.493366					102	108	0.199769
231	238	0.491174					190	238	0.199263
171	203	0.489845					176	181	0.198786
179	222	0.489303					92	99	0.198624
116	197	0.485761					39	47	0.196583
182	200	0.483864					82	88	0.195452
161	182	0.477796					101	108	0.195228
169	184	0.477025					81	86	0.194933
169	231	0.475503					27	36	0.194417
125	190	0.474042					177	237	0.194292
123	131	0.472418					31	36	0.194236
132	137	0.471977					39	45	0.194093
126	131	0.47152					131	136	0.194057
170	183	0.468241					116	227	0.193662
176	241	0.468133					38	43	0.193072
195	222	0.46742					35	40	0.192987
221	227	0.466989					29	35	0.192511
105	124	0.464338					26	36	0.192309
154	178	0.463164					125	131	0.19206
227	239	0.462327					39	46	0.190904
229	237	0.461879					199	204	0.190462
108	126	0.457854					222	238	0.190351
128	177	0.456807					65	70	0.190124
191	226	0.456064					176	182	0.189779
197	204	0.45278					31	38	0.189772
181	216	0.449878					66	71	0.188408
183	230	0.4493					80	86	0.187705
126	233	0.446875					26	35	0.18744
166	182	0.443632					37	45	0.186577
177	235	0.439865					104	109	0.185394
176	222	0.437256					23	31	0.185369
161	237	0.437121					38	45	0.185161
236	242	0.436967					142	147	0.184984
174	182	0.435068					26	46	0.184652
190	223	0.434141					123	131	0.184532
217	228	0.434115					190	223	0.184324
180	234	0.431817					82	87	0.182974
116	226	0.43106					38	47	0.182678
122	222	0.429887					179	237	0.182098
158	180	0.429423					23	30	0.181766
161	169	0.425184					27	47	0.181195
229	238	0.423963					81	88	0.181082
176	195	0.423245					54	59	0.180821
75	84	0.422339					48	54	0.180819
181	234	0.419974					223	238	0.179897
126	223	0.4185					126	132	0.179708
105	125	0.416614					102	107	0.17866
173	237	0.4144					175	235	0.178493
236	241	0.412668					21	26	0.178411
114	225	0.412147					131	195	0.178309
107	230	0.411887					176	223	0.1783
184	222	0.411701					86	91	0.178293
104	112	0.411523					37	46	0.177896
123	195	0.411106					74	81	0.177892
124	181	0.409681					175	237	0.177475
180	224	0.408517					20	26	0.177199
220	230	0.408186					54	60	0.176844
58	63	0.405478					36	45	0.176384
166	187	0.397723					25	36	0.175985
215	220	0.394336					25	32	0.175873
183	188	0.393884					38	44	0.174679
108	190	0.39385					123	130	0.174415
183	231	0.393089					31	40	0.174387
132	181	0.389166					68	75	0.174284
173	181	0.388257					37	47	0.174048
122	176	0.386303					126	228	0.173959
131	230	0.379006					173	178	0.173807
126	176	0.377629					38	46	0.173796
107	126	0.375661					147	164	0.173653
198	219	0.374049					59	66	0.17363
215	225	0.371311					47	57	0.173355
92	130	0.371262					25	31	0.172901
176	237	0.371025					28	35	0.172546
222	237	0.37069					22	27	0.172301
118	132	0.367399					36	47	0.172064
72	108	0.364357					197	202	0.171574
225	238	0.363068					26	33	0.171513
230	240	0.361009					31	37	0.171513
176	181	0.360214					46	56	0.171414
181	227	0.359842					128	133	0.171114
196	204	0.355722					60	65	0.170917
92	238	0.355017					68	73	0.170389
133	215	0.354491					58	65	0.170348
105	170	0.35378					37	44	0.16981
197	226	0.352807					69	74	0.169427
122	181	0.350891					151	178	0.169132
101	108	0.349862					132	219	0.169074
120	129	0.348851					51	56	0.168905
137	235	0.348502					84	90	0.168425
152	228	0.347038					27	40	0.168138
73	92	0.344937					27	38	0.167924
116	231	0.344355					119	126	0.167532
176	238	0.343885					124	181	0.167498
175	237	0.343222					132	195	0.167349
92	98	0.342821					113	118	0.167339
176	215	0.342239					13	18	0.166738
159	236	0.339985					37	43	0.166436
106	232	0.339131					160	218	0.165996
127	223	0.338708					184	190	0.165868
182	230	0.338567					37	55	0.165847
181	215	0.337842					132	223	0.165832
160	218	0.336505					24	40	0.165354
132	236	0.33515					164	222	0.165228
121	232	0.334774					67	72	0.165176
120	176	0.334217					27	39	0.164265
132	176	0.33409					80	87	0.164186
123	223	0.332107					119	124	0.163976
124	131	0.331704					30	38	0.163885
154	161	0.331666					25	30	0.16382
172	179	0.330655					184	195	0.163619
150	236	0.330538					188	195	0.163529
196	230	0.328827					132	137	0.163497
157	173	0.328767					28	37	0.163421
131	181	0.328661					102	237	0.163216
170	235	0.328321					76	82	0.162929
204	233	0.326869					109	121	0.162896
133	150	0.326697					30	40	0.162774
176	201	0.326342					222	229	0.162552
180	236	0.32529					197	203	0.161942
116	173	0.325193					77	83	0.161939
181	219	0.324605					231	238	0.161812
165	195	0.324216					35	85	0.161242
114	196	0.323357					169	184	0.161207
168	234	0.320953					162	222	0.161119
227	237	0.320564					161	166	0.160954
158	234	0.319329					23	40	0.160828
115	159	0.319163					172	179	0.160706
178	242	0.316815					71	83	0.160037
181	233	0.315814					27	55	0.159659
134	240	0.315769					198	203	0.159494
218	230	0.313749					126	133	0.159451
168	231	0.312696					126	182	0.159319
133	176	0.312455					26	32	0.159189
176	233	0.311637					47	56	0.159157
77	89	0.31078					59	64	0.15906
200	219	0.310317					67	83	0.158217
190	204	0.309302					78	86	0.158035
108	195	0.307259					47	54	0.157816
161	168	0.307168					30	46	0.157769
119	125	0.306866					27	46	0.157639
107	181	0.306677					35	45	0.157639
129	232	0.306589					26	47	0.157556
102	239	0.306225					63	68	0.156925
154	169	0.306059					81	87	0.156732
228	234	0.305698					131	138	0.156389
121	231	0.305242					80	85	0.156336
105	233	0.304734					173	237	0.156029
84	92	0.304418					110	115	0.155893
176	223	0.304299					47	53	0.15581
125	195	0.304188					55	60	0.155734
132	179	0.303489					37	42	0.155451
158	169	0.303136					181	218	0.155446
147	178	0.302852					218	229	0.155412
199	207	0.301643					27	34	0.155238
134	150	0.301422					24	30	0.15497
121	181	0.300325					125	134	0.154946
126	173	0.300244					170	181	0.154945
163	185	0.299861					22	31	0.15488
122	230	0.299607					36	46	0.154673
127	182	0.299397					177	235	0.154589
130	180	0.298173					214	220	0.154493
201	226	0.297305					173	179	0.154437
131	143	0.296573					132	240	0.154226
170	233	0.296374					30	39	0.154041
164	217	0.296362					24	35	0.1538
181	230	0.295706					173	240	0.153486
127	179	0.295553					49	55	0.153254
160	172	0.295446					138	146	0.153243
122	182	0.295095					133	176	0.153037
134	180	0.295091					166	206	0.152896
67	87	0.295019					23	28	0.152799
122	234	0.293863					132	176	0.152786
110	223	0.293473					236	241	0.152686
127	136	0.292021					46	57	0.152621
126	200	0.291177					96	101	0.152617
166	206	0.291141					195	241	0.152452
152	178	0.29048					60	67	0.152432
159	178	0.290141					113	125	0.152136
184	190	0.28965					25	44	0.15213
113	120	0.289639					189	206	0.152026
101	231	0.28924					124	131	0.151931
169	195	0.288091					32	39	0.151862
189	197	0.287402					22	36	0.151844
120	170	0.28606					132	179	0.15169
108	124	0.28578					122	222	0.151053
172	190	0.285707					84	89	0.15098
143	230	0.283494					173	222	0.150572
222	238	0.281008					19	24	0.150021
150	178	0.280481					169	237	0.150012
153	178	0.279172					33	40	0.14999
216	225	0.278706					32	38	0.1498
168	178	0.27813					135	220	0.149703
72	190	0.277798					64	71	0.149689
116	176	0.277214					67	73	0.149602
172	224	0.275847					176	238	0.149482
170	231	0.275649					67	74	0.149391
181	221	0.275536					132	222	0.149336
170	180	0.275441					59	67	0.149089
114	180	0.274958					68	74	0.149061
176	184	0.274009					30	45	0.148625
77	87	0.272875					179	230	0.148322
102	238	0.272157					180	190	0.147985
124	173	0.271874					129	238	0.147928
127	146	0.271487					170	184	0.147876
165	206	0.269351					29	36	0.147696
112	154	0.269097					217	222	0.14769
176	203	0.268964					32	40	0.147684
166	183	0.268355					131	181	0.147497
103	227	0.268009					215	220	0.147468
103	235	0.267903					139	146	0.14745
110	165	0.267353					127	135	0.1474
167	232	0.266959					74	80	0.147392
182	229	0.266873					46	54	0.147006
77	83	0.266425					26	40	0.146619
113	238	0.265664					31	46	0.146565
135	220	0.264881					36	56	0.146488
163	171	0.264755					77	82	0.14645
31	38	0.264163					187	236	0.146253
101	118	0.264138					33	39	0.146247
68	84	0.263992					229	238	0.146172
122	165	0.263903					187	195	0.14608
131	146	0.263713					33	232	0.14596
164	222	0.263282					173	195	0.145282
103	153	0.263096					183	188	0.145231
130	234	0.262598					64	69	0.145102
133	147	0.262497					165	178	0.145015
131	138	0.262165					66	72	0.145005
162	186	0.26153					170	219	0.144813
101	106	0.260832					26	45	0.144527
151	168	0.260399					35	41	0.144483
214	234	0.25985					125	190	0.144425
177	237	0.258598					24	32	0.14435
131	173	0.258574					116	197	0.144203
44	221	0.258274					165	206	0.144085
92	221	0.257969					36	42	0.144066
76	81	0.25755					24	29	0.144039
67	83	0.257474					136	166	0.143862
105	113	0.257238					63	76	0.143827
81	88	0.257004					36	41	0.143663
113	226	0.256035					176	235	0.143601
197	203	0.254404					157	164	0.143544
129	168	0.254216					47	55	0.143483
65	74	0.253894					34	39	0.143461
199	204	0.253843					108	123	0.143308
129	236	0.25344					122	178	0.143293
125	222	0.253048					181	227	0.143047
106	178	0.252437					78	87	0.142933
107	117	0.25234					24	37	0.142793
224	240	0.2522					218	238	0.142754
200	206	0.251606					23	55	0.141913
108	222	0.251563					36	43	0.141895
215	221	0.251493					40	77	0.141889
179	239	0.251196					126	196	0.141679
113	125	0.251193					24	46	0.141643
119	196	0.250261					127	133	0.141588
179	229	0.249861					166	172	0.141452
142	231	0.249123					161	187	0.141381
138	146	0.248801					173	238	0.141377
100	105	0.248603					26	56	0.141093
174	235	0.248533					151	158	0.140888
168	218	0.247997					172	234	0.140693
107	165	0.247745					136	229	0.140524
122	196	0.247712					124	227	0.140495
110	115	0.24698					85	90	0.140467
154	168	0.246262					81	141	0.140301
196	205	0.245953					198	206	0.140274
92	101	0.245841					35	47	0.140264
134	226	0.245823					52	59	0.140039
25	32	0.245553					26	38	0.140008
110	124	0.245398					23	32	0.139841
181	228	0.245264					120	126	0.139812
163	182	0.24497					147	152	0.139796
142	150	0.243765					158	169	0.139645
172	215	0.243668					222	236	0.139302
87	180	0.243634					169	180	0.139238
182	222	0.243085					30	47	0.139237
127	199	0.242924					181	236	0.139185
155	178	0.242746					116	225	0.139111
90	195	0.242423					27	56	0.139066
92	229	0.242347					25	35	0.139006
183	225	0.241116					124	132	0.138885
216	221	0.240846					30	57	0.138782
157	226	0.240655					131	163	0.138667
113	174	0.240462					121	222	0.138624
165	178	0.240136					181	234	0.138538
183	232	0.240075					17	22	0.138509
146	160	0.240058					181	228	0.138412
230	238	0.239827					128	175	0.137974
104	223	0.239171					197	226	0.137954
172	233	0.239128					123	132	0.137946
230	235	0.238237					35	42	0.137865
158	187	0.237769					190	222	0.137818
121	129	0.237465					60	66	0.137696
102	235	0.236957					170	233	0.137605
224	237	0.236746					76	84	0.137523
168	173	0.235992					165	222	0.137447
184	219	0.23563					21	40	0.137416
90	108	0.235594					176	224	0.137341
182	195	0.235036					30	79	0.13721
181	225	0.235023					37	54	0.137139
158	171	0.235					81	90	0.136985
110	220	0.234835					122	133	0.136905
200	233	0.234727					184	229	0.136839
116	154	0.23471					183	224	0.136828
76	82	0.234657					126	173	0.136708
106	237	0.234464					67	82	0.136674
120	235	0.234453					166	182	0.136665
119	124	0.234384					127	132	0.136637
90	161	0.233451					230	240	0.136473
147	153	0.232785					29	37	0.13642
129	163	0.232648					172	231	0.136279
216	234	0.231903					65	74	0.136157
143	184	0.231336					129	141	0.136047
127	172	0.231328					225	238	0.135865
121	228	0.231159					53	59	0.135809
119	191	0.230979					76	89	0.135746
149	178	0.230874					90	97	0.135657
143	150	0.230439					26	55	0.135617
87	205	0.230279					25	47	0.13557
157	198	0.230205					158	195	0.1355
118	123	0.230169					35	46	0.135291
119	235	0.230038					182	200	0.135276
170	218	0.230004					47	52	0.135263
85	104	0.229963					92	98	0.134786
115	164	0.229939					199	206	0.134327
125	180	0.229937					31	39	0.134123
172	220	0.229714					132	153	0.134081
127	135	0.229633					161	201	0.134012
143	169	0.229621					60	85	0.133851
132	153	0.229483					179	229	0.133818
187	235	0.229408					25	34	0.133786
104	109	0.229132					21	38	0.133754
174	236	0.229044					83	91	0.133737
172	232	0.228952					165	173	0.133735
131	179	0.228836					121	136	0.133726
123	222	0.228711					181	223	0.133623
103	108	0.228634					24	36	0.133592
44	92	0.228488					134	176	0.133513
117	194	0.228437					68	76	0.133487
153	215	0.227504					25	39	0.1334
81	158	0.227375					78	84	0.133373
134	159	0.22715					27	76	0.133349
204	219	0.226689					27	45	0.133243
64	98	0.226013					122	160	0.133238
176	190	0.226002					149	185	0.133125
176	204	0.225729					37	66	0.132995
229	240	0.225434					147	230	0.132976
114	176	0.225175					122	132	0.132893
135	147	0.224989					24	45	0.132859
182	218	0.224662					47	60	0.132776
189	203	0.223009					176	222	0.132737
82	87	0.222552					153	219	0.132534
172	183	0.222531					140	145	0.132518
117	196	0.222474					197	204	0.132483
150	156	0.221911					48	56	0.132416
67	85	0.221724					122	130	0.132388
196	202	0.221125					195	238	0.132093
74	81	0.220893					176	215	0.13206
116	242	0.220759					76	83	0.13191
166	231	0.220753					121	232	0.131582
103	116	0.220604					50	56	0.131451
132	218	0.220573					57	69	0.131399
120	173	0.220462					21	27	0.131397
119	241	0.220282					122	240	0.131386
62	90	0.219735					132	218	0.131266
125	174	0.219698					22	38	0.131216
103	170	0.2196					122	127	0.131134
136	231	0.219564					34	41	0.131073
118	129	0.219315					168	237	0.131071
149	228	0.21914					64	72	0.131055
218	240	0.219081					124	222	0.130879
183	221	0.218938					49	57	0.130853
98	150	0.218692					75	82	0.13073
176	234	0.218643					186	195	0.130553
133	168	0.218511					201	217	0.130426
161	187	0.218418					71	76	0.130327
126	184	0.218269					46	55	0.130268
169	183	0.217456					106	111	0.130267
134	155	0.217243					27	43	0.130248
144	182	0.217098					45	55	0.130193
180	206	0.216863					189	195	0.130073
65	130	0.216561					196	202	0.129733
104	173	0.216156					195	222	0.129687
173	223	0.21595					167	190	0.129598
172	225	0.215874					34	40	0.129583
129	160	0.215696					78	88	0.129535
170	228	0.215246					23	56	0.12952
68	92	0.215149					39	60	0.12948
28	39	0.215084					122	230	0.129353
188	195	0.214993					81	91	0.129327
102	173	0.214628					45	56	0.129131
221	234	0.21449					47	66	0.129119
122	184	0.214376					22	30	0.129007
108	186	0.214336					188	226	0.128897
132	219	0.214176					138	143	0.128852
142	239	0.214105					170	222	0.128852
75	83	0.213806					153	195	0.128828
175	196	0.213673					133	215	0.128806
60	85	0.213334					12	17	0.128292
116	189	0.213333					229	235	0.128143
171	215	0.21298					84	91	0.127941
172	231	0.212964					50	57	0.12786
106	126	0.212892					109	114	0.127782
131	238	0.212852					170	182	0.127631
102	147	0.212818					76	81	0.127494
58	68	0.212207					126	179	0.127474
89	236	0.212109					78	85	0.127189
184	237	0.211438					137	146	0.127119
64	231	0.211347					36	44	0.127001
197	220	0.21123					129	178	0.126966
44	99	0.211204					26	43	0.126907
67	82	0.211082					119	130	0.126876
33	39	0.210241					126	229	0.126822
66	72	0.210209					131	137	0.126755
118	134	0.209991					35	43	0.126577
210	232	0.2098					133	238	0.126478
131	226	0.20973					131	150	0.126381
136	165	0.20963					25	33	0.126345
189	202	0.209557					32	45	0.126322
153	164	0.209309					71	78	0.126254
149	166	0.209243					173	229	0.126226
124	198	0.209136					60	69	0.126101
62	161	0.208829					23	47	0.125903
84	129	0.208716					49	56	0.125717
196	226	0.208697					75	80	0.125687
104	230	0.208642					158	166	0.12559
184	220	0.208357					146	151	0.125575
170	222	0.208104					171	182	0.125574
120	227	0.208036					125	218	0.125533
118	218	0.208026					36	59	0.125363
173	184	0.207937					230	238	0.125268
161	231	0.207728					177	223	0.125197
123	184	0.207688					220	226	0.125187
108	184	0.207681					59	71	0.125182
150	166	0.207676					79	84	0.125144
25	64	0.207533					23	38	0.12512
110	194	0.207352					53	58	0.125118
91	130	0.207304					121	132	0.125035
108	170	0.207026					147	153	0.124783
199	226	0.206647					188	217	0.124544
122	173	0.206418					78	83	0.124486
134	147	0.206258					167	222	0.124451
154	193	0.205777					71	77	0.124392
120	126	0.205381					127	136	0.124324
33	38	0.205211					182	187	0.1243
133	216	0.204987					125	179	0.124194
124	234	0.204814					158	171	0.124177
129	170	0.204791					222	228	0.124173
206	235	0.204771					193	202	0.12412
119	230	0.20441					35	60	0.124079
152	181	0.204376					46	52	0.124063
171	216	0.204262					179	222	0.124039
104	175	0.204224					128	134	0.123982
104	179	0.204039					75	83	0.123944
99	231	0.203905					176	241	0.123737
121	152	0.203877					40	54	0.123502
119	131	0.203639					132	181	0.123501
102	179	0.203361					23	35	0.123403
116	238	0.203225					32	43	0.123284
68	89	0.203115					181	229	0.123215
174	230	0.202941					32	46	0.123155
25	42	0.202927					188	233	0.123151
132	198	0.202766					24	39	0.122805
127	143	0.202751					123	190	0.122752
153	219	0.202443					15	20	0.122681
205	235	0.202284					166	223	0.122679
84	159	0.202182					79	86	0.122594
179	206	0.202031					40	55	0.12259
127	229	0.201942					65	73	0.122557
29	34	0.201882					122	173	0.122533
127	242	0.20183					79	88	0.12248
154	182	0.201651					46	53	0.122449
98	129	0.201646					188	222	0.122284
117	225	0.201589					25	46	0.122144
174	201	0.201269					63	70	0.122107
144	231	0.201177					189	226	0.122035
123	164	0.201013					62	67	0.122022
92	171	0.200833					219	230	0.121795
198	204	0.20079					227	240	0.12171
121	158	0.200603					164	190	0.121453
233	241	0.200593					121	131	0.121444
188	204	0.200542					123	133	0.121353
127	241	0.200385					78	89	0.121319
179	223	0.20007					132	174	0.121285
203	234	0.199551					121	126	0.121211
108	173	0.199472					170	242	0.121203
126	196	0.199396					56	144	0.1212
66	71	0.199198					23	33	0.121182
150	226	0.199099					61	66	0.121178
128	229	0.198946					57	63	0.121105
147	217	0.198166					229	237	0.121023
28	33	0.1981					82	90	0.120958
169	186	0.197998					82	91	0.120944
101	113	0.197805					218	223	0.120853
217	226	0.197801					179	184	0.120827
36	42	0.197746					43	60	0.120766
125	131	0.197616					56	67	0.120765
198	206	0.197455					131	218	0.120357
126	237	0.19721					135	224	0.120279
152	171	0.197182					62	72	0.120273
185	191	0.197157					101	110	0.120152
117	193	0.197137					194	200	0.120069
194	223	0.197135					125	236	0.120015
69	85	0.197056					160	233	0.119887
132	215	0.196957					176	230	0.119843
118	227	0.196911					143	149	0.119836
123	130	0.196907					68	84	0.119828
99	105	0.196825					62	70	0.119792
191	223	0.196605					172	232	0.119753
122	133	0.19627					22	39	0.119743
151	165	0.196169					56	66	0.119632
84	239	0.196069					173	236	0.119604
176	242	0.19598					172	229	0.119372
174	218	0.195912					67	87	0.119355
25	231	0.195896					180	222	0.119348
138	184	0.195784					216	229	0.119271
161	228	0.195764					83	88	0.119218
35	85	0.19567					127	199	0.119182
205	226	0.195412					122	236	0.11899
183	218	0.195398					48	57	0.118972
181	242	0.195275					131	176	0.118802
160	240	0.195223					124	129	0.118739
113	121	0.19501					122	196	0.118654
136	146	0.194946					164	182	0.11861
123	167	0.194854					39	58	0.118299
28	37	0.194773					155	217	0.118259
178	196	0.194654					27	140	0.118085
119	228	0.194486					21	31	0.118066
78	85	0.194355					127	150	0.117995
75	81	0.194319					178	222	0.11798
130	160	0.194234					123	129	0.117925
182	187	0.193898					59	89	0.11784
122	130	0.193455					31	43	0.117827
89	103	0.193357					181	195	0.117765
64	85	0.193252					127	223	0.117689
191	237	0.193215					165	187	0.11764
167	173	0.193035					18	23	0.117553
187	195	0.192853					48	55	0.117548
168	223	0.192684					62	68	0.117488
103	113	0.192283					150	156	0.117418
167	180	0.191821					184	189	0.117308
77	203	0.191779					210	232	0.117224
181	203	0.191652					165	190	0.117207
90	125	0.191634					37	57	0.117046
134	218	0.191617					61	72	0.117034
126	201	0.191135					66	76	0.117015
69	81	0.191132					75	81	0.116869
103	242	0.19099					13	19	0.116762
233	247	0.190966					124	230	0.116752
138	143	0.190923					38	76	0.116719
25	36	0.190499					147	178	0.116672
170	225	0.190264					200	205	0.11666
65	83	0.190234					105	113	0.11663
146	176	0.190001					30	59	0.116596
196	233	0.189982					73	78	0.11634
116	153	0.189952					156	167	0.116153
146	240	0.18984					105	125	0.116142
132	195	0.189718					90	99	0.116137
158	166	0.189515					35	56	0.115977
190	226	0.189386					83	89	0.115944
137	160	0.189058					190	198	0.115902
73	153	0.188558					136	146	0.115851
122	189	0.188379					18	24	0.11584
135	180	0.18824					221	228	0.115838
42	47	0.188139					174	184	0.115815
71	79	0.188086					165	236	0.115803
100	238	0.188006					97	102	0.115755
130	143	0.187996					25	40	0.115717
126	226	0.187859					125	136	0.115652
30	36	0.187764					153	164	0.115506
149	231	0.187728					134	226	0.115393
168	181	0.187591					196	209	0.115352
121	225	0.187519					52	57	0.11534
109	114	0.187449					133	179	0.115229
63	75	0.187256					56	209	0.115191
147	171	0.187202					172	224	0.115106
165	182	0.187109					21	30	0.115034
133	240	0.187101					20	40	0.115021
118	178	0.186985					72	77	0.114943
164	176	0.186951					85	91	0.114902
155	203	0.186884					196	219	0.114884
202	227	0.186872					77	86	0.114798
28	34	0.186744					222	240	0.114641
101	114	0.186565					223	229	0.114607
125	162	0.186439					129	135	0.114549
71	84	0.186073					196	205	0.114546
151	227	0.185979					201	224	0.114516
123	173	0.185855					70	75	0.114498
174	222	0.185829					189	204	0.114453
108	118	0.185639					173	232	0.114446
156	178	0.185354					45	57	0.114337
170	184	0.185344					112	118	0.114185
89	242	0.18525					213	219	0.114166
153	232	0.18498					171	188	0.114159
40	45	0.184709					35	44	0.114064
213	220	0.184654					206	236	0.114061
75	164	0.18463					230	237	0.114057
70	77	0.184361					186	226	0.11405
151	158	0.18434					58	64	0.114018
80	191	0.18399					131	238	0.113949
129	158	0.183961					163	194	0.1139
104	119	0.18392					26	54	0.113845
169	222	0.183817					214	219	0.113818
231	236	0.183661					127	151	0.113793
124	222	0.183403					115	120	0.113629
119	229	0.1834					132	229	0.113616
74	108	0.183214					14	19	0.113566
157	190	0.183099					27	57	0.113554
113	118	0.183068					37	78	0.113547
105	184	0.182815					59	65	0.113428
167	172	0.182586					178	238	0.113424
81	86	0.182538					126	222	0.113292
25	41	0.18222					126	164	0.113204
157	223	0.182115					195	201	0.113134
61	222	0.182074					67	91	0.113109
133	138	0.182062					223	236	0.11296
88	226	0.181986					222	242	0.112861
212	228	0.181967					222	237	0.112771
186	196	0.181922					30	144	0.112731
61	124	0.181917					26	34	0.112647
64	101	0.181847					24	47	0.112641
182	199	0.181769					63	71	0.112562
159	225	0.18158					25	45	0.112415
195	204	0.181552					170	230	0.112383
62	72	0.181333					196	213	0.112383
31	40	0.181129					67	78	0.112359
184	189	0.181037					74	79	0.112308
84	230	0.180991					120	132	0.112265
132	220	0.180726					181	224	0.112147
201	239	0.18067					105	124	0.11202
214	219	0.180646					133	138	0.11199
154	165	0.180537					45	53	0.111989
191	199	0.180398					204	224	0.111921
122	179	0.180253					53	60	0.111879
122	131	0.179949					161	199	0.111825
200	239	0.179783					47	76	0.111764
152	216	0.179491					184	192	0.111761
126	169	0.179365					22	55	0.111749
103	129	0.179347					179	238	0.111547
129	242	0.179335					80	90	0.111419
107	233	0.179151					165	238	0.111413
124	226	0.17914					222	230	0.111368
136	149	0.179054					32	47	0.111308
70	92	0.178962					55	140	0.111214
120	236	0.178849					112	222	0.111184
127	160	0.178735					124	223	0.111167
124	192	0.178589					103	235	0.11108
220	239	0.178574					28	36	0.110944
167	189	0.17846					46	51	0.110943
135	216	0.178451					139	145	0.110929
90	163	0.178401					153	216	0.110857
81	141	0.178362					33	45	0.110817
36	41	0.178348					101	173	0.110788
128	161	0.178275					173	223	0.110775
136	226	0.17825					181	216	0.11064
105	219	0.178223					125	175	0.110545
120	189	0.178132					57	64	0.110504
160	241	0.177963					106	114	0.110418
75	188	0.177947					136	241	0.110395
224	233	0.177169					173	181	0.110393
159	186	0.17713					21	35	0.110392
196	206	0.177008					24	33	0.110374
186	202	0.176942					12	18	0.11035
182	224	0.176906					52	58	0.110338
218	229	0.176873					10	16	0.110264
72	195	0.176638					161	222	0.110217
123	240	0.176486					11	16	0.110204
130	221	0.176152					43	55	0.110135
89	118	0.176088					9	16	0.110115
102	218	0.176015					188	238	0.109931
76	85	0.175968					141	146	0.109866
62	195	0.175927					233	241	0.109851
106	174	0.175818					55	66	0.109849
107	222	0.175538					124	183	0.109845
40	221	0.175479					198	219	0.109815
131	136	0.175129					8	16	0.109688
153	162	0.174836					66	77	0.109648
158	165	0.174822					33	41	0.109611
142	147	0.174819					106	113	0.109577
120	187	0.174813					66	83	0.109568
212	221	0.174319					68	78	0.109558
152	235	0.174247					236	242	0.109535
33	40	0.174141					31	45	0.109413
80	151	0.174125					122	165	0.109387
82	157	0.174099					169	187	0.109381
115	201	0.17396					21	47	0.10929
122	195	0.17392					90	96	0.109288
152	185	0.173852					160	223	0.109252
155	182	0.173767					121	184	0.109143
73	91	0.173759					162	190	0.109111
199	208	0.173735					124	138	0.1091
226	241	0.173612					25	64	0.10903
160	168	0.173513					23	45	0.108989
219	234	0.173473					25	38	0.108957
150	228	0.173397					8	13	0.108956
181	195	0.173154					103	118	0.108914
62	146	0.173137					164	173	0.10881
65	71	0.173133					218	230	0.108796
129	192	0.17275					22	35	0.108738
24	236	0.172673					79	89	0.108711
75	168	0.172662					30	82	0.108657
103	117	0.172544					37	144	0.108647
89	173	0.172453					122	164	0.108607
79	87	0.172337					66	88	0.108605
184	229	0.17233					111	116	0.108603
180	205	0.172153					71	79	0.108564
67	73	0.172009					131	230	0.108523
170	221	0.171819					195	237	0.108522
199	233	0.171727					119	136	0.108497
41	47	0.171723					184	218	0.108447
107	127	0.171707					188	228	0.108324
233	246	0.171575					122	188	0.10831
169	220	0.171556					150	166	0.108287
77	88	0.171504					156	166	0.10828
122	226	0.1715					123	164	0.10825
152	234	0.171374					56	63	0.10821
190	220	0.171348					183	191	0.108206
25	34	0.171237					103	112	0.108189
173	240	0.171068					24	56	0.108098
29	36	0.17105					43	85	0.108088
121	132	0.170928					45	50	0.108065
169	174	0.170898					62	69	0.107858
210	221	0.170816					138	215	0.10785
111	116	0.170749					172	183	0.107773
127	171	0.170288					47	59	0.107732
213	221	0.170246					23	36	0.107729
163	194	0.17011					105	110	0.107714
119	222	0.170083					38	59	0.107669
135	150	0.170029					21	28	0.107661
180	187	0.170016					43	66	0.107627
99	178	0.169933					22	140	0.107603
132	171	0.169774					132	220	0.107545
203	241	0.169612					22	40	0.107515
182	240	0.169606					21	37	0.10721
34	228	0.169581					36	55	0.107203
39	231	0.169545					122	187	0.107178
81	178	0.169491					159	198	0.10715
99	108	0.16941					23	39	0.107078
106	121	0.169282					59	80	0.107077
176	227	0.169134					32	41	0.107036
168	183	0.168941					8	14	0.107014
82	160	0.168908					131	161	0.106993
107	180	0.168863					227	238	0.106836
25	228	0.168606					159	222	0.106793
122	221	0.168472					9	14	0.106786
204	223	0.168431					22	32	0.106694
178	213	0.168377					108	113	0.106687
25	44	0.168232					36	76	0.10668
111	189	0.168195					30	56	0.106534
71	98	0.168143					31	59	0.106523
134	205	0.168072					65	72	0.106503
63	71	0.168044					203	209	0.106401
23	28	0.167897					14	20	0.106283
106	114	0.167817					179	223	0.10624
69	102	0.167725					84	92	0.10619
167	176	0.16764					154	169	0.106188
109	205	0.16753					20	27	0.106093
179	200	0.167463					50	59	0.105967
220	236	0.167236					216	236	0.105828
174	231	0.167215					24	66	0.10581
113	179	0.167159					95	101	0.105802
25	39	0.167119					202	222	0.105761
127	201	0.167003					133	146	0.105758
131	219	0.166979					127	220	0.105738
63	155	0.16692					54	69	0.105722
106	111	0.166832					217	230	0.105696
169	176	0.166814					163	188	0.105665
106	120	0.166564					133	234	0.105628
82	182	0.166487					145	152	0.105624
154	191	0.166415					112	117	0.105593
139	171	0.166391					219	242	0.10557
27	33	0.166316					228	235	0.105517
99	236	0.16631					108	124	0.105429
124	132	0.166171					147	223	0.105419
200	228	0.166098					151	173	0.105416
147	160	0.166043					163	195	0.105396
80	86	0.16596					74	82	0.10532
223	229	0.16589					145	150	0.105305
147	234	0.165865					166	190	0.105296
57	64	0.165737					105	172	0.105293
152	219	0.165735					135	150	0.105281
138	237	0.165605					219	238	0.105205
134	188	0.165587					108	190	0.105204
200	208	0.165534					194	222	0.105145
90	176	0.165496					159	236	0.105098
126	133	0.165372					163	222	0.105048
163	206	0.165366					27	66	0.105032
162	178	0.165139					25	37	0.104912
178	202	0.165098					24	34	0.104793
182	220	0.164965					21	45	0.104787
62	222	0.164831					45	54	0.104785
58	65	0.164825					105	233	0.104731
107	122	0.164746					59	76	0.104727
110	179	0.164658					199	217	0.104693
170	182	0.164626					39	55	0.104625
147	236	0.164623					57	144	0.104617
44	64	0.164572					217	242	0.104612
183	220	0.164518					20	46	0.104562
187	196	0.164486					221	231	0.104454
142	168	0.164479					131	172	0.104338
92	231	0.164473					169	227	0.104327
24	29	0.164415					134	218	0.104277
105	123	0.16441					21	44	0.104173
69	84	0.164365					178	218	0.10414
224	229	0.164095					59	79	0.104055
182	237	0.164088					21	55	0.104041
121	131	0.164046					158	164	0.104028
214	220	0.164002					158	165	0.104003
136	195	0.16391					141	185	0.103964
228	235	0.163821					58	71	0.103914
100	181	0.163695					122	138	0.103866
116	216	0.163577					166	238	0.103741
154	185	0.163419					63	69	0.103715
80	118	0.163332					34	42	0.103648
109	185	0.163329					55	141	0.103602
114	238	0.163329					13	20	0.103589
181	224	0.163328					64	92	0.103553
55	73	0.163253					99	178	0.103508
131	229	0.163228					114	196	0.103477
104	114	0.163049					20	25	0.103443
233	249	0.163031					161	180	0.103434
29	37	0.162981					22	47	0.103432
190	199	0.162939					142	148	0.103266
73	104	0.162914					31	63	0.103186
65	108	0.162847					168	226	0.103065
80	85	0.162836					131	153	0.102978
213	237	0.16268					122	181	0.102956
64	79	0.162661					160	198	0.102858
98	236	0.162627					120	176	0.102842
24	34	0.162608					126	201	0.102809
188	220	0.162601					73	80	0.102781
153	226	0.162542					184	222	0.102682
138	215	0.162119					165	195	0.10266
127	134	0.162035					38	140	0.102637
174	190	0.161962					161	241	0.102568
137	161	0.161768					22	37	0.102454
119	223	0.161752					150	224	0.102451
149	185	0.161737					131	179	0.10243
112	203	0.161696					16	22	0.102403
158	185	0.161478					135	153	0.102279
118	238	0.161472					51	59	0.102238
90	241	0.161438					131	173	0.102174
162	180	0.161338					228	242	0.102174
63	68	0.161171					40	140	0.102107
165	173	0.161028					31	54	0.102046
176	188	0.160803					67	80	0.102012
176	230	0.160712					51	57	0.102004
123	157	0.160496					54	91	0.102004
132	231	0.160494					172	187	0.101983
124	191	0.160482					182	223	0.101852
129	186	0.160474					174	227	0.101716
72	146	0.160423					80	91	0.101696
172	228	0.160395					171	216	0.101686
84	231	0.160204					157	173	0.101637
69	92	0.160204					58	67	0.101628
118	131	0.160144					25	221	0.101532
103	115	0.160131					133	232	0.101521
63	146	0.15996					21	56	0.101519
157	186	0.159851					158	184	0.101456
130	228	0.159849					20	30	0.101453
229	242	0.159795					101	106	0.101349
127	217	0.159732					162	238	0.101307
188	226	0.159679					80	89	0.101299
84	101	0.159539					123	181	0.101277
116	157	0.159529					179	236	0.101264
136	143	0.159477					174	236	0.101254
133	186	0.159412					67	88	0.101239
134	193	0.159402					169	238	0.101183
29	38	0.159385					8	15	0.101181
108	182	0.159317					92	101	0.10116
38	92	0.159175					112	154	0.101139
113	181	0.159143					119	125	0.101002
65	73	0.159113					219	227	0.100909
122	188	0.159113					149	216	0.100906
100	113	0.158877					10	15	0.100878
161	199	0.158869					122	166	0.100851
104	237	0.158835					131	240	0.10075
68	150	0.158771					134	173	0.100731
105	115	0.15877					37	140	0.100695
127	238	0.158763					178	224	0.100666
123	229	0.158656					132	190	0.100655
33	41	0.158611					9	15	0.10063
117	235	0.158547					136	195	0.100628
29	35	0.158413					101	222	0.100608
170	238	0.158408					101	174	0.100552
203	216	0.158316					153	172	0.100525
167	222	0.158299					46	77	0.100459
125	176	0.158125					172	228	0.10041
137	180	0.157974					126	200	0.10037
91	230	0.157941					58	68	0.100341
107	119	0.157919					191	200	0.10034
233	248	0.157908					44	59	0.100269
200	205	0.157887					46	59	0.100213
106	113	0.157866					136	147	0.100202
157	189	0.157717					162	188	0.100201
165	184	0.157618					74	92	0.100129
159	201	0.157587					172	233	0.100106
112	119	0.157559					187	222	0.10008
110	239	0.157548					126	178	0.100022
183	216	0.157455					27	54	0.099978
82	109	0.157265					93	98	0.099971
107	204	0.157182					57	77	0.09995
185	195	0.15687					218	224	0.099931
212	233	0.156856					121	187	0.099919
127	183	0.156836					181	190	0.099895
146	183	0.156834					30	53	0.099792
81	129	0.156803					220	227	0.099779
101	120	0.156709					131	222	0.099722
102	131	0.156633					176	228	0.099691
112	118	0.156624					77	89	0.099647
81	162	0.156524					136	149	0.099604
72	163	0.156424					209	214	0.099599
137	229	0.156331					23	34	0.099596
191	197	0.156234					53	67	0.099593
213	231	0.156228					128	173	0.099556
76	83	0.156202					181	225	0.099555
127	192	0.156192					23	29	0.099518
178	234	0.15608					39	54	0.099427
161	173	0.155984					122	131	0.099351
151	162	0.155873					127	224	0.099238
73	78	0.155738					162	167	0.099201
218	223	0.155689					162	191	0.099201
99	121	0.15565					155	214	0.099186
207	212	0.155553					183	218	0.099138
186	220	0.155449					215	229	0.099128
42	74	0.155416					47	140	0.099086
68	80	0.155382					24	55	0.098963
119	189	0.155286					172	227	0.098834
69	74	0.155032					122	223	0.098809
178	237	0.154932					138	156	0.098758
172	203	0.154774					98	103	0.098712
196	241	0.154759					69	75	0.098711
126	167	0.154686					132	228	0.098661
106	235	0.154516					153	205	0.098645
117	178	0.154451					110	116	0.098623
122	164	0.15433					127	164	0.09859
203	217	0.154279					163	182	0.098457
73	87	0.154253					133	222	0.098373
130	145	0.154211					80	88	0.098308
107	191	0.154196					170	218	0.09829
196	201	0.15405					26	140	0.098288
190	241	0.154003					21	42	0.098283
75	122	0.153964					130	135	0.09828
24	31	0.153933					147	166	0.0982
101	138	0.153912					167	230	0.09814
156	238	0.153765					180	224	0.098123
69	83	0.153617					132	173	0.098089
173	195	0.153608					152	236	0.098068
169	234	0.153595					21	76	0.09794
126	164	0.153585					61	69	0.097927
126	228	0.153565					126	184	0.097922
73	242	0.15349					136	160	0.097862
154	186	0.153487					61	67	0.097855
99	150	0.153445					173	219	0.097759
218	224	0.153371					81	92	0.097741
152	158	0.153336					138	205	0.097741
125	161	0.153195					179	219	0.09768
74	90	0.153192					138	153	0.097578
124	183	0.153086					53	83	0.097575
115	185	0.153017					103	126	0.097531
123	175	0.153					101	112	0.097526
73	130	0.152976					142	239	0.097513
129	241	0.152828					173	187	0.097495
176	247	0.152826					180	187	0.097492
113	242	0.152748					76	86	0.097486
81	91	0.152729					153	215	0.097482
201	206	0.152711					124	165	0.097481
82	91	0.152701					187	235	0.097471
112	117	0.152683					149	154	0.097465
64	71	0.152543					71	91	0.097464
215	232	0.152477					105	159	0.09743
110	119	0.152436					27	44	0.097422
131	195	0.152395					117	123	0.09739
171	194	0.15235					153	190	0.097377
158	174	0.152258					160	240	0.097359
144	150	0.152201					129	222	0.097343
99	132	0.152184					30	66	0.097298
111	121	0.152178					25	55	0.097296
211	221	0.152169					126	176	0.097289
162	205	0.152152					91	99	0.097258
63	82	0.152142					137	149	0.097214
159	239	0.152074					133	217	0.097206
102	241	0.151932					52	60	0.097202
124	227	0.151922					200	208	0.097175
121	148	0.151895					202	216	0.097099
187	205	0.151854					183	238	0.097091
44	183	0.151752					61	70	0.097048
190	222	0.151659					125	199	0.097034
194	202	0.151512					72	79	0.097017
157	202	0.151361					123	195	0.096997
84	185	0.151334					65	88	0.096964
208	233	0.151278					5	10	0.096944
28	233	0.151089					25	56	0.096735
57	69	0.15105					71	85	0.096681
191	233	0.151042					121	238	0.09665
129	174	0.15101					137	188	0.096634
39	58	0.150928					5	11	0.096599
212	217	0.150716					124	192	0.09655
139	145	0.150642					132	187	0.096548
219	238	0.150515					31	55	0.096488
66	166	0.1505					132	238	0.096436
119	170	0.150333					79	91	0.096393
99	118	0.150316					134	190	0.096364
129	199	0.150257					22	52	0.096315
186	199	0.150196					116	163	0.096303
125	157	0.150125					46	79	0.096264
101	187	0.15009					37	56	0.096196
210	234	0.149978					131	184	0.096178
184	191	0.149728					90	95	0.096168
142	166	0.149697					178	196	0.096168
148	180	0.149649					65	78	0.096127
240	247	0.149613					107	137	0.096038
162	171	0.149611					100	105	0.096034
185	200	0.149558					40	56	0.095991
33	42	0.149428					163	173	0.095989
127	219	0.149421					161	169	0.095986
67	154	0.149157					77	87	0.095981
114	229	0.148908					217	229	0.095934
179	218	0.148842					66	91	0.095925
67	130	0.148832					58	79	0.095889
58	152	0.148789					103	109	0.095884
144	171	0.148787					165	223	0.095882
200	207	0.148759					164	195	0.095798
159	185	0.148757					61	68	0.09578
136	147	0.14869					98	129	0.095762
129	159	0.148626					102	109	0.09575
163	241	0.148465					135	162	0.095702
119	195	0.148414					58	66	0.09566
126	175	0.148327					164	199	0.095574
190	221	0.148299					107	181	0.095559
123	235	0.148156					133	147	0.095504
211	225	0.147981					40	59	0.095485
71	83	0.14797					184	230	0.095471
69	91	0.147942					153	165	0.095465
101	152	0.147877					183	222	0.09546
121	136	0.147734					150	170	0.095332
151	230	0.147613					204	223	0.095304
110	186	0.147567					195	204	0.095178
115	196	0.147549					219	229	0.095169
85	112	0.147482					94	99	0.095134
142	171	0.147386					28	40	0.095117
150	232	0.147355					55	76	0.095067
63	74	0.147343					153	163	0.095049
216	233	0.147316					54	79	0.09503
172	229	0.147284					66	142	0.095024
130	226	0.147242					163	186	0.094998
216	228	0.147241					136	223	0.094971
123	132	0.147134					181	238	0.094954
132	180	0.147122					164	217	0.094927
160	180	0.147113					143	231	0.094924
189	226	0.147112					128	236	0.094914
153	218	0.14698					132	201	0.094893
186	226	0.146899					95	125	0.094881
151	156	0.146824					56	69	0.094876
220	226	0.146805					21	39	0.094851
134	215	0.146703					131	191	0.09481
54	64	0.146465					110	119	0.094757
139	146	0.146448					46	66	0.094719
38	67	0.146337					57	78	0.094719
153	240	0.146203					120	170	0.094708
112	178	0.145911					37	82	0.094682
189	206	0.145769					40	64	0.094674
83	117	0.145688					167	194	0.094666
178	215	0.145522					132	161	0.094637
117	171	0.14526					192	225	0.094609
118	242	0.145025					132	164	0.094473
116	227	0.145012					40	63	0.094441
104	110	0.145007					123	166	0.094411
64	180	0.145001					33	42	0.094381
126	235	0.144984					157	163	0.094355
213	228	0.144866					132	224	0.094261
104	224	0.144728					56	65	0.094254
158	201	0.14467					182	230	0.094242
54	59	0.144669					68	77	0.09421
114	182	0.144558					59	69	0.094196
72	90	0.144527					49	59	0.094188
117	186	0.144469					191	222	0.094165
106	115	0.144456					122	184	0.094119
113	131	0.144452					48	60	0.094095
232	238	0.14443					26	209	0.094053
157	172	0.144412					101	114	0.094049
127	205	0.144399					176	195	0.094021
174	227	0.144389					153	184	0.093989
221	235	0.144272					64	73	0.093928
77	86	0.144106					36	79	0.093905
103	232	0.144034					77	84	0.093852
35	41	0.144029					62	73	0.093827
106	167	0.143998					165	229	0.093813
28	36	0.143996					60	79	0.093798
32	41	0.143948					164	180	0.093772
152	164	0.143947					124	195	0.093729
144	166	0.143871					49	58	0.09371
87	162	0.143798					48	59	0.093702
147	172	0.143797					164	179	0.093687
43	58	0.143793					163	170	0.093674
115	153	0.143793					27	60	0.093661
127	202	0.143779					65	82	0.093488
166	196	0.143761					195	216	0.093482
99	171	0.143536					160	236	0.093477
70	91	0.143504					176	242	0.093469
221	237	0.143497					129	177	0.093446
150	224	0.143458					116	222	0.093369
101	147	0.143395					90	102	0.093299
200	218	0.143389					125	173	0.09328
171	188	0.143378					45	51	0.093251
115	191	0.143375					81	89	0.093215
133	179	0.143353					167	204	0.093201
63	143	0.143241					24	71	0.09319
189	201	0.143144					161	195	0.093184
86	154	0.143135					50	58	0.093182
154	166	0.14305					40	66	0.093181
193	220	0.143047					70	76	0.093165
158	226	0.142994					163	183	0.093127
121	165	0.142974					75	89	0.09308
158	241	0.142947					65	83	0.093051
67	160	0.142922					162	195	0.093024
161	178	0.14291					197	229	0.093021
61	75	0.142836					45	52	0.092954
196	214	0.142818					30	76	0.092934
110	230	0.142753					138	218	0.092828
143	240	0.142742					26	116	0.092753
104	172	0.142588					73	104	0.092637
138	152	0.14255					136	170	0.092579
120	133	0.142523					161	167	0.092571
88	239	0.142506					125	238	0.092481
187	199	0.142474					160	168	0.092475
119	176	0.142466					30	80	0.092474
166	195	0.142458					174	230	0.092446
98	232	0.142398					177	240	0.092445
185	218	0.142299					36	54	0.092422
129	222	0.142262					190	229	0.092393
118	159	0.142237					49	60	0.092267
61	72	0.142145					47	209	0.092207
173	182	0.14211					122	128	0.092186
69	86	0.142074					27	59	0.09214
119	203	0.142061					202	207	0.09214
172	187	0.141963					176	229	0.092136
118	223	0.141952					60	70	0.092121
101	178	0.141827					76	85	0.092083
109	174	0.141814					125	188	0.09206
103	239	0.141814					204	222	0.092021
67	80	0.141778					138	190	0.091977
150	169	0.14163					1	6	0.091953
124	165	0.141618					40	57	0.091924
104	229	0.141595					26	44	0.091898
25	233	0.141578					21	36	0.091884
147	219	0.141421					199	210	0.09187
176	219	0.14141					163	180	0.091854
146	230	0.14139					31	47	0.091793
67	92	0.141381					44	78	0.091793
188	224	0.141316					218	234	0.091762
110	241	0.141289					23	37	0.091732
69	221	0.141165					187	238	0.091727
143	237	0.141162					118	123	0.091706
162	187	0.141116					114	174	0.09165
44	98	0.141107					57	83	0.091645
135	156	0.141086					127	238	0.091612
110	181	0.141022					35	76	0.091595
175	229	0.140915					144	182	0.091586
105	178	0.140878					147	162	0.091582
121	242	0.140832					39	209	0.091563
136	184	0.140754					62	71	0.091539
132	234	0.140748					51	58	0.09152
81	90	0.140724					119	202	0.091504
152	236	0.140717					101	165	0.091487
140	146	0.140672					1	7	0.091442
116	200	0.140662					2	7	0.091442
127	226	0.140629					170	224	0.091441
64	72	0.140521					127	190	0.091344
141	146	0.140498					70	77	0.091304
149	187	0.140493					121	179	0.091194
156	236	0.140407					20	33	0.091121
62	101	0.140259					76	91	0.091115
198	203	0.140209					135	160	0.091047
123	169	0.140208					30	50	0.091028
214	225	0.140208					173	206	0.091019
122	219	0.139968					210	221	0.091002
106	119	0.139883					125	164	0.090976
157	185	0.139861					188	234	0.090961
115	134	0.139792					26	89	0.090949
158	173	0.139761					189	203	0.090911
156	162	0.139697					43	48	0.090782
117	202	0.139641					143	148	0.090672
162	227	0.139521					138	157	0.090671
147	242	0.139515					20	28	0.090571
195	207	0.139511					166	183	0.09055
87	236	0.139478					47	88	0.090523
120	231	0.139471					138	179	0.090523
128	175	0.139471					205	211	0.090507
148	171	0.13943					38	91	0.090496
183	229	0.139378					191	226	0.090458
133	234	0.139281					121	231	0.090442
135	148	0.139228					228	240	0.090417
154	160	0.139185					165	198	0.090393
25	35	0.139184					35	57	0.090363
75	165	0.139134					82	89	0.09034
193	226	0.139101					200	228	0.090286
45	171	0.139075					6	11	0.090204
157	165	0.139042					214	234	0.090195
107	124	0.13899					34	45	0.090141
193	225	0.138961					55	91	0.090124
126	195	0.138942					202	209	0.090113
66	83	0.138895					86	92	0.090035
55	100	0.138826					30	83	0.090033
144	169	0.138821					134	222	0.090031
124	233	0.138739					182	234	0.089997
103	147	0.138719					38	55	0.089992
69	130	0.138701					186	230	0.089949
30	42	0.13861					21	46	0.08991
101	218	0.138452					166	176	0.089897
160	236	0.138435					122	170	0.089877
159	189	0.138421					103	233	0.089876
62	229	0.138362					213	221	0.089862
150	239	0.138333					122	190	0.089847
63	170	0.1383					32	42	0.089835
167	194	0.138295					125	162	0.08978
208	228	0.138261					38	232	0.089756
58	71	0.138258					99	105	0.089745
25	33	0.138115					137	160	0.089705
141	234	0.138051					196	230	0.089696
121	147	0.138044					23	48	0.089689
41	69	0.138031					164	197	0.089641
85	165	0.138029					139	144	0.089594
147	216	0.137926					132	188	0.089593
44	188	0.13784					177	229	0.089485
24	38	0.137839					37	59	0.089436
131	242	0.137834					132	177	0.089412
211	228	0.137783					106	117	0.089403
147	156	0.137734					163	236	0.089385
235	241	0.13772					20	39	0.089376
109	189	0.137704					28	39	0.089351
130	171	0.13763					136	150	0.089333
57	194	0.137614					158	163	0.089262
155	196	0.137611					30	69	0.089243
169	181	0.137438					30	140	0.08918
166	186	0.137414					43	52	0.089148
138	145	0.13741					133	149	0.089076
187	234	0.137378					176	184	0.089043
104	198	0.137362					22	33	0.089012
179	226	0.137281					183	216	0.088977
195	223	0.137265					160	229	0.088936
78	135	0.137153					126	175	0.088901
62	125	0.137133					187	216	0.088868
63	232	0.137123					184	241	0.088866
136	216	0.137088					66	79	0.088831
147	231	0.13698					204	217	0.08883
103	231	0.136863					123	222	0.088829
109	202	0.136848					217	228	0.088782
153	171	0.136798					19	25	0.088781
213	225	0.13678					56	87	0.088775
162	184	0.13675					47	144	0.088766
151	187	0.136722					190	241	0.088764
31	39	0.136717					190	218	0.088725
73	113	0.136695					127	188	0.088723
116	201	0.136693					27	79	0.088722
171	187	0.136614					122	179	0.088699
166	232	0.136415					107	230	0.088695
101	235	0.136295					198	205	0.088651
168	194	0.136131					124	173	0.088642
100	132	0.136115					186	205	0.088636
121	166	0.136024					122	226	0.088634
123	182	0.135959					59	140	0.088621
155	171	0.135857					134	199	0.088565
130	141	0.135856					187	240	0.088561
125	169	0.135839					172	195	0.088554
132	185	0.135824					178	192	0.088537
113	201	0.135802					128	135	0.088524
175	218	0.135791					57	91	0.088513
166	174	0.135578					120	165	0.088499
193	202	0.135522					146	238	0.088492
28	35	0.135491					43	51	0.088471
167	234	0.135364					182	220	0.08847
132	238	0.13535					128	178	0.088464
85	232	0.135336					179	215	0.088394
135	231	0.135335					124	228	0.088371
118	205	0.135286					31	64	0.088279
226	233	0.135195					136	184	0.088258
81	164	0.135168					39	91	0.088198
108	115	0.135158					183	231	0.088183
76	84	0.135134					146	154	0.088166
132	242	0.13512					16	21	0.088033
132	200	0.134988					175	196	0.088008
188	221	0.134949					131	229	0.088005
107	189	0.134875					175	184	0.087948
133	237	0.134821					30	107	0.087924
145	152	0.134792					160	166	0.087893
123	236	0.1347					138	216	0.087848
91	184	0.134681					55	68	0.087845
62	126	0.134604					43	56	0.087815
61	101	0.134603					228	234	0.087768
148	236	0.134548					145	171	0.087748
101	149	0.134545					119	191	0.087716
146	247	0.134541					24	44	0.087643
209	225	0.134533					135	178	0.087596
120	164	0.134484					92	97	0.087583
73	150	0.134249					193	226	0.087581
240	246	0.134248					170	238	0.087564
146	246	0.134078					117	126	0.087543
135	149	0.134042					19	26	0.087539
25	54	0.134021					79	87	0.087516
70	98	0.134021					3	8	0.087406
63	163	0.133951					134	156	0.087397
30	82	0.13394					23	60	0.087367
163	190	0.133866					122	163	0.08736
125	230	0.133864					123	188	0.087356
150	165	0.133725					185	238	0.08734
103	238	0.133696					162	198	0.08728
122	132	0.133692					224	241	0.087273
157	163	0.133686					182	196	0.087251
103	152	0.133681					68	89	0.087137
100	177	0.133671					21	48	0.087126
73	221	0.133582					138	152	0.087085
134	199	0.133559					169	231	0.087033
72	242	0.133525					30	51	0.086985
211	235	0.133495					162	182	0.08696
32	214	0.133384					57	89	0.086953
162	217	0.133349					169	174	0.086915
148	215	0.133344					172	218	0.086915
130	168	0.133276					54	89	0.086911
137	166	0.133087					224	230	0.08691
167	235	0.133059					48	79	0.086903
34	40	0.133018					22	141	0.086836
76	89	0.13279					217	234	0.086831
26	37	0.132713					138	149	0.08682
217	223	0.132672					171	183	0.086817
38	66	0.132534					121	135	0.08676
121	192	0.132528					32	58	0.08673
100	108	0.132431					156	165	0.086685
166	181	0.132391					218	236	0.08668
215	228	0.13238					135	176	0.086657
75	82	0.132271					138	147	0.086646
27	34	0.132162					156	185	0.08664
168	180	0.132146					169	181	0.086629
109	121	0.132124					34	43	0.086621
87	167	0.132038					136	191	0.08661
121	216	0.132014					25	54	0.086562
150	163	0.131992					30	55	0.086539
31	69	0.131987					24	53	0.086524
108	238	0.131951					120	189	0.086511
106	173	0.131949					166	187	0.086462
84	102	0.131947					30	43	0.086413
161	191	0.131925					131	226	0.086404
109	120	0.131823					166	218	0.086359
90	184	0.131815					59	87	0.08634
91	173	0.13177					123	174	0.086305
71	91	0.131764					73	94	0.086299
85	197	0.131655					164	236	0.086297
203	213	0.13164					121	164	0.086295
137	149	0.131631					132	236	0.08623
194	200	0.131582					44	56	0.086226
119	187	0.131325					153	160	0.086223
64	178	0.131205					35	59	0.086173
181	218	0.131168					128	229	0.086164
134	151	0.131137					136	165	0.086109
92	192	0.131095					34	44	0.086084
157	169	0.131092					4	9	0.086048
79	89	0.131074					72	90	0.086036
36	112	0.130924					193	217	0.086004
55	103	0.13089					4	11	0.085994
75	167	0.130673					69	84	0.085988
116	133	0.130575					131	223	0.085935
121	236	0.130497					189	240	0.085931
141	231	0.130481					224	235	0.085905
125	184	0.130379					65	76	0.085863
136	237	0.13033					67	86	0.085847
39	228	0.13031					138	184	0.08581
186	205	0.130283					182	227	0.085752
72	179	0.130272					153	162	0.08574
128	137	0.130266					150	158	0.085737
102	175	0.130194					37	64	0.085649
117	206	0.130177					37	86	0.085611
91	238	0.130148					121	226	0.085609
57	73	0.130118					39	59	0.085607
217	229	0.130048					184	224	0.085555
112	233	0.130024					152	164	0.085521
227	234	0.129944					57	67	0.085489
146	222	0.129891					70	91	0.085481
218	236	0.129864					149	178	0.085481
149	171	0.129817					129	236	0.08547
119	136	0.129792					57	66	0.085454
217	225	0.129765					56	91	0.085376
85	241	0.129758					101	113	0.08533
240	249	0.129719					163	241	0.08531
118	133	0.129684					71	84	0.085296
164	190	0.129673					25	41	0.085287
79	197	0.129654					17	30	0.085234
164	191	0.129639					47	79	0.085226
194	210	0.129604					29	38	0.085215
128	233	0.129604					115	159	0.085212
102	110	0.129603					21	33	0.085206
203	226	0.129571					218	228	0.08517
116	247	0.129565					183	215	0.085156
110	173	0.129535					172	238	0.085138
111	204	0.129512					156	163	0.085126
113	176	0.129423					219	224	0.085121
233	245	0.129374					72	78	0.085095
204	220	0.129349					159	165	0.08509
99	129	0.129316					1	8	0.085079
107	182	0.129304					2	8	0.085079
134	162	0.129303					165	228	0.085024
216	232	0.129288					190	240	0.085015
209	228	0.12928					37	58	0.084985
36	43	0.129252					28	38	0.084984
113	129	0.129242					107	228	0.084971
100	175	0.129236					227	239	0.084937
90	164	0.129214					176	190	0.084931
77	84	0.129207					17	23	0.084881
64	210	0.129075					188	227	0.084852
81	142	0.129058					114	232	0.084829
155	206	0.129029					156	173	0.084817
199	220	0.129013					174	187	0.084804
45	67	0.128987					160	179	0.084785
133	242	0.128956					45	140	0.084723
111	119	0.128953					228	238	0.084644
188	239	0.128927					190	224	0.084641
28	45	0.128743					172	217	0.084618
122	242	0.128739					4	10	0.084614
179	215	0.128731					57	70	0.084582
87	196	0.128706					113	181	0.084578
130	158	0.12866					199	207	0.08457
125	193	0.128621					125	200	0.084569
69	229	0.128464					181	240	0.084563
145	178	0.128461					30	49	0.08455
73	84	0.128283					136	198	0.084493
217	231	0.12815					181	196	0.084484
68	74	0.128143					107	112	0.084468
92	100	0.128117					90	165	0.08446
26	33	0.128101					108	118	0.084455
34	42	0.128065					183	230	0.084429
132	174	0.128					158	180	0.084427
69	90	0.12799					162	169	0.084405
109	236	0.127945					175	187	0.084402
205	218	0.12793					165	241	0.0844
157	183	0.127923					190	230	0.084391
204	224	0.127874					215	221	0.084388
119	198	0.12785					71	88	0.084381
131	184	0.127846					121	240	0.084344
73	101	0.127823					190	225	0.084341
118	181	0.127743					23	46	0.084334
25	238	0.127572					25	42	0.084302
25	38	0.12756					101	125	0.084283
166	176	0.127506					74	91	0.084282
66	91	0.127477					187	224	0.084282
164	182	0.127458					136	173	0.084205
155	162	0.127391					75	85	0.084177
115	180	0.127381					101	122	0.084171
28	38	0.127375					175	218	0.084161
111	239	0.127313					143	151	0.084145
136	233	0.12731					158	234	0.084129
137	177	0.127296					202	219	0.084127
117	161	0.127203					188	196	0.084119
172	184	0.127119					24	57	0.084092
80	205	0.127043					163	191	0.084084
69	129	0.126938					107	115	0.084043
123	241	0.126831					135	190	0.084025
56	63	0.126746					191	227	0.083985
77	198	0.126737					69	91	0.083975
75	183	0.126727					56	71	0.083934
176	202	0.126726					106	119	0.083895
100	235	0.126722					168	187	0.083887
118	236	0.126683					123	232	0.0838
108	163	0.126522					22	28	0.083757
91	109	0.126486					45	67	0.083741
76	111	0.126485					58	140	0.083709
69	77	0.126484					136	224	0.083706
110	229	0.126454					172	189	0.083703
134	176	0.126417					3	11	0.08366
99	235	0.126352					163	171	0.083578
152	187	0.126349					181	188	0.083569
119	240	0.126332					147	154	0.083552
38	70	0.12622					9	17	0.083542
31	42	0.126187					112	137	0.083533
225	242	0.126163					6	12	0.083403
171	239	0.126157					50	60	0.08338
146	169	0.126155					71	80	0.083361
31	70	0.12615					56	79	0.083334
72	123	0.126092					184	219	0.083318
134	196	0.12598					190	236	0.083288
100	145	0.125979					42	56	0.083282
67	84	0.125915					24	59	0.083223
33	44	0.125885					182	218	0.083198
146	190	0.125843					28	148	0.083182
222	233	0.125825					66	75	0.083158
183	217	0.125738					69	87	0.083095
66	79	0.125619					162	240	0.083079
161	171	0.125602					175	195	0.083073
176	246	0.125552					122	136	0.083068
57	70	0.12553					28	67	0.083028
152	162	0.12544					31	42	0.083019
143	247	0.12536					138	228	0.083013
73	109	0.125185					128	161	0.083011
110	131	0.125103					20	37	0.083001
124	189	0.125075					151	157	0.082981
81	223	0.125073					229	236	0.082941
90	122	0.125071					159	185	0.082934
23	233	0.125024					60	78	0.082927
37	42	0.125014					164	218	0.082927
209	221	0.124994					33	44	0.082926
58	74	0.124981					106	115	0.082912
80	87	0.124947					184	220	0.082892
68	156	0.124902					37	52	0.082889
172	241	0.124898					203	217	0.082841
182	223	0.124824					5	12	0.082826
199	206	0.124822					7	12	0.082826
125	158	0.124737					26	60	0.082808
24	130	0.124734					172	220	0.082793
127	155	0.124719					76	87	0.082785
36	73	0.124719					65	77	0.082722
154	171	0.124713					126	138	0.082719
173	229	0.124607					43	50	0.082703
115	178	0.124596					195	218	0.082636
206	236	0.124583					122	134	0.082624
34	41	0.124579					101	195	0.082571
128	176	0.124532					171	202	0.082567
150	155	0.12447					101	164	0.08255
203	227	0.124442					185	205	0.082506
28	41	0.124374					153	217	0.082499
167	201	0.124329					45	59	0.082485
67	180	0.124307					161	176	0.082482
163	168	0.124291					46	89	0.082463
70	236	0.124291					56	89	0.082462
61	67	0.124278					56	77	0.082453
119	132	0.124271					21	32	0.082429
72	80	0.124209					30	54	0.082429
124	168	0.124206					164	241	0.082424
74	79	0.124174					43	59	0.082411
135	224	0.124167					35	55	0.082385
77	165	0.124086					100	108	0.082376
147	240	0.12402					70	80	0.082355
63	70	0.124002					27	53	0.082344
136	170	0.123935					169	217	0.082343
125	175	0.12388					44	57	0.082341
163	183	0.123871					164	237	0.082218
102	153	0.123843					173	230	0.082202
127	214	0.12377					163	224	0.082178
172	242	0.123762					11	17	0.08215
79	154	0.123707					149	217	0.082137
76	193	0.123618					119	132	0.082107
145	181	0.123597					161	238	0.082104
132	223	0.123582					97	103	0.082097
90	222	0.12355					190	202	0.082092
30	39	0.123541					122	228	0.082081
154	198	0.123519					46	69	0.082079
145	173	0.123503					217	223	0.082056
156	220	0.123461					235	242	0.082019
162	198	0.123441					200	213	0.082013
32	37	0.123439					132	180	0.081989
124	130	0.123436					102	111	0.081963
164	180	0.123434					121	198	0.081951
32	217	0.123401					36	107	0.081923
31	41	0.123376					45	80	0.081911
79	112	0.123373					20	47	0.08185
165	181	0.12336					221	226	0.081767
67	72	0.12336					155	165	0.081707
70	81	0.123337					131	146	0.081698
29	72	0.123311					27	209	0.081639
176	200	0.123232					129	181	0.081621
28	81	0.123142					38	67	0.081536
169	230	0.123138					32	44	0.081444
83	98	0.123129					179	233	0.081442
123	129	0.123124					28	46	0.081433
161	184	0.123098					176	204	0.081428
100	229	0.123089					194	233	0.081313
68	86	0.123038					72	80	0.081283
111	161	0.122881					20	53	0.081273
87	155	0.122796					164	230	0.081266
153	216	0.122759					115	165	0.081262
90	116	0.122672					44	60	0.081242
132	224	0.122658					128	180	0.081231
127	220	0.122635					162	187	0.081228
145	153	0.122565					42	74	0.081217
157	200	0.122549					176	218	0.081214
106	148	0.122549					129	134	0.081194
74	92	0.12253					46	63	0.081188
237	246	0.122517					130	153	0.081161
26	39	0.1225					1	11	0.081105
43	60	0.122427					2	11	0.081105
75	90	0.122413					36	91	0.081103
80	90	0.122388					162	205	0.081078
101	236	0.122383					142	150	0.081058
129	238	0.122355					27	41	0.081042
123	201	0.122351					101	162	0.081016
145	234	0.122344					169	222	0.081011
189	237	0.122332					105	114	0.080984
188	197	0.122326					15	21	0.080946
165	218	0.122321					163	178	0.080928
138	149	0.122307					132	217	0.080926
184	193	0.122304					64	85	0.080917
109	237	0.122303					154	166	0.080895
184	204	0.122265					127	172	0.080888
112	218	0.122243					174	235	0.080873
174	200	0.122213					15	22	0.080872
199	205	0.122207					176	220	0.080858
142	178	0.122202					198	204	0.080849
75	128	0.122179					59	88	0.080794
72	237	0.122142					57	140	0.080718
160	224	0.122126					200	219	0.080709
39	44	0.122101					157	194	0.080698
84	105	0.122029					227	237	0.080637
179	227	0.122009					72	99	0.080613
140	231	0.122007					215	223	0.080598
32	67	0.121935					126	231	0.080593
183	189	0.121872					213	218	0.080591
40	92	0.121855					195	217	0.08059
164	179	0.121842					121	138	0.080581
33	68	0.121812					19	30	0.080548
82	88	0.121783					188	224	0.080532
182	208	0.121741					131	155	0.080508
88	190	0.121682					39	221	0.08049
127	236	0.121682					101	238	0.080407
105	118	0.12166					167	182	0.080383
169	246	0.121659					166	219	0.080354
115	120	0.121606					19	27	0.080324
147	152	0.121577					224	240	0.080307
194	199	0.121569					83	90	0.080302
97	108	0.12152					150	232	0.080293
137	228	0.121456					179	186	0.080228
187	225	0.121439					23	66	0.08021
190	217	0.121423					21	53	0.080196
180	230	0.121388					35	58	0.080138
228	238	0.121369					68	80	0.080093
25	92	0.12128					163	181	0.080065
99	152	0.121271					127	187	0.080057
88	163	0.121264					8	17	0.08004
127	227	0.121245					64	74	0.080001
146	184	0.121244					131	170	0.079998
128	237	0.121144					21	239	0.079984
114	228	0.121133					101	138	0.079982
174	184	0.121129					171	228	0.079932
38	44	0.121083					162	184	0.079923
149	230	0.121064					161	179	0.079921
231	247	0.121007					4	12	0.079909
126	177	0.12099					60	88	0.079885
92	102	0.120989					24	43	0.079864
198	232	0.120951					180	196	0.079843
44	68	0.120934					131	166	0.079827
115	233	0.120917					121	190	0.079762
38	221	0.120875					164	187	0.079744
56	61	0.120853					125	133	0.079726
29	40	0.120828					25	52	0.079669
199	214	0.120794					173	185	0.079663
33	43	0.120746					174	223	0.07964
28	43	0.120726					153	224	0.079576
102	113	0.120705					56	78	0.079569
32	228	0.120694					216	222	0.079548
125	168	0.120635					136	202	0.079516
143	154	0.12059					172	184	0.079413
71	104	0.120507					135	183	0.079388
57	80	0.120477					106	112	0.079369
192	218	0.120421					3	10	0.07932
138	219	0.120406					189	216	0.079318
104	161	0.120352					40	76	0.079283
104	235	0.120338					121	129	0.079231
182	205	0.120281					73	87	0.079229
158	198	0.120252					10	17	0.0792
165	186	0.120246					122	238	0.079135
86	107	0.12021					143	150	0.079107
123	177	0.120201					36	140	0.079093
168	187	0.120185					38	78	0.079088
35	235	0.120177					25	43	0.079082
54	133	0.120133					27	185	0.079081
176	249	0.120124					59	144	0.079063
22	31	0.120055					123	201	0.079045
106	225	0.12002					225	239	0.079024
189	218	0.119986					147	173	0.07902
30	41	0.119974					172	188	0.079007
155	239	0.119959					46	81	0.078994
28	42	0.119915					105	170	0.078968
170	192	0.119785					164	198	0.078918
106	224	0.119736					120	206	0.078902
87	189	0.119698					23	57	0.078835
107	238	0.119693					132	205	0.078829
70	121	0.119668					173	221	0.078778
112	220	0.119594					108	236	0.078753
110	193	0.119563					102	180	0.078735
151	211	0.119532					197	222	0.078716
109	192	0.119528					44	55	0.078704
210	233	0.119485					164	205	0.078682
100	231	0.119401					158	172	0.078654
143	248	0.119393					178	229	0.078634
183	207	0.119392					31	57	0.078613
142	247	0.119356					137	167	0.078605
129	148	0.119346					212	220	0.078602
37	228	0.119303					38	60	0.078578
32	40	0.119275					57	65	0.078557
175	182	0.119232					124	237	0.07854
194	216	0.119216					196	203	0.07854
163	189	0.119203					20	31	0.078522
47	75	0.119182					124	167	0.078517
179	190	0.119172					174	231	0.078511
100	147	0.119107					58	119	0.078503
83	89	0.119093					90	195	0.078502
40	47	0.119012					43	57	0.078479
118	125	0.118991					124	134	0.078471
146	241	0.118984					134	147	0.078461
237	247	0.118949					126	238	0.078439
120	192	0.118925					101	109	0.078419
136	166	0.118905					172	193	0.07839
100	180	0.118903					128	186	0.078377
73	100	0.118841					22	44	0.078367
151	242	0.118785					108	121	0.078367
30	37	0.118757					177	227	0.078344
59	71	0.118743					165	219	0.078341
110	120	0.118741					173	235	0.078335
132	151	0.118721					202	238	0.078328
104	212	0.118686					125	135	0.078325
206	237	0.118665					163	190	0.078316
148	199	0.118638					54	66	0.078304
188	217	0.118628					211	220	0.078271
127	193	0.118604					178	187	0.078228
129	141	0.118601					96	102	0.078224
90	223	0.1186					160	190	0.078173
172	196	0.118596					127	156	0.078171
130	142	0.118548					33	47	0.078168
156	211	0.11849					180	195	0.078152
144	237	0.118435					187	196	0.078054
218	249	0.118411					203	215	0.078019
117	242	0.11834					73	84	0.077984
112	172	0.118332					190	228	0.077979
142	151	0.118253					24	67	0.077961
66	77	0.118235					37	76	0.077907
36	107	0.118216					195	219	0.077886
127	138	0.1182					69	86	0.077846
120	155	0.118175					101	111	0.077825
73	80	0.118155					43	58	0.077748
166	218	0.118048					104	179	0.077719
145	171	0.118037					229	242	0.077703
132	217	0.118033					23	44	0.077665
154	197	0.118011					224	229	0.07766
90	113	0.117968					53	77	0.077612
156	214	0.117943					33	46	0.077604
188	193	0.117916					104	112	0.077601
107	224	0.117883					216	228	0.07759
228	239	0.117791					205	236	0.077588
149	154	0.117745					184	223	0.077564
55	92	0.117737					127	143	0.077563
120	190	0.11773					119	137	0.077561
136	181	0.117718					172	203	0.077511
134	163	0.11769					165	175	0.07749
61	90	0.117609					21	77	0.077482
111	165	0.117589					79	85	0.07746
192	230	0.117546					146	160	0.077421
61	194	0.117523					3	9	0.077331
195	201	0.117519					192	217	0.077282
87	226	0.117413					60	68	0.07727
199	232	0.117403					160	228	0.077198
187	197	0.117331					161	184	0.077198
74	102	0.117319					42	48	0.077185
102	171	0.117304					25	75	0.077163
117	129	0.117276					213	220	0.077139
192	226	0.117268					47	67	0.077105
79	107	0.117187					69	82	0.077093
212	229	0.117082					136	238	0.077084
106	242	0.117059					95	100	0.07707
72	99	0.117054					156	205	0.07703
172	223	0.117022					153	178	0.077025
136	150	0.116992					127	180	0.076979
153	184	0.116974					196	206	0.076969
132	232	0.116956					112	178	0.076948
74	131	0.116939					12	19	0.076947
231	245	0.116918					121	173	0.076929
208	222	0.116909					216	234	0.076886
70	102	0.116861					67	76	0.076779
147	221	0.116816					134	163	0.076771
33	225	0.116726					229	240	0.076769
129	194	0.116701					153	166	0.076755
150	168	0.116692					67	210	0.076695
214	221	0.116686					113	238	0.076679
91	115	0.116674					124	133	0.076679
191	204	0.116662					136	188	0.076645
143	249	0.116646					43	53	0.076612
105	180	0.116633					160	205	0.07656
73	99	0.11662					159	189	0.076512
43	98	0.116617					1	10	0.076507
102	160	0.116606					2	10	0.076507
143	246	0.116525					126	161	0.076452
169	249	0.116437					128	237	0.076406
87	230	0.116437					55	65	0.076397
176	248	0.116421					150	217	0.076397
74	241	0.116323					54	64	0.07639
31	36	0.116278					42	55	0.076365
173	232	0.116253					197	225	0.076345
104	192	0.116244					222	241	0.076337
188	233	0.116223					134	193	0.076302
100	124	0.116198					126	166	0.076284
76	90	0.116172					59	78	0.076275
104	239	0.116172					150	165	0.076268
64	77	0.116149					124	241	0.076265
127	224	0.116069					54	77	0.076251
121	159	0.116062					32	55	0.076195
82	164	0.116					27	52	0.076192
117	199	0.115995					33	43	0.07618
138	231	0.115986					131	233	0.076171
125	223	0.115982					218	233	0.076169
27	233	0.115949					31	56	0.076168
164	233	0.115944					57	120	0.076109
173	178	0.11593					158	219	0.076066
116	203	0.115892					74	89	0.076014
167	236	0.115861					178	226	0.075997
148	211	0.115783					125	223	0.075995
150	234	0.115734					78	90	0.075993
101	132	0.115572					66	87	0.075975
71	112	0.115462					43	49	0.075944
224	235	0.11543					31	53	0.075928
196	208	0.115425					134	164	0.075903
166	184	0.115422					17	45	0.07589
75	80	0.115387					147	172	0.075874
28	79	0.115381					29	39	0.075864
78	161	0.115323					208	220	0.075842
166	191	0.115319					63	232	0.07584
218	241	0.11531					187	228	0.075818
25	130	0.115237					27	212	0.075817
99	180	0.115229					85	103	0.075792
115	198	0.115114					137	177	0.075786
103	179	0.115014					161	181	0.075776
32	39	0.115009					82	112	0.075752
63	76	0.114976					183	220	0.075749
148	154	0.114869					178	234	0.075694
55	98	0.114859					122	195	0.07564
165	175	0.114839					130	228	0.075566
222	235	0.114838					59	83	0.075545
231	248	0.114828					224	236	0.075544
135	160	0.114808					121	236	0.075539
121	234	0.114758					195	231	0.07553
240	248	0.11471					154	234	0.075523
133	200	0.114706					44	63	0.075447
142	180	0.114568					189	228	0.075441
196	210	0.114564					123	224	0.075419
213	233	0.114533					127	138	0.075409
25	221	0.114467					133	185	0.075389
63	91	0.114463					101	218	0.075371
87	117	0.114438					99	121	0.075357
25	43	0.114368					40	87	0.075298
125	179	0.11435					120	134	0.075287
70	192	0.114345					6	14	0.075279
169	247	0.114333					35	53	0.075276
84	167	0.114329					170	231	0.075267
70	147	0.114227					51	60	0.075261
73	108	0.114227					121	195	0.075254
135	205	0.114226					118	132	0.075246
68	101	0.114159					149	162	0.075219
237	245	0.11414					22	53	0.075218
64	103	0.114114					121	167	0.075207
57	98	0.114103					5	14	0.0752
74	225	0.114051					7	14	0.0752
81	232	0.114027					195	239	0.075186
106	117	0.114008					37	67	0.075164
88	238	0.113975					1	12	0.075159
134	194	0.113973					2	12	0.075159
83	110	0.113946					129	186	0.075159
107	172	0.113886					176	227	0.075157
107	159	0.113883					137	222	0.07515
68	75	0.113803					40	48	0.075141
98	159	0.113802					69	89	0.075114
133	142	0.113796					24	106	0.075111
35	104	0.113753					160	234	0.075108
31	45	0.11373					125	132	0.075086
204	212	0.1137					28	47	0.075073
68	77	0.113665					20	43	0.075072
105	116	0.113655					125	165	0.075008
69	185	0.113646					153	222	0.075002
73	214	0.113615					222	235	0.075002
27	41	0.113609					66	78	0.074993
133	232	0.113538					116	173	0.07496
105	181	0.113508					125	222	0.074956
33	45	0.113438					125	181	0.074944
84	170	0.113382					174	233	0.074919
42	70	0.113361					188	220	0.074905
34	84	0.113333					24	54	0.074882
186	233	0.113313					166	173	0.074838
157	224	0.113276					190	216	0.074806
30	35	0.113259					37	53	0.074787
60	84	0.113209					117	163	0.074777
68	142	0.113186					179	220	0.074777
41	60	0.113138					80	93	0.074757
87	106	0.113127					167	210	0.074746
197	205	0.113114					165	185	0.074719
174	214	0.11309					148	154	0.074713
70	80	0.113081					198	236	0.074699
111	214	0.112994					135	143	0.074636
38	210	0.112993					57	79	0.074618
197	225	0.112983					223	233	0.074611
112	129	0.112961					31	52	0.074607
158	168	0.112883					1	9	0.074563
127	162	0.112732					2	9	0.074563
111	186	0.112702					105	176	0.074542
160	179	0.112696					38	57	0.074526
138	232	0.112681					167	177	0.074522
195	217	0.112551					18	28	0.074493
81	132	0.112432					62	229	0.074424
156	166	0.112377					177	188	0.074421
70	181	0.112362					24	140	0.074395
29	42	0.112219					195	206	0.074391
28	47	0.112203					127	134	0.074372
72	85	0.112201					103	236	0.074366
116	249	0.112187					136	172	0.074354
39	173	0.112184					32	57	0.074301
106	199	0.112154					138	224	0.074237
103	217	0.112128					178	186	0.074236
148	216	0.112108					168	223	0.074186
111	124	0.112093					44	54	0.074161
136	145	0.112083					47	89	0.074152
66	229	0.112082					201	222	0.074124
175	200	0.112067					122	234	0.074113
209	232	0.112063					51	66	0.074101
197	219	0.11199					20	45	0.074073
139	152	0.111979					101	127	0.07405
148	156	0.111971					127	195	0.074041
177	204	0.11188					222	232	0.07402
146	249	0.111869					22	46	0.073978
223	240	0.111865					154	185	0.073938
41	233	0.111824					47	77	0.073927
210	219	0.11182					202	236	0.073862
62	165	0.111815					74	84	0.073844
124	182	0.111812					181	242	0.073834
169	191	0.11181					171	231	0.073799
101	175	0.111793					66	73	0.073789
216	226	0.111779					156	201	0.073774
141	151	0.111736					183	235	0.073763
164	237	0.111713					62	74	0.073759
131	165	0.111711					38	66	0.073756
123	194	0.111687					117	242	0.073755
125	164	0.111683					153	198	0.073743
130	150	0.111682					35	141	0.073697
134	156	0.111664					153	161	0.073671
194	224	0.111618					56	203	0.073656
164	234	0.111489					123	182	0.073644
138	147	0.111442					185	240	0.073563
25	71	0.111438					146	217	0.073553
124	154	0.111435					87	92	0.073542
75	126	0.111428					127	173	0.07353
36	237	0.111418					176	183	0.073507
90	237	0.111372					175	234	0.073503
131	150	0.111325					164	226	0.073485
69	98	0.111303					151	170	0.073478
135	183	0.111291					39	71	0.073473
78	154	0.111287					134	155	0.073462
[truncated: 26,207 more rows]

## Sheet: motifGroups
Group	Accession	[Complete Taxonomy data]
EukPriS_HKH	XP_002962363.1	[root; cellular organisms; Eukaryota; Viridiplantae; Streptophyta; Streptophytina; Embryophyta; Tracheophyta; Lycopodiopsida; Selaginellales; Selaginellaceae; Selaginella; Selaginella moellendorffii; ]
EukPriS_HKH	KXG21801.1	[root; cellular organisms; Eukaryota; Viridiplantae; Streptophyta; Streptophytina; Embryophyta; Tracheophyta; Euphyllophyta; Spermatophyta; Magnoliophyta; Mesangiospermae; Liliopsida; Petrosaviidae; commelinids; Poales; Poaceae; PACMAD clade; Panicoideae; Andropogonodae; Andropogoneae; Sorghinae; Sorghum; Sorghum bicolor; ]
EukPriS_HKH	OAY79889.1	[root; cellular organisms; Eukaryota; Viridiplantae; Streptophyta; Streptophytina; Embryophyta; Tracheophyta; Euphyllophyta; Spermatophyta; Magnoliophyta; Mesangiospermae; Liliopsida; Petrosaviidae; commelinids; Poales; Bromeliaceae; Bromelioideae; Ananas; Ananas comosus; ]
EukPriS_HKH	XP_010533586.1	[root; cellular organisms; Eukaryota; Viridiplantae; Streptophyta; Streptophytina; Embryophyta; Tracheophyta; Euphyllophyta; Spermatophyta; Magnoliophyta; Mesangiospermae; eudicotyledons; Gunneridae; Pentapetalae; rosids; malvids; Brassicales; Cleomaceae; Tarenaya; Tarenaya hassleriana; ]
EukPriS_HKH	XP_009365507.1	[root; cellular organisms; Eukaryota; Viridiplantae; Streptophyta; Streptophytina; Embryophyta; Tracheophyta; Euphyllophyta; Spermatophyta; Magnoliophyta; Mesangiospermae; eudicotyledons; Gunneridae; Pentapetalae; rosids; fabids; Rosales; Rosaceae; Maloideae; Maleae; Pyrus; Pyrus x bretschneideri; ]
EukPriS_HKH	XP_010096821.1	[root; cellular organisms; Eukaryota; Viridiplantae; Streptophyta; Streptophytina; Embryophyta; Tracheophyta; Euphyllophyta; Spermatophyta; Magnoliophyta; Mesangiospermae; eudicotyledons; Gunneridae; Pentapetalae; rosids; fabids; Rosales; Moraceae; Morus; Morus notabilis; ]
EukPriS_HKH	KDP44235.1	[root; cellular organisms; Eukaryota; Viridiplantae; Streptophyta; Streptophytina; Embryophyta; Tracheophyta; Euphyllophyta; Spermatophyta; Magnoliophyta; Mesangiospermae; eudicotyledons; Gunneridae; Pentapetalae; rosids; fabids; Malpighiales; Euphorbiaceae; Crotonoideae; Jatropheae; Jatropha; Jatropha curcas; ]
EukPriS_HKH	EEF46528.1	[root; cellular organisms; Eukaryota; Viridiplantae; Streptophyta; Streptophytina; Embryophyta; Tracheophyta; Euphyllophyta; Spermatophyta; Magnoliophyta; Mesangiospermae; eudicotyledons; Gunneridae; Pentapetalae; rosids; fabids; Malpighiales; Euphorbiaceae; Acalyphoideae; Acalypheae; Ricinus; Ricinus communis; ]
EukPriS_HKH	XP_016170226.1	[root; cellular organisms; Eukaryota; Viridiplantae; Streptophyta; Streptophytina; Embryophyta; Tracheophyta; Euphyllophyta; Spermatophyta; Magnoliophyta; Mesangiospermae; eudicotyledons; Gunneridae; Pentapetalae; rosids; fabids; Fabales; Fabaceae; Papilionoideae; Dalbergieae; Arachis; Arachis ipaensis; ]
EukPriS_HKH	XP_015973675.1	[root; cellular organisms; Eukaryota; Viridiplantae; Streptophyta; Streptophytina; Embryophyta; Tracheophyta; Euphyllophyta; Spermatophyta; Magnoliophyta; Mesangiospermae; eudicotyledons; Gunneridae; Pentapetalae; rosids; fabids; Fabales; Fabaceae; Papilionoideae; Dalbergieae; Arachis; Arachis duranensis; ]
EukPriS_HKH	XP_006837445.1	[root; cellular organisms; Eukaryota; Viridiplantae; Streptophyta; Streptophytina; Embryophyta; Tracheophyta; Euphyllophyta; Spermatophyta; Magnoliophyta; basal Magnoliophyta; Amborellales; Amborellaceae; Amborella; Amborella trichopoda; ]
EukPriS_HKH	OAE27485.1	[root; cellular organisms; Eukaryota; Viridiplantae; Streptophyta; Streptophytina; Embryophyta; Marchantiophyta; Marchantiopsida; Marchantiidae; Marchantiales; Marchantiaceae; Marchantia; Marchantia polymorpha; Marchantia polymorpha subsp. ruderalis; ]
EukPriS_HKH	XP_001767093.1	[root; cellular organisms; Eukaryota; Viridiplantae; Streptophyta; Streptophytina; Embryophyta; Bryophyta; Bryophytina; Bryopsida; Funariidae; Funariales; Funariaceae; Physcomitrella; Physcomitrella patens; ]
EukPriS_HKH	GAQ83086.1	[root; cellular organisms; Eukaryota; Viridiplantae; Streptophyta; Klebsormidiophyceae; Klebsormidiales; Klebsormidiaceae; Klebsormidium; Klebsormidium nitens; ]
EukPriS_HKH	XP_005650915.1	[root; cellular organisms; Eukaryota; Viridiplantae; Chlorophyta; Trebouxiophyceae; Trebouxiophyceae incertae sedis; Coccomyxaceae; Coccomyxa; Coccomyxa subellipsoidea; Coccomyxa subellipsoidea C-169; ]
EukPriS_HKH	XP_005844308.1	[root; cellular organisms; Eukaryota; Viridiplantae; Chlorophyta; Trebouxiophyceae; Chlorellales; Chlorellaceae; Chlorella; Chlorella variabilis; ]
EukPriS_HKH	XP_011399602.1	[root; cellular organisms; Eukaryota; Viridiplantae; Chlorophyta; Trebouxiophyceae; Chlorellales; Chlorellaceae; Auxenochlorella; Auxenochlorella protothecoides; ]
EukPriS_HKH	XP_003060995.1	[root; cellular organisms; Eukaryota; Viridiplantae; Chlorophyta; prasinophytes; Mamiellophyceae; Mamiellales; Mamiellaceae; Micromonas; Micromonas pusilla; Micromonas pusilla CCMP1545; ]
EukPriS_HKH	XP_003082684.1	[root; cellular organisms; Eukaryota; Viridiplantae; Chlorophyta; prasinophytes; Mamiellophyceae; Mamiellales; Bathycoccaceae; Ostreococcus; Ostreococcus tauri; ]
EukPriS_HKH	XP_007508312.1	[root; cellular organisms; Eukaryota; Viridiplantae; Chlorophyta; prasinophytes; Mamiellophyceae; Mamiellales; Bathycoccaceae; Bathycoccus; Bathycoccus prasinos; ]
EukPriS_HKH	XP_002954270.1	[root; cellular organisms; Eukaryota; Viridiplantae; Chlorophyta; Chlorophyceae; Chlamydomonadales; Volvocaceae; Volvox; Volvox carteri; Volvox carteri f. nagariensis; ]
EukPriS_HKH	XP_001700953.1	[root; cellular organisms; Eukaryota; Viridiplantae; Chlorophyta; Chlorophyceae; Chlamydomonadales; Chlamydomonadaceae; Chlamydomonas; Chlamydomonas reinhardtii; ]
EukPriS_HKH	CBJ27863.1	[root; cellular organisms; Eukaryota; Stramenopiles; PX clade; Phaeophyceae; Ectocarpales; Ectocarpaceae; Ectocarpus; Ectocarpus siliculosus; ]
EukPriS_HKH	XP_009035193.1	[root; cellular organisms; Eukaryota; Stramenopiles; Pelagophyceae; Pelagomonadales; Aureococcus; Aureococcus anophagefferens; ]
EukPriS_HKH	XP_012206785.1	[root; cellular organisms; Eukaryota; Stramenopiles; Oomycetes; Saprolegniales; Saprolegniaceae; Saprolegnia; Saprolegnia parasitica; Saprolegnia parasitica CBS 223.65; ]
EukPriS_HKH	XP_009827425.1	[root; cellular organisms; Eukaryota; Stramenopiles; Oomycetes; Saprolegniales; Saprolegniaceae; Aphanomyces; Aphanomyces astaci; ]
EukPriS_HKH	KUF89734.1	[root; cellular organisms; Eukaryota; Stramenopiles; Oomycetes; Peronosporales; Phytophthora; Phytophthora nicotianae; ]
EukPriS_HKH	CCI44534.1	[root; cellular organisms; Eukaryota; Stramenopiles; Oomycetes; Albuginales; Albuginaceae; Albugo; Albugo candida; ]
EukPriS_HKH	EWM29932.1	[root; cellular organisms; Eukaryota; Stramenopiles; Eustigmatophyceae; Eustigmatales; Monodopsidaceae; Nannochloropsis; Nannochloropsis gaditana; ]
EukPriS_HKH	XP_014530004.1	[root; cellular organisms; Eukaryota; Stramenopiles; Blastocystis; Blastocystis sp. subtypes; Blastocystis sp. subtype 4; ]
EukPriS_HKH	OAO14361.1	[root; cellular organisms; Eukaryota; Stramenopiles; Blastocystis; Blastocystis sp. subtypes; Blastocystis sp. subtype 1; Blastocystis sp. ATCC 50177/Nand II; ]
EukPriS_HKH	XP_002286900.1	[root; cellular organisms; Eukaryota; Stramenopiles; Bacillariophyta; Coscinodiscophyceae; Thalassiosirophycidae; Thalassiosirales; Thalassiosiraceae; Thalassiosira; Thalassiosira pseudonana; Thalassiosira pseudonana CCMP1335; ]
EukPriS_HKH	XP_002183745.1	[root; cellular organisms; Eukaryota; Stramenopiles; Bacillariophyta; Bacillariophyceae; Bacillariophycidae; Naviculales; Phaeodactylaceae; Phaeodactylum; Phaeodactylum tricornutum; Phaeodactylum tricornutum CCAP 1055/1; ]
EukPriS_HKH	XP_005718071.1	[root; cellular organisms; Eukaryota; Rhodophyta; Florideophyceae; Gigartinales; Gigartinaceae; Chondrus; Chondrus crispus; ]
EukPriS_HKH	XP_005706115.1	[root; cellular organisms; Eukaryota; Rhodophyta; Bangiophyceae; Cyanidiales; Cyanidiaceae; Galdieria; Galdieria sulphuraria; ]
EukPriS_HKH	XP_005537678.1	[root; cellular organisms; Eukaryota; Rhodophyta; Bangiophyceae; Cyanidiales; Cyanidiaceae; Cyanidioschyzon; Cyanidioschyzon merolae; Cyanidioschyzon merolae strain 10D; ]
EukPriS_HKH	ETO35808.1	[root; cellular organisms; Eukaryota; Rhizaria; Foraminifera; Monothalamids; Reticulomyxidae; Reticulomyxa; Reticulomyxa filosa; ]
EukPriS_HKH	CEO99763.1	[root; cellular organisms; Eukaryota; Rhizaria; Cercozoa; Imbricatea; Plasmodiophorida; Plasmodiophoridae; Plasmodiophora; Plasmodiophora brassicae; ]
EukPriS_HKH	XP_001301371.1	[root; cellular organisms; Eukaryota; Parabasalia; Trichomonadida; Trichomonadidae; Trichomonas; Trichomonas vaginalis; Trichomonas vaginalis G3; ]
EukPriS_HKH	XP_014160303.1	[root; cellular organisms; Eukaryota; Opisthokonta; Opisthokonta incertae sedis; Ichthyosporea; Ichthyophonida; Sphaeroforma; Sphaeroforma arctica; Sphaeroforma arctica JP610; ]
EukPriS_HKH	XP_004348050.1	[root; cellular organisms; Eukaryota; Opisthokonta; Opisthokonta incertae sedis; Ichthyosporea; Capsaspora; Capsaspora owczarzaki; Capsaspora owczarzaki ATCC 30864; ]
EukPriS_HKH	XP_009496624.1	[root; cellular organisms; Eukaryota; Opisthokonta; Nucleariidae and Fonticula group; Fonticula; Fonticula alba; ]
EukPriS_HKH	XP_011404737.1	[root; cellular organisms; Eukaryota; Opisthokonta; Metazoa; Porifera; Demospongiae; Heteroscleromorpha; Haplosclerida; Niphatidae; Amphimedon; Amphimedon queenslandica; ]
EukPriS_HKH	XP_002113333.1	[root; cellular organisms; Eukaryota; Opisthokonta; Metazoa; Placozoa; Trichoplax; Trichoplax adhaerens; ]
EukPriS_HKH	OAF69753.1	[root; cellular organisms; Eukaryota; Opisthokonta; Metazoa; Mesozoa; Orthonectida; Rhopaluridae; Intoshia; Intoshia linei; ]
EukPriS_HKH	XP_012560616.1	[root; cellular organisms; Eukaryota; Opisthokonta; Metazoa; Eumetazoa; Cnidaria; Hydrozoa; Hydroidolina; Anthoathecata; Aplanulata; Hydridae; Hydra; Hydra vulgaris; ]
EukPriS_HKH	XP_015773988.1	[root; cellular organisms; Eukaryota; Opisthokonta; Metazoa; Eumetazoa; Cnidaria; Anthozoa; Hexacorallia; Scleractinia; Astrocoeniina; Acroporidae; Acropora; Acropora digitifera; ]
EukPriS_HKH	XP_001629467.1	[root; cellular organisms; Eukaryota; Opisthokonta; Metazoa; Eumetazoa; Cnidaria; Anthozoa; Hexacorallia; Actiniaria; Edwardsiidae; Nematostella; Nematostella vectensis; ]
EukPriS_HKH	KXJ29787.1	[root; cellular organisms; Eukaryota; Opisthokonta; Metazoa; Eumetazoa; Cnidaria; Anthozoa; Hexacorallia; Actiniaria; Aiptasiidae; Exaiptasia; Exaiptasia pallida; ]
EukPriS_HKH	XP_005112753.1	[root; cellular organisms; Eukaryota; Opisthokonta; Metazoa; Eumetazoa; Bilateria; Protostomia; Lophotrochozoa; Mollusca; Gastropoda; Heterobranchia; Euthyneura; Euopisthobranchia; Aplysiomorpha; Aplysioidea; Aplysiidae; Aplysia; Aplysia californica; ]
EukPriS_HKH	KOG00416.1	[root; cellular organisms; Eukaryota; Opisthokonta; Metazoa; Eumetazoa; Bilateria; Protostomia; Lophotrochozoa; Mollusca; Cephalopoda; Coleoidea; Neocoleoidea; Octopodiformes; Octopoda; Incirrata; Octopodidae; Octopus; Octopus bimaculoides; ]
EukPriS_HKH	EKC19433.1	[root; cellular organisms; Eukaryota; Opisthokonta; Metazoa; Eumetazoa; Bilateria; Protostomia; Lophotrochozoa; Mollusca; Bivalvia; Pteriomorphia; Ostreoida; Ostreoidea; Ostreidae; Crassostrea; Crassostrea gigas; ]
EukPriS_HKH	EKC42247.1	[root; cellular organisms; Eukaryota; Opisthokonta; Metazoa; Eumetazoa; Bilateria; Protostomia; Lophotrochozoa; Mollusca; Bivalvia; Pteriomorphia; Ostreoida; Ostreoidea; Ostreidae; Crassostrea; Crassostrea gigas; ]
EukPriS_HKH	XP_013386093.1	[root; cellular organisms; Eukaryota; Opisthokonta; Metazoa; Eumetazoa; Bilateria; Protostomia; Lophotrochozoa; Brachiopoda; Linguliformea; Lingulata; Lingulida; Linguloidea; Lingulidae; Lingula; Lingula anatina; ]
EukPriS_HKH	ELT90971.1	[root; cellular organisms; Eukaryota; Opisthokonta; Metazoa; Eumetazoa; Bilateria; Protostomia; Lophotrochozoa; Annelida; Polychaeta; Scolecida; Capitellida; Capitellidae; Capitella; Capitella teleta; ]
EukPriS_HKH	XP_014668671.1	[root; cellular organisms; Eukaryota; Opisthokonta; Metazoa; Eumetazoa; Bilateria; Protostomia; Ecdysozoa; Scalidophora; Priapulida; Priapulidae; Priapulus; Priapulus caudatus; ]
EukPriS_HKH	KDR11310.1	[root; cellular organisms; Eukaryota; Opisthokonta; Metazoa; Eumetazoa; Bilateria; Protostomia; Ecdysozoa; Panarthropoda; Arthropoda; Mandibulata; Pancrustacea; Hexapoda; Insecta; Dicondylia; Pterygota; Neoptera; Polyneoptera; Dictyoptera; Blattodea; Blattoidea; Termitoidae; Termopsidae; Termopsinae; Termopsini; Zootermopsis; Zootermopsis nevadensis; ]
EukPriS_HKH	XP_015368911.1	[root; cellular organisms; Eukaryota; Opisthokonta; Metazoa; Eumetazoa; Bilateria; Protostomia; Ecdysozoa; Panarthropoda; Arthropoda; Mandibulata; Pancrustacea; Hexapoda; Insecta; Dicondylia; Pterygota; Neoptera; Paraneoptera; Hemiptera; Sternorrhyncha; Aphidomorpha; Aphidoidea; Aphididae; Aphidinae; Macrosiphini; Diuraphis; Diuraphis noxia; ]
EukPriS_HKH	XP_014286028.1	[root; cellular organisms; Eukaryota; Opisthokonta; Metazoa; Eumetazoa; Bilateria; Protostomia; Ecdysozoa; Panarthropoda; Arthropoda; Mandibulata; Pancrustacea; Hexapoda; Insecta; Dicondylia; Pterygota; Neoptera; Paraneoptera; Hemiptera; Prosorrhyncha; Heteroptera; Euheteroptera; Neoheteroptera; Panheteroptera; Pentatomomorpha; Pentatomoidea; Pentatomidae; Pentatominae; Halyomorpha; Halyomorpha h…
EukPriS_HKH	XP_014251211.1	[root; cellular organisms; Eukaryota; Opisthokonta; Metazoa; Eumetazoa; Bilateria; Protostomia; Ecdysozoa; Panarthropoda; Arthropoda; Mandibulata; Pancrustacea; Hexapoda; Insecta; Dicondylia; Pterygota; Neoptera; Paraneoptera; Hemiptera; Prosorrhyncha; Heteroptera; Euheteroptera; Neoheteroptera; Panheteroptera; Cimicomorpha; Cimicoidea; Cimicidae; Cimex; Cimex lectularius; ]
EukPriS_HKH	JAT36632.1	[root; cellular organisms; Eukaryota; Opisthokonta; Metazoa; Eumetazoa; Bilateria; Protostomia; Ecdysozoa; Panarthropoda; Arthropoda; Mandibulata; Pancrustacea; Hexapoda; Insecta; Dicondylia; Pterygota; Neoptera; Paraneoptera; Hemiptera; Auchenorrhyncha; Cicadomorpha; Membracoidea; Cicadellidae; Cicadellinae; Cicadellini; Graphocephala; Graphocephala atropunctata; ]
EukPriS_HKH	JAS06238.1	[root; cellular organisms; Eukaryota; Opisthokonta; Metazoa; Eumetazoa; Bilateria; Protostomia; Ecdysozoa; Panarthropoda; Arthropoda; Mandibulata; Pancrustacea; Hexapoda; Insecta; Dicondylia; Pterygota; Neoptera; Paraneoptera; Hemiptera; Auchenorrhyncha; Cicadomorpha; Cercopoidea; Clastopteridae; Clastoptera; Clastoptera arizonana; ]
EukPriS_HKH	XP_012258852.1	[root; cellular organisms; Eukaryota; Opisthokonta; Metazoa; Eumetazoa; Bilateria; Protostomia; Ecdysozoa; Panarthropoda; Arthropoda; Mandibulata; Pancrustacea; Hexapoda; Insecta; Dicondylia; Pterygota; Neoptera; Holometabola; Hymenoptera; Tenthredinoidea; Tenthredinidae; Allantinae; Athalia; Athalia rosae; ]
EukPriS_HKH	XP_012282731.1	[root; cellular organisms; Eukaryota; Opisthokonta; Metazoa; Eumetazoa; Bilateria; Protostomia; Ecdysozoa; Panarthropoda; Arthropoda; Mandibulata; Pancrustacea; Hexapoda; Insecta; Dicondylia; Pterygota; Neoptera; Holometabola; Hymenoptera; Orussoidea; Orussidae; Orussus; Orussus abietinus; ]
EukPriS_HKH	XP_015605057.1	[root; cellular organisms; Eukaryota; Opisthokonta; Metazoa; Eumetazoa; Bilateria; Protostomia; Ecdysozoa; Panarthropoda; Arthropoda; Mandibulata; Pancrustacea; Hexapoda; Insecta; Dicondylia; Pterygota; Neoptera; Holometabola; Hymenoptera; Cephoidea; Cephidae; Cephus; Cephus cinctus; ]
EukPriS_HKH	XP_015119669.1	[root; cellular organisms; Eukaryota; Opisthokonta; Metazoa; Eumetazoa; Bilateria; Protostomia; Ecdysozoa; Panarthropoda; Arthropoda; Mandibulata; Pancrustacea; Hexapoda; Insecta; Dicondylia; Pterygota; Neoptera; Holometabola; Hymenoptera; Apocrita; Terebrantes; Ichneumonoidea; Braconidae; Opiinae; Diachasma; Diachasma alloeum; ]
EukPriS_HKH	XP_015121782.1	[root; cellular organisms; Eukaryota; Opisthokonta; Metazoa; Eumetazoa; Bilateria; Protostomia; Ecdysozoa; Panarthropoda; Arthropoda; Mandibulata; Pancrustacea; Hexapoda; Insecta; Dicondylia; Pterygota; Neoptera; Holometabola; Hymenoptera; Apocrita; Terebrantes; Ichneumonoidea; Braconidae; Opiinae; Diachasma; Diachasma alloeum; ]
EukPriS_HKH	XP_008559230.1	[root; cellular organisms; Eukaryota; Opisthokonta; Metazoa; Eumetazoa; Bilateria; Protostomia; Ecdysozoa; Panarthropoda; Arthropoda; Mandibulata; Pancrustacea; Hexapoda; Insecta; Dicondylia; Pterygota; Neoptera; Holometabola; Hymenoptera; Apocrita; Terebrantes; Ichneumonoidea; Braconidae; Microgastrinae; Microplitis; Microplitis demolitor; ]
EukPriS_HKH	XP_008560302.1	[root; cellular organisms; Eukaryota; Opisthokonta; Metazoa; Eumetazoa; Bilateria; Protostomia; Ecdysozoa; Panarthropoda; Arthropoda; Mandibulata; Pancrustacea; Hexapoda; Insecta; Dicondylia; Pterygota; Neoptera; Holometabola; Hymenoptera; Apocrita; Terebrantes; Ichneumonoidea; Braconidae; Microgastrinae; Microplitis; Microplitis demolitor; ]
EukPriS_HKH	XP_014234485.1	[root; cellular organisms; Eukaryota; Opisthokonta; Metazoa; Eumetazoa; Bilateria; Protostomia; Ecdysozoa; Panarthropoda; Arthropoda; Mandibulata; Pancrustacea; Hexapoda; Insecta; Dicondylia; Pterygota; Neoptera; Holometabola; Hymenoptera; Apocrita; Terebrantes; Chaldicoidea group; Chalcidoidea; Trichogrammatidae; Trichogramma; Trichogramma pretiosum; ]
EukPriS_HKH	XP_016844660.1	[root; cellular organisms; Eukaryota; Opisthokonta; Metazoa; Eumetazoa; Bilateria; Protostomia; Ecdysozoa; Panarthropoda; Arthropoda; Mandibulata; Pancrustacea; Hexapoda; Insecta; Dicondylia; Pterygota; Neoptera; Holometabola; Hymenoptera; Apocrita; Terebrantes; Chaldicoidea group; Chalcidoidea; Pteromalidae; Pteromalinae; Nasonia; Nasonia vitripennis; ]
EukPriS_HKH	XP_014213728.1	[root; cellular organisms; Eukaryota; Opisthokonta; Metazoa; Eumetazoa; Bilateria; Protostomia; Ecdysozoa; Panarthropoda; Arthropoda; Mandibulata; Pancrustacea; Hexapoda; Insecta; Dicondylia; Pterygota; Neoptera; Holometabola; Hymenoptera; Apocrita; Terebrantes; Chaldicoidea group; Chalcidoidea; Encyrtidae; Encyrtinae; Copidosoma; Copidosoma floridanum; ]
EukPriS_HKH	XP_011505763.1	[root; cellular organisms; Eukaryota; Opisthokonta; Metazoa; Eumetazoa; Bilateria; Protostomia; Ecdysozoa; Panarthropoda; Arthropoda; Mandibulata; Pancrustacea; Hexapoda; Insecta; Dicondylia; Pterygota; Neoptera; Holometabola; Hymenoptera; Apocrita; Terebrantes; Chaldicoidea group; Chalcidoidea; Agaonidae; Agaoninae; Ceratosolen; Ceratosolen solmsi; Ceratosolen solmsi marchali; ]
EukPriS_HKH	XP_011497906.1	[root; cellular organisms; Eukaryota; Opisthokonta; Metazoa; Eumetazoa; Bilateria; Protostomia; Ecdysozoa; Panarthropoda; Arthropoda; Mandibulata; Pancrustacea; Hexapoda; Insecta; Dicondylia; Pterygota; Neoptera; Holometabola; Hymenoptera; Apocrita; Terebrantes; Chaldicoidea group; Chalcidoidea; Agaonidae; Agaoninae; Ceratosolen; Ceratosolen solmsi; Ceratosolen solmsi marchali; ]
EukPriS_HKH	XP_014601308.1	[root; cellular organisms; Eukaryota; Opisthokonta; Metazoa; Eumetazoa; Bilateria; Protostomia; Ecdysozoa; Panarthropoda; Arthropoda; Mandibulata; Pancrustacea; Hexapoda; Insecta; Dicondylia; Pterygota; Neoptera; Holometabola; Hymenoptera; Apocrita; Aculeata; Vespoidea; Vespidae; Polistinae; Polistini; Polistes; Polistes canadensis; ]
EukPriS_HKH	EFN83507.1	[root; cellular organisms; Eukaryota; Opisthokonta; Metazoa; Eumetazoa; Bilateria; Protostomia; Ecdysozoa; Panarthropoda; Arthropoda; Mandibulata; Pancrustacea; Hexapoda; Insecta; Dicondylia; Pterygota; Neoptera; Holometabola; Hymenoptera; Apocrita; Aculeata; Vespoidea; Formicidae; Ponerinae; Ponerini; Harpegnathos; Harpegnathos saltator; ]
EukPriS_HKH	KYM86101.1	[root; cellular organisms; Eukaryota; Opisthokonta; Metazoa; Eumetazoa; Bilateria; Protostomia; Ecdysozoa; Panarthropoda; Arthropoda; Mandibulata; Pancrustacea; Hexapoda; Insecta; Dicondylia; Pterygota; Neoptera; Holometabola; Hymenoptera; Apocrita; Aculeata; Vespoidea; Formicidae; Myrmicinae; Attini; Atta; Atta colombica; ]
EukPriS_HKH	KOX79678.1	[root; cellular organisms; Eukaryota; Opisthokonta; Metazoa; Eumetazoa; Bilateria; Protostomia; Ecdysozoa; Panarthropoda; Arthropoda; Mandibulata; Pancrustacea; Hexapoda; Insecta; Dicondylia; Pterygota; Neoptera; Holometabola; Hymenoptera; Apocrita; Aculeata; Apoidea; Apidae; Meliponinae; Melipona; Melipona quadrifasciata; ]
EukPriS_HKH	OAD54964.1	[root; cellular organisms; Eukaryota; Opisthokonta; Metazoa; Eumetazoa; Bilateria; Protostomia; Ecdysozoa; Panarthropoda; Arthropoda; Mandibulata; Pancrustacea; Hexapoda; Insecta; Dicondylia; Pterygota; Neoptera; Holometabola; Hymenoptera; Apocrita; Aculeata; Apoidea; Apidae; Bombinae; Euglossini; Eufriesea; Eufriesea mexicana; ]
EukPriS_HKH	XP_001841898.1	[root; cellular organisms; Eukaryota; Opisthokonta; Metazoa; Eumetazoa; Bilateria; Protostomia; Ecdysozoa; Panarthropoda; Arthropoda; Mandibulata; Pancrustacea; Hexapoda; Insecta; Dicondylia; Pterygota; Neoptera; Holometabola; Diptera; Nematocera; Culicomorpha; Culicoidea; Culicidae; Culicinae; Culicini; Culex; Culex; Culex pipiens complex; Culex quinquefasciatus; ]
EukPriS_HKH	KNC34679.1	[root; cellular organisms; Eukaryota; Opisthokonta; Metazoa; Eumetazoa; Bilateria; Protostomia; Ecdysozoa; Panarthropoda; Arthropoda; Mandibulata; Pancrustacea; Hexapoda; Insecta; Dicondylia; Pterygota; Neoptera; Holometabola; Diptera; Brachycera; Muscomorpha; Eremoneura; Cyclorrhapha; Schizophora; Calyptratae; Oestroidea; Calliphoridae; Luciliinae; Lucilia; Lucilia cuprina; ]
EukPriS_HKH	XP_017463739.1	[root; cellular organisms; Eukaryota; Opisthokonta; Metazoa; Eumetazoa; Bilateria; Protostomia; Ecdysozoa; Panarthropoda; Arthropoda; Mandibulata; Pancrustacea; Hexapoda; Insecta; Dicondylia; Pterygota; Neoptera; Holometabola; Diptera; Brachycera; Muscomorpha; Eremoneura; Cyclorrhapha; Schizophora; Acalyptratae; Tephritoidea; Tephritidae; Trypetinae; Carpomyini; Carpomyina; Rhagoletis; Rhagoletis…
EukPriS_HKH	XP_004525655.1	[root; cellular organisms; Eukaryota; Opisthokonta; Metazoa; Eumetazoa; Bilateria; Protostomia; Ecdysozoa; Panarthropoda; Arthropoda; Mandibulata; Pancrustacea; Hexapoda; Insecta; Dicondylia; Pterygota; Neoptera; Holometabola; Diptera; Brachycera; Muscomorpha; Eremoneura; Cyclorrhapha; Schizophora; Acalyptratae; Tephritoidea; Tephritidae; Dacinae; Ceratitidini; Ceratitis; Ceratitis; Ceratitis cap…
EukPriS_HKH	XP_017129540.1	[root; cellular organisms; Eukaryota; Opisthokonta; Metazoa; Eumetazoa; Bilateria; Protostomia; Ecdysozoa; Panarthropoda; Arthropoda; Mandibulata; Pancrustacea; Hexapoda; Insecta; Dicondylia; Pterygota; Neoptera; Holometabola; Diptera; Brachycera; Muscomorpha; Eremoneura; Cyclorrhapha; Schizophora; Acalyptratae; Ephydroidea; Drosophilidae; Drosophilinae; Drosophilini; Drosophila; Sophophora; mela…
EukPriS_HKH	XP_017769086.1	[root; cellular organisms; Eukaryota; Opisthokonta; Metazoa; Eumetazoa; Bilateria; Protostomia; Ecdysozoa; Panarthropoda; Arthropoda; Mandibulata; Pancrustacea; Hexapoda; Insecta; Dicondylia; Pterygota; Neoptera; Holometabola; Coleoptera; Polyphaga; Staphyliniformia; Staphylinoidea; Silphidae; Nicrophorinae; Nicrophorus; Nicrophorus vespilloides; ]
EukPriS_HKH	KRT82631.1	[root; cellular organisms; Eukaryota; Opisthokonta; Metazoa; Eumetazoa; Bilateria; Protostomia; Ecdysozoa; Panarthropoda; Arthropoda; Mandibulata; Pancrustacea; Hexapoda; Insecta; Dicondylia; Pterygota; Neoptera; Holometabola; Coleoptera; Polyphaga; Scarabaeiformia; Scarabaeoidea; Scarabaeidae; Dynastinae; Oryctes; Oryctes borbonicus; ]
EukPriS_HKH	XP_008198408.1	[root; cellular organisms; Eukaryota; Opisthokonta; Metazoa; Eumetazoa; Bilateria; Protostomia; Ecdysozoa; Panarthropoda; Arthropoda; Mandibulata; Pancrustacea; Hexapoda; Insecta; Dicondylia; Pterygota; Neoptera; Holometabola; Coleoptera; Polyphaga; Cucujiformia; Tenebrionoidea; Tenebrionidae; Tenebrionidae incertae sedis; Tribolium; Tribolium castaneum; ]
EukPriS_HKH	ENN80695.1	[root; cellular organisms; Eukaryota; Opisthokonta; Metazoa; Eumetazoa; Bilateria; Protostomia; Ecdysozoa; Panarthropoda; Arthropoda; Mandibulata; Pancrustacea; Hexapoda; Insecta; Dicondylia; Pterygota; Neoptera; Holometabola; Coleoptera; Polyphaga; Cucujiformia; Curculionoidea; Curculionidae; Scolytinae; Dendroctonus; Dendroctonus ponderosae; ]
EukPriS_HKH	XP_013186508.1	[root; cellular organisms; Eukaryota; Opisthokonta; Metazoa; Eumetazoa; Bilateria; Protostomia; Ecdysozoa; Panarthropoda; Arthropoda; Mandibulata; Pancrustacea; Hexapoda; Insecta; Dicondylia; Pterygota; Neoptera; Holometabola; Amphiesmenoptera; Lepidoptera; Glossata; Neolepidoptera; Heteroneura; Ditrysia; Obtectomera; Pyraloidea; Pyralidae; Phycitinae; Amyelois; Amyelois transitella; ]
EukPriS_HKH	ACO13111.1	[root; cellular organisms; Eukaryota; Opisthokonta; Metazoa; Eumetazoa; Bilateria; Protostomia; Ecdysozoa; Panarthropoda; Arthropoda; Mandibulata; Pancrustacea; Crustacea; Maxillopoda; Copepoda; Neocopepoda; Podoplea; Siphonostomatoida; Caligidae; Lepeophtheirus; Lepeophtheirus salmonis; ]
EukPriS_HKH	EFX88920.1	[root; cellular organisms; Eukaryota; Opisthokonta; Metazoa; Eumetazoa; Bilateria; Protostomia; Ecdysozoa; Panarthropoda; Arthropoda; Mandibulata; Pancrustacea; Crustacea; Branchiopoda; Phyllopoda; Diplostraca; Cladocera; Anomopoda; Daphniidae; Daphnia; Daphnia pulex; ]
EukPriS_HKH	XP_015915861.1	[root; cellular organisms; Eukaryota; Opisthokonta; Metazoa; Eumetazoa; Bilateria; Protostomia; Ecdysozoa; Panarthropoda; Arthropoda; Chelicerata; Arachnida; Araneae; Araneomorphae; Entelegynae; Orbiculariae; Araneoidea; Theridiidae; Parasteatoda; Parasteatoda tepidariorum; ]
EukPriS_HKH	XP_003748121.1	[root; cellular organisms; Eukaryota; Opisthokonta; Metazoa; Eumetazoa; Bilateria; Protostomia; Ecdysozoa; Panarthropoda; Arthropoda; Chelicerata; Arachnida; Acari; Parasitiformes; Mesostigmata; Monogynaspida; Gamasina; Phytoseioidea; Phytoseiidae; Typhlodrominae; Galendromus; Galendromus occidentalis; ]
EukPriS_HKH	XP_015788735.1	[root; cellular organisms; Eukaryota; Opisthokonta; Metazoa; Eumetazoa; Bilateria; Protostomia; Ecdysozoa; Panarthropoda; Arthropoda; Chelicerata; Arachnida; Acari; Acariformes; Trombidiformes; Prostigmata; Eleutherengona; Raphignathae; Tetranychoidea; Tetranychidae; Tetranychus; Tetranychus urticae; ]
EukPriS_HKH	KPM06674.1	[root; cellular organisms; Eukaryota; Opisthokonta; Metazoa; Eumetazoa; Bilateria; Protostomia; Ecdysozoa; Panarthropoda; Arthropoda; Chelicerata; Arachnida; Acari; Acariformes; Sarcoptiformes; Astigmata; Psoroptidia; Sarcoptoidea; Sarcoptidae; Sarcoptinae; Sarcoptes; Sarcoptes scabiei; ]
EukPriS_HKH	CDW54548.1	[root; cellular organisms; Eukaryota; Opisthokonta; Metazoa; Eumetazoa; Bilateria; Protostomia; Ecdysozoa; Nematoda; Enoplea; Dorylaimia; Trichocephalida; Trichuridae; Trichuris; Trichuris trichiura; ]
EukPriS_HKH	KHJ49501.1	[root; cellular organisms; Eukaryota; Opisthokonta; Metazoa; Eumetazoa; Bilateria; Protostomia; Ecdysozoa; Nematoda; Enoplea; Dorylaimia; Trichocephalida; Trichuridae; Trichuris; Trichuris suis; ]
EukPriS_HKH	KRY42809.1	[root; cellular organisms; Eukaryota; Opisthokonta; Metazoa; Eumetazoa; Bilateria; Protostomia; Ecdysozoa; Nematoda; Enoplea; Dorylaimia; Trichocephalida; Trichinellidae; Trichinella; Trichinella spiralis; ]
EukPriS_HKH	KRX72506.1	[root; cellular organisms; Eukaryota; Opisthokonta; Metazoa; Eumetazoa; Bilateria; Protostomia; Ecdysozoa; Nematoda; Enoplea; Dorylaimia; Trichocephalida; Trichinellidae; Trichinella; Trichinella sp. T6; ]
EukPriS_HKH	KRZ72527.1	[root; cellular organisms; Eukaryota; Opisthokonta; Metazoa; Eumetazoa; Bilateria; Protostomia; Ecdysozoa; Nematoda; Enoplea; Dorylaimia; Trichocephalida; Trichinellidae; Trichinella; Trichinella papuae; ]
EukPriS_HKH	KRZ50079.1	[root; cellular organisms; Eukaryota; Opisthokonta; Metazoa; Eumetazoa; Bilateria; Protostomia; Ecdysozoa; Nematoda; Enoplea; Dorylaimia; Trichocephalida; Trichinellidae; Trichinella; Trichinella nativa; ]
EukPriS_HKH	CDQ00151.1	[root; cellular organisms; Eukaryota; Opisthokonta; Metazoa; Eumetazoa; Bilateria; Protostomia; Ecdysozoa; Nematoda; Chromadorea; Spirurida; Filarioidea; Onchocercidae; Brugia; Brugia malayi; ]
EukPriS_HKH	KJH43346.1	[root; cellular organisms; Eukaryota; Opisthokonta; Metazoa; Eumetazoa; Bilateria; Protostomia; Ecdysozoa; Nematoda; Chromadorea; Rhabditida; Strongylida; Trichostrongyloidea; Dictyocaulidae; Dictyocaulinae; Dictyocaulus; Dictyocaulus viviparus; ]
EukPriS_HKH	EGT33620.1	[root; cellular organisms; Eukaryota; Opisthokonta; Metazoa; Eumetazoa; Bilateria; Protostomia; Ecdysozoa; Nematoda; Chromadorea; Rhabditida; Rhabditoidea; Rhabditidae; Peloderinae; Caenorhabditis; Caenorhabditis brenneri; ]
EukPriS_HKH	CEF67607.1	[root; cellular organisms; Eukaryota; Opisthokonta; Metazoa; Eumetazoa; Bilateria; Protostomia; Ecdysozoa; Nematoda; Chromadorea; Rhabditida; Panagrolaimoidea; Strongyloididae; Strongyloides; Strongyloides ratti; ]
EukPriS_HKH	KHN79897.1	[root; cellular organisms; Eukaryota; Opisthokonta; Metazoa; Eumetazoa; Bilateria; Protostomia; Ecdysozoa; Nematoda; Chromadorea; Ascaridida; Ascaridoidea; Toxocaridae; Toxocara; Toxocara canis; ]
EukPriS_HKH	ERG82565.1	[root; cellular organisms; Eukaryota; Opisthokonta; Metazoa; Eumetazoa; Bilateria; Protostomia; Ecdysozoa; Nematoda; Chromadorea; Ascaridida; Ascaridoidea; Ascarididae; Ascaris; Ascaris suum; ]
EukPriS_HKH	AAW26809.2	[root; cellular organisms; Eukaryota; Opisthokonta; Metazoa; Eumetazoa; Bilateria; Platyhelminthes; Trematoda; Digenea; Strigeidida; Schistosomatoidea; Schistosomatidae; Schistosoma; Schistosoma japonicum; ]
EukPriS_HKH	XP_009175339.1	[root; cellular organisms; Eukaryota; Opisthokonta; Metazoa; Eumetazoa; Bilateria; Platyhelminthes; Trematoda; Digenea; Opisthorchiida; Opisthorchiata; Opisthorchiidae; Opisthorchis; Opisthorchis viverrini; ]
EukPriS_HKH	GAA54796.1	[root; cellular organisms; Eukaryota; Opisthokonta; Metazoa; Eumetazoa; Bilateria; Platyhelminthes; Trematoda; Digenea; Opisthorchiida; Opisthorchiata; Opisthorchiidae; Clonorchis; Clonorchis sinensis; ]
EukPriS_HKH	OCK27394.1	[root; cellular organisms; Eukaryota; Opisthokonta; Metazoa; Eumetazoa; Bilateria; Platyhelminthes; Cestoda; Eucestoda; Cyclophyllidea; Taeniidae; Taenia; Taenia asiatica; ]
EukPriS_HKH	CDS35904.1	[root; cellular organisms; Eukaryota; Opisthokonta; Metazoa; Eumetazoa; Bilateria; Platyhelminthes; Cestoda; Eucestoda; Cyclophyllidea; Taeniidae; Echinococcus; Echinococcus multilocularis; ]
EukPriS_HKH	CDS31868.1	[root; cellular organisms; Eukaryota; Opisthokonta; Metazoa; Eumetazoa; Bilateria; Platyhelminthes; Cestoda; Eucestoda; Cyclophyllidea; Hymenolepididae; Hymenolepis; Hymenolepis microstoma; ]
EukPriS_HKH	XP_006816154.1	[root; cellular organisms; Eukaryota; Opisthokonta; Metazoa; Eumetazoa; Bilateria; Deuterostomia; Hemichordata; Enteropneusta; Harrimaniidae; Saccoglossus; Saccoglossus kowalevskii; ]
EukPriS_HKH	XP_011680545.1	[root; cellular organisms; Eukaryota; Opisthokonta; Metazoa; Eumetazoa; Bilateria; Deuterostomia; Echinodermata; Eleutherozoa; Echinozoa; Echinoidea; Euechinoidea; Echinacea; Echinoida; Strongylocentrotidae; Strongylocentrotus; Strongylocentrotus purpuratus; ]
EukPriS_HKH	XP_002129877.1	[root; cellular organisms; Eukaryota; Opisthokonta; Metazoa; Eumetazoa; Bilateria; Deuterostomia; Chordata; Tunicata; Ascidiacea; Enterogona; Phlebobranchia; Cionidae; Ciona; Ciona intestinalis; ]
EukPriS_HKH	CBY17881.1	[root; cellular organisms; Eukaryota; Opisthokonta; Metazoa; Eumetazoa; Bilateria; Deuterostomia; Chordata; Tunicata; Appendicularia; Oikopleuridae; Oikopleura; Oikopleura dioica; ]
EukPriS_HKH	NP_001080819.1	[root; cellular organisms; Eukaryota; Opisthokonta; Metazoa; Eumetazoa; Bilateria; Deuterostomia; Chordata; Craniata; Vertebrata; Gnathostomata; Teleostomi; Euteleostomi; Sarcopterygii; Dipnotetrapodomorpha; Tetrapoda; Amphibia; Batrachia; Anura; Pipoidea; Pipidae; Xenopodinae; Xenopus; Xenopus; Xenopus laevis; ]
EukPriS_HKH	ETE64085.1	[root; cellular organisms; Eukaryota; Opisthokonta; Metazoa; Eumetazoa; Bilateria; Deuterostomia; Chordata; Craniata; Vertebrata; Gnathostomata; Teleostomi; Euteleostomi; Sarcopterygii; Dipnotetrapodomorpha; Tetrapoda; Amniota; Sauropsida; Sauria; Lepidosauria; Squamata; Bifurcata; Unidentata; Episquamata; Toxicofera; Serpentes; Colubroidea; Elapidae; Elapinae; Ophiophagus; Ophiophagus hannah; ]
EukPriS_HKH	XP_014433054.1	[root; cellular organisms; Eukaryota; Opisthokonta; Metazoa; Eumetazoa; Bilateria; Deuterostomia; Chordata; Craniata; Vertebrata; Gnathostomata; Teleostomi; Euteleostomi; Sarcopterygii; Dipnotetrapodomorpha; Tetrapoda; Amniota; Sauropsida; Sauria; Archelosauria; Testudines; Cryptodira; Trionychia; Trionychidae; Pelodiscus; Pelodiscus sinensis; ]
EukPriS_HKH	XP_008173488.1	[root; cellular organisms; Eukaryota; Opisthokonta; Metazoa; Eumetazoa; Bilateria; Deuterostomia; Chordata; Craniata; Vertebrata; Gnathostomata; Teleostomi; Euteleostomi; Sarcopterygii; Dipnotetrapodomorpha; Tetrapoda; Amniota; Sauropsida; Sauria; Archelosauria; Testudines; Cryptodira; Durocryptodira; Testudinoidea; Emydidae; Chrysemys; Chrysemys picta; Chrysemys picta bellii; ]
EukPriS_HKH	EMP29374.1	[root; cellular organisms; Eukaryota; Opisthokonta; Metazoa; Eumetazoa; Bilateria; Deuterostomia; Chordata; Craniata; Vertebrata; Gnathostomata; Teleostomi; Euteleostomi; Sarcopterygii; Dipnotetrapodomorpha; Tetrapoda; Amniota; Sauropsida; Sauria; Archelosauria; Testudines; Cryptodira; Durocryptodira; Americhelydia; Chelonioidea; Cheloniidae; Chelonia; Chelonia mydas; ]
EukPriS_HKH	KQL60316.1	[root; cellular organisms; Eukaryota; Opisthokonta; Metazoa; Eumetazoa; Bilateria; Deuterostomia; Chordata; Craniata; Vertebrata; Gnathostomata; Teleostomi; Euteleostomi; Sarcopterygii; Dipnotetrapodomorpha; Tetrapoda; Amniota; Sauropsida; Sauria; Archelosauria; Archosauria; Dinosauria; Saurischia; Theropoda; Coelurosauria; Aves; Neognathae; Psittaciformes; Psittacidae; Amazona; Amazona aestiva; ]
EukPriS_HKH	KFQ65786.1	[root; cellular organisms; Eukaryota; Opisthokonta; Metazoa; Eumetazoa; Bilateria; Deuterostomia; Chordata; Craniata; Vertebrata; Gnathostomata; Teleostomi; Euteleostomi; Sarcopterygii; Dipnotetrapodomorpha; Tetrapoda; Amniota; Sauropsida; Sauria; Archelosauria; Archosauria; Dinosauria; Saurischia; Theropoda; Coelurosauria; Aves; Neognathae; Pelecaniformes; Phaethontidae; Phaethon; Phaethon leptu…
EukPriS_HKH	XP_010707724.1	[root; cellular organisms; Eukaryota; Opisthokonta; Metazoa; Eumetazoa; Bilateria; Deuterostomia; Chordata; Craniata; Vertebrata; Gnathostomata; Teleostomi; Euteleostomi; Sarcopterygii; Dipnotetrapodomorpha; Tetrapoda; Amniota; Sauropsida; Sauria; Archelosauria; Archosauria; Dinosauria; Saurischia; Theropoda; Coelurosauria; Aves; Neognathae; Galloanserae; Galliformes; Phasianidae; Meleagridinae; …
EukPriS_HKH	KYO46381.1	[root; cellular organisms; Eukaryota; Opisthokonta; Metazoa; Eumetazoa; Bilateria; Deuterostomia; Chordata; Craniata; Vertebrata; Gnathostomata; Teleostomi; Euteleostomi; Sarcopterygii; Dipnotetrapodomorpha; Tetrapoda; Amniota; Sauropsida; Sauria; Archelosauria; Archosauria; Crocodylia; Alligatoridae; Alligatorinae; Alligator; Alligator mississippiensis; ]
EukPriS_HKH	XP_016285118.1	[root; cellular organisms; Eukaryota; Opisthokonta; Metazoa; Eumetazoa; Bilateria; Deuterostomia; Chordata; Craniata; Vertebrata; Gnathostomata; Teleostomi; Euteleostomi; Sarcopterygii; Dipnotetrapodomorpha; Tetrapoda; Amniota; Mammalia; Theria; Metatheria; Didelphimorphia; Didelphidae; Didelphinae; Monodelphis; Monodelphis domestica; ]
EukPriS_HKH	ELK15291.1	[root; cellular organisms; Eukaryota; Opisthokonta; Metazoa; Eumetazoa; Bilateria; Deuterostomia; Chordata; Craniata; Vertebrata; Gnathostomata; Teleostomi; Euteleostomi; Sarcopterygii; Dipnotetrapodomorpha; Tetrapoda; Amniota; Mammalia; Theria; Eutheria; Boreoeutheria; Laurasiatheria; Chiroptera; Megachiroptera; Pteropodidae; Pteropodinae; Pteropus; Pteropus alecto; ]
EukPriS_HKH	XP_010962209.1	[root; cellular organisms; Eukaryota; Opisthokonta; Metazoa; Eumetazoa; Bilateria; Deuterostomia; Chordata; Craniata; Vertebrata; Gnathostomata; Teleostomi; Euteleostomi; Sarcopterygii; Dipnotetrapodomorpha; Tetrapoda; Amniota; Mammalia; Theria; Eutheria; Boreoeutheria; Laurasiatheria; Cetartiodactyla; Tylopoda; Camelidae; Camelus; Camelus bactrianus; ]
EukPriS_HKH	XP_012610052.1	[root; cellular organisms; Eukaryota; Opisthokonta; Metazoa; Eumetazoa; Bilateria; Deuterostomia; Chordata; Craniata; Vertebrata; Gnathostomata; Teleostomi; Euteleostomi; Sarcopterygii; Dipnotetrapodomorpha; Tetrapoda; Amniota; Mammalia; Theria; Eutheria; Boreoeutheria; Euarchontoglires; Primates; Strepsirrhini; Lemuriformes; Cheirogaleidae; Microcebus; Microcebus murinus; ]
EukPriS_HKH	XP_017391592.1	[root; cellular organisms; Eukaryota; Opisthokonta; Metazoa; Eumetazoa; Bilateria; Deuterostomia; Chordata; Craniata; Vertebrata; Gnathostomata; Teleostomi; Euteleostomi; Sarcopterygii; Dipnotetrapodomorpha; Tetrapoda; Amniota; Mammalia; Theria; Eutheria; Boreoeutheria; Euarchontoglires; Primates; Haplorrhini; Simiiformes; Platyrrhini; Cebidae; Cebinae; Cebus; Cebus capucinus; Cebus capucinus imi…
EukPriS_HKH	XP_007661837.1	[root; cellular organisms; Eukaryota; Opisthokonta; Metazoa; Eumetazoa; Bilateria; Deuterostomia; Chordata; Craniata; Vertebrata; Gnathostomata; Teleostomi; Euteleostomi; Sarcopterygii; Dipnotetrapodomorpha; Tetrapoda; Amniota; Mammalia; Prototheria; Monotremata; Ornithorhynchidae; Ornithorhynchus; Ornithorhynchus anatinus; ]
EukPriS_HKH	KKF14903.1	[root; cellular organisms; Eukaryota; Opisthokonta; Metazoa; Eumetazoa; Bilateria; Deuterostomia; Chordata; Craniata; Vertebrata; Gnathostomata; Teleostomi; Euteleostomi; Actinopterygii; Actinopteri; Neopterygii; Teleostei; Osteoglossocephalai; Clupeocephala; Euteleosteomorpha; Neoteleostei; Eurypterygia; Ctenosquamata; Acanthomorphata; Euacanthomorphacea; Percomorphaceae; Eupercaria; Eupercaria …
EukPriS_HKH	XP_007908201.1	[root; cellular organisms; Eukaryota; Opisthokonta; Metazoa; Eumetazoa; Bilateria; Deuterostomia; Chordata; Craniata; Vertebrata; Gnathostomata; Chondrichthyes; Holocephali; Chimaeriformes; Callorhinchidae; Callorhinchus; Callorhinchus milii; ]
EukPriS_HKH	XP_002605177.1	[root; cellular organisms; Eukaryota; Opisthokonta; Metazoa; Eumetazoa; Bilateria; Deuterostomia; Chordata; Cephalochordata; Branchiostomidae; Branchiostoma; Branchiostoma floridae; ]
EukPriS_HKH	KXN73531.1	[root; cellular organisms; Eukaryota; Opisthokonta; Fungi; Zoopagomycota; Entomophthoromycotina; Entomophthoromycetes; Entomophthorales; Ancylistaceae; Conidiobolus; Conidiobolus coronatus; Conidiobolus coronatus NRRL 28638; ]
EukPriS_HKH	GAM85545.1	[root; cellular organisms; Eukaryota; Opisthokonta; Fungi; unclassified Fungi; fungal sp. No.11243; ]
EukPriS_HKH	OAD74432.1	[root; cellular organisms; Eukaryota; Opisthokonta; Fungi; Mucoromycota; Mucoromycotina; Mucorales; Phycomycetaceae; Phycomyces; Phycomyces blakesleeanus; Phycomyces blakesleeanus NRRL 1555(-); ]
EukPriS_HKH	CEI89083.1	[root; cellular organisms; Eukaryota; Opisthokonta; Fungi; Mucoromycota; Mucoromycotina; Mucorales; Mucorineae; Rhizopodaceae; Rhizopus; Rhizopus microsporus; ]
EukPriS_HKH	CEP12146.1	[root; cellular organisms; Eukaryota; Opisthokonta; Fungi; Mucoromycota; Mucoromycotina; Mucorales; Mucorineae; Mucoraceae; Parasitella; Parasitella parasitica; ]
EukPriS_HKH	OBZ86722.1	[root; cellular organisms; Eukaryota; Opisthokonta; Fungi; Mucoromycota; Mucoromycotina; Mucorales; Mucorineae; Choanephoraceae; Choanephoroideae; Choanephora; Choanephora cucurbitarum; ]
EukPriS_HKH	CDH52855.1	[root; cellular organisms; Eukaryota; Opisthokonta; Fungi; Mucoromycota; Mucoromycotina; Mucorales; Lichtheimiaceae; Lichtheimia; Lichtheimia corymbifera; Lichtheimia corymbifera JMRC:FSU:9682; ]
EukPriS_HKH	SAM07389.1	[root; cellular organisms; Eukaryota; Opisthokonta; Fungi; Mucoromycota; Mucoromycotina; Mucorales; Cunninghamellaceae; Absidia; Absidia glauca; ]
EukPriS_HKH	KFH68211.1	[root; cellular organisms; Eukaryota; Opisthokonta; Fungi; Mucoromycota; Mortierellomycotina; Mortierellales; Mortierellaceae; Mortierella; Mortierella verticillata; Mortierella verticillata NRRL 6337; ]
EukPriS_HKH	ESA14489.1	[root; cellular organisms; Eukaryota; Opisthokonta; Fungi; Mucoromycota; Glomeromycotina; Glomeromycetes; Glomerales; Glomeraceae; Rhizophagus; Rhizophagus irregularis; Rhizophagus irregularis DAOM 181602; ]
EukPriS_HKH	XP_008075004.1	[root; cellular organisms; Eukaryota; Opisthokonta; Fungi; Microsporidia; Pansporoblastina; Pleistophoridae; Vavraia; Vavraia culicis; Vavraia culicis subsp. floridensis; ]
EukPriS_HKH	KRH94035.1	[root; cellular organisms; Eukaryota; Opisthokonta; Fungi; Microsporidia; Microsporidia incertae sedis; Pseudoloma; Pseudoloma neurophilia; ]
EukPriS_HKH	XP_014563178.1	[root; cellular organisms; Eukaryota; Opisthokonta; Fungi; Microsporidia; Microsporidia incertae sedis; Ordosporidae; Ordospora; Ordospora colligata; Ordospora colligata OC4; ]
EukPriS_HKH	EHY65171.1	[root; cellular organisms; Eukaryota; Opisthokonta; Fungi; Microsporidia; Microsporidia incertae sedis; Nematocida; Nematocida sp. 1; Nematocida sp. 1 ERTm2; ]
EukPriS_HKH	OAG31779.1	[root; cellular organisms; Eukaryota; Opisthokonta; Fungi; Microsporidia; Microsporidia incertae sedis; Nematocida; Nematocida displodere; ]
EukPriS_HKH	XP_013237333.1	[root; cellular organisms; Eukaryota; Opisthokonta; Fungi; Microsporidia; Microsporidia incertae sedis; Mitosporidium; Mitosporidium daphniae; ]
EukPriS_HKH	EJW02739.1	[root; cellular organisms; Eukaryota; Opisthokonta; Fungi; Microsporidia; Microsporidia incertae sedis; Culicosporidae; Edhazardia; Edhazardia aedis; Edhazardia aedis USNM 41457; ]
EukPriS_HKH	AGE95088.1	[root; cellular organisms; Eukaryota; Opisthokonta; Fungi; Microsporidia; Apansporoblastina; Unikaryonidae; Encephalitozoon; Encephalitozoon cuniculi; ]
EukPriS_HKH	KCZ82184.1	[root; cellular organisms; Eukaryota; Opisthokonta; Fungi; Microsporidia; Apansporoblastina; Tubulinosematidae; Anncaliia; Anncaliia algerae; Anncaliia algerae PRA339; ]
EukPriS_HKH	EPR79698.1	[root; cellular organisms; Eukaryota; Opisthokonta; Fungi; Microsporidia; Apansporoblastina; Spraguidae; Spraguea; Spraguea lophii; Spraguea lophii 42_110; ]
EukPriS_HKH	XP_007605494.1	[root; cellular organisms; Eukaryota; Opisthokonta; Fungi; Microsporidia; Apansporoblastina; Nosematidae; Vittaforma; Vittaforma corneae; Vittaforma corneae ATCC 50505; ]
EukPriS_HKH	XP_002995960.1	[root; cellular organisms; Eukaryota; Opisthokonta; Fungi; Microsporidia; Apansporoblastina; Nosematidae; Nosema; Nosema ceranae; Nosema ceranae BRL01; ]
EukPriS_HKH	EOB14894.1	[root; cellular organisms; Eukaryota; Opisthokonta; Fungi; Microsporidia; Apansporoblastina; Nosematidae; Nosema; Nosema bombycis; Nosema bombycis CQ1; ]
EukPriS_HKH	XP_001828069.1	[root; cellular organisms; Eukaryota; Opisthokonta; Fungi; Microsporidia; Apansporoblastina; Enterocytozoonidae; Enterocytozoon; Enterocytozoon bieneusi; Enterocytozoon bieneusi H348; ]
EukPriS_HKH	CDI54159.1	[root; cellular organisms; Eukaryota; Opisthokonta; Fungi; Dikarya; Basidiomycota; Ustilaginomycotina; Ustilaginomycetes; Ustilaginales; Ustilaginaceae; Melanopsichium; Melanopsichium pennsylvanicum; Melanopsichium pennsylvanicum 4; ]
EukPriS_HKH	XP_007881345.1	[root; cellular organisms; Eukaryota; Opisthokonta; Fungi; Dikarya; Basidiomycota; Ustilaginomycotina; Ustilaginomycetes; Ustilaginales; Ustilaginaceae; Anthracocystis; Anthracocystis flocculosa; Anthracocystis flocculosa PF-1; ]
EukPriS_HKH	XP_001729948.1	[root; cellular organisms; Eukaryota; Opisthokonta; Fungi; Dikarya; Basidiomycota; Ustilaginomycotina; Malasseziomycetes; Malasseziales; Malasseziaceae; Malassezia; Malassezia globosa; Malassezia globosa CBS 7966; ]
EukPriS_HKH	OAJ03278.1	[root; cellular organisms; Eukaryota; Opisthokonta; Fungi; Dikarya; Basidiomycota; Ustilaginomycotina; Exobasidiomycetes; Tilletiales; Tilletiaceae; Tilletia; Tilletia indica; ]
EukPriS_HKH	XP_013245084.1	[root; cellular organisms; Eukaryota; Opisthokonta; Fungi; Dikarya; Basidiomycota; Ustilaginomycotina; Exobasidiomycetes; Georgefischeriales; Tilletiariaceae; Tilletiaria; Tilletiaria anomala; Tilletiaria anomala UBC 951; ]
EukPriS_HKH	CEH12563.1	[root; cellular organisms; Eukaryota; Opisthokonta; Fungi; Dikarya; Basidiomycota; Ustilaginomycotina; Exobasidiomycetes; Ceraceosorales; Ceraceosoraceae; Ceraceosorus; Ceraceosorus bombacis; ]
EukPriS_HKH	KNE99636.1	[root; cellular organisms; Eukaryota; Opisthokonta; Fungi; Dikarya; Basidiomycota; Pucciniomycotina; Pucciniomycetes; Pucciniales; Pucciniaceae; Puccinia; Puccinia striiformis; Puccinia striiformis f. sp. tritici; Puccinia striiformis f. sp. tritici PST-78; ]
EukPriS_HKH	KNZ55462.1	[root; cellular organisms; Eukaryota; Opisthokonta; Fungi; Dikarya; Basidiomycota; Pucciniomycotina; Pucciniomycetes; Pucciniales; Pucciniaceae; Puccinia; Puccinia sorghi; ]
EukPriS_HKH	XP_007404360.1	[root; cellular organisms; Eukaryota; Opisthokonta; Fungi; Dikarya; Basidiomycota; Pucciniomycotina; Pucciniomycetes; Pucciniales; Melampsoraceae; Melampsora; Melampsora larici-populina; Melampsora larici-populina 98AG31; ]
EukPriS_HKH	XP_014565677.1	[root; cellular organisms; Eukaryota; Opisthokonta; Fungi; Dikarya; Basidiomycota; Pucciniomycotina; Mixiomycetes; Mixiales; Mixiaceae; Mixia; Mixia osmundae; Mixia osmundae IAM 14324; ]
EukPriS_HKH	CEQ39037.1	[root; cellular organisms; Eukaryota; Opisthokonta; Fungi; Dikarya; Basidiomycota; Pucciniomycotina; Microbotryomycetes; Sporidiobolales; Sporidiobolaceae; Sporidiobolus; Sporidiobolus salmonicolor; ]
EukPriS_HKH	XP_016273530.1	[root; cellular organisms; Eukaryota; Opisthokonta; Fungi; Dikarya; Basidiomycota; Pucciniomycotina; Microbotryomycetes; Sporidiobolales; Sporidiobolaceae; Rhodotorula; Rhodotorula toruloides; Rhodotorula toruloides NP11; ]
EukPriS_HKH	KDE08325.1	[root; cellular organisms; Eukaryota; Opisthokonta; Fungi; Dikarya; Basidiomycota; Pucciniomycotina; Microbotryomycetes; Microbotryales; Microbotryaceae; Microbotryum; Microbotryum lychnidis-dioicae; Microbotryum lychnidis-dioicae p1A1 Lamole; ]
EukPriS_HKH	XP_009266415.1	[root; cellular organisms; Eukaryota; Opisthokonta; Fungi; Dikarya; Basidiomycota; Agaricomycotina; Wallemiomycetes; Wallemiales; Wallemiales incertae sedis; Wallemia; Wallemia ichthyophaga; Wallemia ichthyophaga EXF-994; ]
EukPriS_HKH	EKD00529.1	[root; cellular organisms; Eukaryota; Opisthokonta; Fungi; Dikarya; Basidiomycota; Agaricomycotina; Tremellomycetes; Trichosporonales; Trichosporonaceae; Trichosporon; Trichosporon asahii; Trichosporon asahii var. asahii; Trichosporon asahii var. asahii CBS 8904; ]
EukPriS_HKH	XP_007002440.1	[root; cellular organisms; Eukaryota; Opisthokonta; Fungi; Dikarya; Basidiomycota; Agaricomycotina; Tremellomycetes; Tremellales; Tremellaceae; Tremella; Tremella mesenterica; Tremella mesenterica DSM 1558; ]
EukPriS_HKH	KIR29472.1	[root; cellular organisms; Eukaryota; Opisthokonta; Fungi; Dikarya; Basidiomycota; Agaricomycotina; Tremellomycetes; Tremellales; Cryptococcaceae; Cryptococcus; Cryptococcus gattii species complex; Cryptococcus gattii VGII; Cryptococcus gattii VGII LA55; ]
EukPriS_HKH	CED84873.1	[root; cellular organisms; Eukaryota; Opisthokonta; Fungi; Dikarya; Basidiomycota; Agaricomycotina; Tremellomycetes; Cystofilobasidiales; Mrakiaceae; Xanthophyllomyces; Xanthophyllomyces dendrorhous; ]
EukPriS_HKH	KZT62405.1	[root; cellular organisms; Eukaryota; Opisthokonta; Fungi; Dikarya; Basidiomycota; Agaricomycotina; Dacrymycetes; Dacrymycetales; Dacrymycetaceae; Calocera; Calocera cornea; Calocera cornea HHB12733; ]
EukPriS_HKH	KIJ36301.1	[root; cellular organisms; Eukaryota; Opisthokonta; Fungi; Dikarya; Basidiomycota; Agaricomycotina; Agaricomycetes; Phallomycetidae; Geastrales; Sphaerobolaceae; Sphaerobolus; Sphaerobolus stellatus; Sphaerobolus stellatus SS14; ]
EukPriS_HKH	OAX34295.1	[root; cellular organisms; Eukaryota; Opisthokonta; Fungi; Dikarya; Basidiomycota; Agaricomycotina; Agaricomycetes; Agaricomycetidae; Boletales; Suillineae; Rhizopogonaceae; Rhizopogon; Rhizopogon vinicolor; Rhizopogon vinicolor AM-OR11-026; ]
EukPriS_HKH	KIJ58249.1	[root; cellular organisms; Eukaryota; Opisthokonta; Fungi; Dikarya; Basidiomycota; Agaricomycotina; Agaricomycetes; Agaricomycetidae; Boletales; Paxilineae; Paxillaceae; Hydnomerulius; Hydnomerulius pinastri; Hydnomerulius pinastri MD-312; ]
EukPriS_HKH	XP_007314044.1	[root; cellular organisms; Eukaryota; Opisthokonta; Fungi; Dikarya; Basidiomycota; Agaricomycotina; Agaricomycetes; Agaricomycetidae; Boletales; Coniophorineae; Serpulaceae; Serpula; Serpula lacrymans; Serpula lacrymans var. lacrymans; Serpula lacrymans var. lacrymans S7.9; ]
EukPriS_HKH	XP_007771498.1	[root; cellular organisms; Eukaryota; Opisthokonta; Fungi; Dikarya; Basidiomycota; Agaricomycotina; Agaricomycetes; Agaricomycetidae; Boletales; Coniophorineae; Coniophoraceae; Coniophora; Coniophora puteana; Coniophora puteana RWD-64-598 SS2; ]
EukPriS_HKH	KZP24979.1	[root; cellular organisms; Eukaryota; Opisthokonta; Fungi; Dikarya; Basidiomycota; Agaricomycotina; Agaricomycetes; Agaricomycetidae; Atheliales; Atheliaceae; Fibularhizoctonia; Fibularhizoctonia sp. CBS 109695; ]
EukPriS_HKH	KII87772.1	[root; cellular organisms; Eukaryota; Opisthokonta; Fungi; Dikarya; Basidiomycota; Agaricomycotina; Agaricomycetes; Agaricomycetidae; Amylocorticiales; Amylocorticiaceae; Plicaturopsis; Plicaturopsis crispa; Plicaturopsis crispa FD-325 SS-3; ]
EukPriS_HKH	KJA27678.1	[root; cellular organisms; Eukaryota; Opisthokonta; Fungi; Dikarya; Basidiomycota; Agaricomycotina; Agaricomycetes; Agaricomycetidae; Agaricales; Strophariaceae; Hypholoma; Hypholoma sublateritium; Hypholoma sublateritium FD-334 SS-4; ]
EukPriS_HKH	XP_003032825.1	[root; cellular organisms; Eukaryota; Opisthokonta; Fungi; Dikarya; Basidiomycota; Agaricomycotina; Agaricomycetes; Agaricomycetidae; Agaricales; Schizophyllaceae; Schizophyllum; Schizophyllum commune; Schizophyllum commune H4-8; ]
EukPriS_HKH	BAC76768.1	[root; cellular organisms; Eukaryota; Opisthokonta; Fungi; Dikarya; Basidiomycota; Agaricomycotina; Agaricomycetes; Agaricomycetidae; Agaricales; Psathyrellaceae; Coprinopsis; Coprinopsis cinerea; ]
EukPriS_HKH	KDQ32007.1	[root; cellular organisms; Eukaryota; Opisthokonta; Fungi; Dikarya; Basidiomycota; Agaricomycotina; Agaricomycetes; Agaricomycetidae; Agaricales; Pleurotaceae; Pleurotus; Pleurotus ostreatus; Pleurotus ostreatus PC15; ]
EukPriS_HKH	KIY66559.1	[root; cellular organisms; Eukaryota; Opisthokonta; Fungi; Dikarya; Basidiomycota; Agaricomycotina; Agaricomycetes; Agaricomycetidae; Agaricales; Physalacriaceae; Cylindrobasidium; Cylindrobasidium torrendii; Cylindrobasidium torrendii FP15055 ss-10; ]
EukPriS_HKH	KIK68885.1	[root; cellular organisms; Eukaryota; Opisthokonta; Fungi; Dikarya; Basidiomycota; Agaricomycotina; Agaricomycetes; Agaricomycetidae; Agaricales; Omphalotaceae; Gymnopus; Gymnopus luxurians; Gymnopus luxurians FD-317 M1; ]
EukPriS_HKH	GAT57746.1	[root; cellular organisms; Eukaryota; Opisthokonta; Fungi; Dikarya; Basidiomycota; Agaricomycotina; Agaricomycetes; Agaricomycetidae; Agaricales; Mycenaceae; Mycena; Mycena chlorophos; ]
EukPriS_HKH	KYQ43656.1	[root; cellular organisms; Eukaryota; Opisthokonta; Fungi; Dikarya; Basidiomycota; Agaricomycotina; Agaricomycetes; Agaricomycetidae; Agaricales; Lyophyllaceae; Hypsizygus; Hypsizygus marmoreus; ]
EukPriS_HKH	KIY43299.1	[root; cellular organisms; Eukaryota; Opisthokonta; Fungi; Dikarya; Basidiomycota; Agaricomycotina; Agaricomycetes; Agaricomycetidae; Agaricales; Fistulinaceae; Fistulina; Fistulina hepatica; Fistulina hepatica ATCC 64428; ]
EukPriS_HKH	KIL68892.1	[root; cellular organisms; Eukaryota; Opisthokonta; Fungi; Dikarya; Basidiomycota; Agaricomycotina; Agaricomycetes; Agaricomycetidae; Agaricales; Amanitaceae; Amanita; Amanita muscaria; Amanita muscaria Koide BX008; ]
EukPriS_HKH	XP_007328403.1	[root; cellular organisms; Eukaryota; Opisthokonta; Fungi; Dikarya; Basidiomycota; Agaricomycotina; Agaricomycetes; Agaricomycetidae; Agaricales; Agaricaceae; Agaricus; Agaricus bisporus; Agaricus bisporus var. burnettii; Agaricus bisporus var. burnettii JB137-S8; ]
EukPriS_HKH	KZS97935.1	[root; cellular organisms; Eukaryota; Opisthokonta; Fungi; Dikarya; Basidiomycota; Agaricomycotina; Agaricomycetes; Agaricomycetes incertae sedis; Trechisporales; Hydnodontaceae; Sistotremastrum; Sistotremastrum niveocremeum; Sistotremastrum niveocremeum HHB9708; ]
EukPriS_HKH	KIM26697.1	[root; cellular organisms; Eukaryota; Opisthokonta; Fungi; Dikarya; Basidiomycota; Agaricomycotina; Agaricomycetes; Agaricomycetes incertae sedis; Sebacinales; Serendipitaceae; Serendipita; Serendipita vermifera; Serendipita vermifera MAFF 305830; ]
EukPriS_HKH	CCA73481.1	[root; cellular organisms; Eukaryota; Opisthokonta; Fungi; Dikarya; Basidiomycota; Agaricomycotina; Agaricomycetes; Agaricomycetes incertae sedis; Sebacinales; Serendipitaceae; Serendipita; Serendipita indica; Serendipita indica DSM 11827; ]
EukPriS_HKH	XP_007300621.1	[root; cellular organisms; Eukaryota; Opisthokonta; Fungi; Dikarya; Basidiomycota; Agaricomycotina; Agaricomycetes; Agaricomycetes incertae sedis; Russulales; Stereaceae; Stereum; Stereum hirsutum; Stereum hirsutum FP-91666 SS1; ]
EukPriS_HKH	KZV74807.1	[root; cellular organisms; Eukaryota; Opisthokonta; Fungi; Dikarya; Basidiomycota; Agaricomycotina; Agaricomycetes; Agaricomycetes incertae sedis; Russulales; Peniophoraceae; Peniophora; Peniophora sp. CONT; ]
EukPriS_HKH	XP_007392982.1	[root; cellular organisms; Eukaryota; Opisthokonta; Fungi; Dikarya; Basidiomycota; Agaricomycotina; Agaricomycetes; Agaricomycetes incertae sedis; Polyporales; Phanerochaetaceae; Phanerochaete; Phanerochaete carnosa; Phanerochaete carnosa HHB-10118-sp; ]
EukPriS_HKH	EPT02130.1	[root; cellular organisms; Eukaryota; Opisthokonta; Fungi; Dikarya; Basidiomycota; Agaricomycotina; Agaricomycetes; Agaricomycetes incertae sedis; Polyporales; Fomitopsidaceae; Fomitopsis; Fomitopsis pinicola; Fomitopsis pinicola FP-58527 SS1; ]
EukPriS_HKH	CDO68119.1	[root; cellular organisms; Eukaryota; Opisthokonta; Fungi; Dikarya; Basidiomycota; Agaricomycotina; Agaricomycetes; Agaricomycetes incertae sedis; Polyporales; Coriolaceae; Trametes; Trametes cinnabarina; ]
EukPriS_HKH	CDO71109.1	[root; cellular organisms; Eukaryota; Opisthokonta; Fungi; Dikarya; Basidiomycota; Agaricomycotina; Agaricomycetes; Agaricomycetes incertae sedis; Polyporales; Coriolaceae; Trametes; Trametes cinnabarina; ]
EukPriS_HKH	KLO19383.1	[root; cellular organisms; Eukaryota; Opisthokonta; Fungi; Dikarya; Basidiomycota; Agaricomycotina; Agaricomycetes; Agaricomycetes incertae sedis; Hymenochaetales; Schizoporaceae; Schizopora; Schizopora paradoxa; ]
EukPriS_HKH	OCB86284.1	[root; cellular organisms; Eukaryota; Opisthokonta; Fungi; Dikarya; Basidiomycota; Agaricomycotina; Agaricomycetes; Agaricomycetes incertae sedis; Hymenochaetales; Hymenochaetaceae; Sanghuangporus; Sanghuangporus baumii; ]
EukPriS_HKH	XP_007384268.1	[root; cellular organisms; Eukaryota; Opisthokonta; Fungi; Dikarya; Basidiomycota; Agaricomycotina; Agaricomycetes; Agaricomycetes incertae sedis; Corticiales; Punctulariaceae; Punctularia; Punctularia strigosozonata; Punctularia strigosozonata HHB-11173 SS5; ]
EukPriS_HKH	KIO30971.1	[root; cellular organisms; Eukaryota; Opisthokonta; Fungi; Dikarya; Basidiomycota; Agaricomycotina; Agaricomycetes; Agaricomycetes incertae sedis; Cantharellales; Tulasnellaceae; Tulasnella; Tulasnella calospora; Tulasnella calospora MUT 4182; ]
EukPriS_HKH	KEP50245.1	[root; cellular organisms; Eukaryota; Opisthokonta; Fungi; Dikarya; Basidiomycota; Agaricomycotina; Agaricomycetes; Agaricomycetes incertae sedis; Cantharellales; Ceratobasidiaceae; Rhizoctonia; Rhizoctonia solani; Rhizoctonia solani AG-3; Rhizoctonia solani 123E; ]
EukPriS_HKH	KDQ06575.1	[root; cellular organisms; Eukaryota; Opisthokonta; Fungi; Dikarya; Basidiomycota; Agaricomycotina; Agaricomycetes; Agaricomycetes incertae sedis; Cantharellales; Botryobasidiaceae; Botryobasidium; Botryobasidium botryosum; Botryobasidium botryosum FD-172 SS1; ]
EukPriS_HKH	KZV88111.1	[root; cellular organisms; Eukaryota; Opisthokonta; Fungi; Dikarya; Basidiomycota; Agaricomycotina; Agaricomycetes; Agaricomycetes incertae sedis; Auriculariales; Exidiaceae; Exidia; Exidia glandulosa; Exidia glandulosa HHB12029; ]
EukPriS_HKH	XP_007359065.1	[root; cellular organisms; Eukaryota; Opisthokonta; Fungi; Dikarya; Basidiomycota; Agaricomycotina; Agaricomycetes; Agaricomycetes incertae sedis; Auriculariales; Auriculariaceae; Auricularia; Auricularia subglabra; Auricularia subglabra TFB-10046 SS5; ]
EukPriS_HKH	XP_007359032.1	[root; cellular organisms; Eukaryota; Opisthokonta; Fungi; Dikarya; Basidiomycota; Agaricomycotina; Agaricomycetes; Agaricomycetes incertae sedis; Auriculariales; Auriculariaceae; Auricularia; Auricularia subglabra; Auricularia subglabra TFB-10046 SS5; ]
EukPriS_HKH	GAO50335.1	[root; cellular organisms; Eukaryota; Opisthokonta; Fungi; Dikarya; Ascomycota; Taphrinomycotina; Taphrinomycotina incertae sedis; Saitoella; Saitoella complicata; Saitoella complicata NRRL Y-17804; ]
EukPriS_HKH	NP_593765.1	[root; cellular organisms; Eukaryota; Opisthokonta; Fungi; Dikarya; Ascomycota; Taphrinomycotina; Schizosaccharomycetes; Schizosaccharomycetales; Schizosaccharomycetaceae; Schizosaccharomyces; Schizosaccharomyces pombe; Schizosaccharomyces pombe 972h-; ]
EukPriS_HKH	XP_002176064.1	[root; cellular organisms; Eukaryota; Opisthokonta; Fungi; Dikarya; Ascomycota; Taphrinomycotina; Schizosaccharomycetes; Schizosaccharomycetales; Schizosaccharomycetaceae; Schizosaccharomyces; Schizosaccharomyces japonicus; Schizosaccharomyces japonicus yFS275; ]
EukPriS_HKH	XP_007875096.1	[root; cellular organisms; Eukaryota; Opisthokonta; Fungi; Dikarya; Ascomycota; Taphrinomycotina; Pneumocystidomycetes; Pneumocystidales; Pneumocystidaceae; Pneumocystis; Pneumocystis murina; Pneumocystis murina B123; ]
EukPriS_HKH	ANB12564.1	[root; cellular organisms; Eukaryota; Opisthokonta; Fungi; Dikarya; Ascomycota; saccharomyceta; Saccharomycotina; Saccharomycetes; Saccharomycetales; Trichomonascaceae; Sugiyamaella; Sugiyamaella lignohabitans; ]
EukPriS_HKH	KKA02239.1	[root; cellular organisms; Eukaryota; Opisthokonta; Fungi; Dikarya; Ascomycota; saccharomyceta; Saccharomycotina; Saccharomycetes; Saccharomycetales; Saccharomycodaceae; Hanseniaspora; Hanseniaspora uvarum; Hanseniaspora uvarum DSM 2768; ]
EukPriS_HKH	CDK26146.1	[root; cellular organisms; Eukaryota; Opisthokonta; Fungi; Dikarya; Ascomycota; saccharomyceta; Saccharomycotina; Saccharomycetes; Saccharomycetales; Saccharomycetales incertae sedis; Kuraishia; Kuraishia capsulata; Kuraishia capsulata CBS 1993; ]
EukPriS_HKH	XP_004177409.1	[root; cellular organisms; Eukaryota; Opisthokonta; Fungi; Dikarya; Ascomycota; saccharomyceta; Saccharomycotina; Saccharomycetes; Saccharomycetales; Saccharomycetaceae; Tetrapisispora; Tetrapisispora blattae; Tetrapisispora blattae CBS 6284; ]
EukPriS_HKH	XP_003676945.1	[root; cellular organisms; Eukaryota; Opisthokonta; Fungi; Dikarya; Ascomycota; saccharomyceta; Saccharomycotina; Saccharomycetes; Saccharomycetales; Saccharomycetaceae; Naumovozyma; Naumovozyma castellii; Naumovozyma castellii CBS 4309; ]
EukPriS_HKH	BAO42164.1	[root; cellular organisms; Eukaryota; Opisthokonta; Fungi; Dikarya; Ascomycota; saccharomyceta; Saccharomycotina; Saccharomycetes; Saccharomycetales; Saccharomycetaceae; Kluyveromyces; Kluyveromyces marxianus; Kluyveromyces marxianus DMKU3-1042; ]
EukPriS_HKH	CCK70618.1	[root; cellular organisms; Eukaryota; Opisthokonta; Fungi; Dikarya; Ascomycota; saccharomyceta; Saccharomycotina; Saccharomycetes; Saccharomycetales; Saccharomycetaceae; Kazachstania; Kazachstania naganishii; Kazachstania naganishii CBS 8797; ]
EukPriS_HKH	XP_003644324.1	[root; cellular organisms; Eukaryota; Opisthokonta; Fungi; Dikarya; Ascomycota; saccharomyceta; Saccharomycotina; Saccharomycetes; Saccharomycetales; Saccharomycetaceae; Eremothecium; Eremothecium cymbalariae; Eremothecium cymbalariae DBVPG#7215; ]
EukPriS_HKH	KGK37522.1	[root; cellular organisms; Eukaryota; Opisthokonta; Fungi; Dikarya; Ascomycota; saccharomyceta; Saccharomycotina; Saccharomycetes; Saccharomycetales; Pichiaceae; Pichia; Pichia kudriavzevii; ]
EukPriS_HKH	XP_013935802.1	[root; cellular organisms; Eukaryota; Opisthokonta; Fungi; Dikarya; Ascomycota; saccharomyceta; Saccharomycotina; Saccharomycetes; Saccharomycetales; Pichiaceae; Ogataea; Ogataea parapolymorpha; Ogataea parapolymorpha DL-1; ]
EukPriS_HKH	EIF48234.1	[root; cellular organisms; Eukaryota; Opisthokonta; Fungi; Dikarya; Ascomycota; saccharomyceta; Saccharomycotina; Saccharomycetes; Saccharomycetales; Pichiaceae; Brettanomyces; Brettanomyces bruxellensis; Brettanomyces bruxellensis AWRI1499; ]
EukPriS_HKH	XP_011276740.1	[root; cellular organisms; Eukaryota; Opisthokonta; Fungi; Dikarya; Ascomycota; saccharomyceta; Saccharomycotina; Saccharomycetes; Saccharomycetales; Phaffomycetaceae; Wickerhamomyces; Wickerhamomyces ciferrii; ]
EukPriS_HKH	ANZ76256.1	[root; cellular organisms; Eukaryota; Opisthokonta; Fungi; Dikarya; Ascomycota; saccharomyceta; Saccharomycotina; Saccharomycetes; Saccharomycetales; Phaffomycetaceae; Komagataella; Komagataella pastoris; ]
EukPriS_HKH	CEP20985.1	[root; cellular organisms; Eukaryota; Opisthokonta; Fungi; Dikarya; Ascomycota; saccharomyceta; Saccharomycotina; Saccharomycetes; Saccharomycetales; Phaffomycetaceae; Cyberlindnera; Cyberlindnera jadinii; ]
EukPriS_HKH	OBA18978.1	[root; cellular organisms; Eukaryota; Opisthokonta; Fungi; Dikarya; Ascomycota; saccharomyceta; Saccharomycotina; Saccharomycetes; Saccharomycetales; Metschnikowiaceae; Metschnikowia; Metschnikowia bicuspidata; Metschnikowia bicuspidata var. bicuspidata; Metschnikowia bicuspidata var. bicuspidata NRRL YB-4993; ]
EukPriS_HKH	KND97237.1	[root; cellular organisms; Eukaryota; Opisthokonta; Fungi; Dikarya; Ascomycota; saccharomyceta; Saccharomycotina; Saccharomycetes; Saccharomycetales; Metschnikowiaceae; Clavispora; Clavispora/Candida clade; [Candida] auris; ]
EukPriS_HKH	XP_500758.1	[root; cellular organisms; Eukaryota; Opisthokonta; Fungi; Dikarya; Ascomycota; saccharomyceta; Saccharomycotina; Saccharomycetes; Saccharomycetales; Dipodascaceae; Yarrowia; Yarrowia lipolytica; Yarrowia lipolytica CLIB122; ]
EukPriS_HKH	CDO56110.1	[root; cellular organisms; Eukaryota; Opisthokonta; Fungi; Dikarya; Ascomycota; saccharomyceta; Saccharomycotina; Saccharomycetes; Saccharomycetales; Dipodascaceae; Geotrichum; Geotrichum candidum; ]
EukPriS_HKH	XP_007377193.1	[root; cellular organisms; Eukaryota; Opisthokonta; Fungi; Dikarya; Ascomycota; saccharomyceta; Saccharomycotina; Saccharomycetes; Saccharomycetales; Debaryomycetaceae; Spathaspora; Spathaspora passalidarum; Spathaspora passalidarum NRRL Y-27907; ]
EukPriS_HKH	XP_004196514.1	[root; cellular organisms; Eukaryota; Opisthokonta; Fungi; Dikarya; Ascomycota; saccharomyceta; Saccharomycotina; Saccharomycetes; Saccharomycetales; Debaryomycetaceae; Millerozyma; Millerozyma farinosa; Millerozyma farinosa CBS 7064; ]
EukPriS_HKH	XP_459079.2	[root; cellular organisms; Eukaryota; Opisthokonta; Fungi; Dikarya; Ascomycota; saccharomyceta; Saccharomycotina; Saccharomycetes; Saccharomycetales; Debaryomycetaceae; Debaryomyces; Debaryomyces hansenii; Debaryomyces hansenii var. hansenii; Debaryomyces hansenii CBS767; ]
EukPriS_HKH	XP_001525070.1	[root; cellular organisms; Eukaryota; Opisthokonta; Fungi; Dikarya; Ascomycota; saccharomyceta; Saccharomycotina; Saccharomycetes; Saccharomycetales; Debaryomycetaceae; Candida/Lodderomyces clade; Lodderomyces; Lodderomyces elongisporus; Lodderomyces elongisporus NRRL YB-4239; ]
EukPriS_HKH	XP_002546663.1	[root; cellular organisms; Eukaryota; Opisthokonta; Fungi; Dikarya; Ascomycota; saccharomyceta; Saccharomycotina; Saccharomycetes; Saccharomycetales; Debaryomycetaceae; Candida/Lodderomyces clade; Candida; Candida tropicalis; Candida tropicalis MYA-3404; ]
EukPriS_HKH	XP_003870387.1	[root; cellular organisms; Eukaryota; Opisthokonta; Fungi; Dikarya; Ascomycota; saccharomyceta; Saccharomycotina; Saccharomycetes; Saccharomycetales; Debaryomycetaceae; Candida/Lodderomyces clade; Candida; Candida orthopsilosis; Candida orthopsilosis Co 90-125; ]
EukPriS_HKH	XP_002839835.1	[root; cellular organisms; Eukaryota; Opisthokonta; Fungi; Dikarya; Ascomycota; saccharomyceta; Pezizomycotina; Pezizomycetes; Pezizales; Tuberaceae; Tuber; Tuber melanosporum; Tuber melanosporum Mel28; ]
EukPriS_HKH	CCX16526.1	[root; cellular organisms; Eukaryota; Opisthokonta; Fungi; Dikarya; Ascomycota; saccharomyceta; Pezizomycotina; Pezizomycetes; Pezizales; Pyronemataceae; Pyronema; Pyronema omphalodes; Pyronema omphalodes CBS 100304; ]
EukPriS_HKH	XP_011123975.1	[root; cellular organisms; Eukaryota; Opisthokonta; Fungi; Dikarya; Ascomycota; saccharomyceta; Pezizomycotina; Orbiliomycetes; Orbiliales; Orbiliaceae; Arthrobotrys; Arthrobotrys oligospora; Arthrobotrys oligospora ATCC 24927; ]
EukPriS_HKH	XP_007841182.1	[root; cellular organisms; Eukaryota; Opisthokonta; Fungi; Dikarya; Ascomycota; saccharomyceta; Pezizomycotina; leotiomyceta; sordariomyceta; Sordariomycetes; Xylariomycetidae; Xylariales; Sporocadaceae; Pestalotiopsis; Pestalotiopsis fici; Pestalotiopsis fici W106-1; ]
EukPriS_HKH	XP_007796449.1	[root; cellular organisms; Eukaryota; Opisthokonta; Fungi; Dikarya; Ascomycota; saccharomyceta; Pezizomycotina; leotiomyceta; sordariomyceta; Sordariomycetes; Xylariomycetidae; Xylariales; Diatrypaceae; Eutypa; Eutypa lata; Eutypa lata UCREL1; ]
EukPriS_HKH	XP_007913263.1	[root; cellular organisms; Eukaryota; Opisthokonta; Fungi; Dikarya; Ascomycota; saccharomyceta; Pezizomycotina; leotiomyceta; sordariomyceta; Sordariomycetes; Sordariomycetidae; Togniniales; Togniniaceae; Phaeoacremonium; Phaeoacremonium minimum; Phaeoacremonium minimum UCRPA7; ]
EukPriS_HKH	XP_959645.1	[root; cellular organisms; Eukaryota; Opisthokonta; Fungi; Dikarya; Ascomycota; saccharomyceta; Pezizomycotina; leotiomyceta; sordariomyceta; Sordariomycetes; Sordariomycetidae; Sordariales; Sordariaceae; Neurospora; Neurospora crassa; Neurospora crassa OR74A; ]
EukPriS_HKH	XP_001904754.1	[root; cellular organisms; Eukaryota; Opisthokonta; Fungi; Dikarya; Ascomycota; saccharomyceta; Pezizomycotina; leotiomyceta; sordariomyceta; Sordariomycetes; Sordariomycetidae; Sordariales; Lasiosphaeriaceae; Podospora; Podospora anserina; Podospora anserina S mat+; ]
EukPriS_HKH	XP_003654302.1	[root; cellular organisms; Eukaryota; Opisthokonta; Fungi; Dikarya; Ascomycota; saccharomyceta; Pezizomycotina; leotiomyceta; sordariomyceta; Sordariomycetes; Sordariomycetidae; Sordariales; Chaetomiaceae; Thielavia; Thielavia terrestris; Thielavia terrestris NRRL 8126; ]
EukPriS_HKH	XP_006692161.1	[root; cellular organisms; Eukaryota; Opisthokonta; Fungi; Dikarya; Ascomycota; saccharomyceta; Pezizomycotina; leotiomyceta; sordariomyceta; Sordariomycetes; Sordariomycetidae; Sordariales; Chaetomiaceae; Chaetomium; Chaetomium thermophilum; Chaetomium thermophilum var. thermophilum; Chaetomium thermophilum var. thermophilum DSM 1495; ]
EukPriS_HKH	XP_001227543.1	[root; cellular organisms; Eukaryota; Opisthokonta; Fungi; Dikarya; Ascomycota; saccharomyceta; Pezizomycotina; leotiomyceta; sordariomyceta; Sordariomycetes; Sordariomycetidae; Sordariales; Chaetomiaceae; Chaetomium; Chaetomium globosum; Chaetomium globosum CBS 148.51; ]
EukPriS_HKH	ERT02675.1	[root; cellular organisms; Eukaryota; Opisthokonta; Fungi; Dikarya; Ascomycota; saccharomyceta; Pezizomycotina; leotiomyceta; sordariomyceta; Sordariomycetes; Sordariomycetidae; Ophiostomatales; Ophiostomataceae; Sporothrix; Sporothrix schenckii; Sporothrix schenckii ATCC 58251; ]
EukPriS_HKH	OAA64678.1	[root; cellular organisms; Eukaryota; Opisthokonta; Fungi; Dikarya; Ascomycota; saccharomyceta; Pezizomycotina; leotiomyceta; sordariomyceta; Sordariomycetes; Sordariomycetidae; Ophiostomatales; Ophiostomataceae; Sporothrix; Sporothrix insectorum; Sporothrix insectorum RCEF 264; ]
EukPriS_HKH	EPE03360.1	[root; cellular organisms; Eukaryota; Opisthokonta; Fungi; Dikarya; Ascomycota; saccharomyceta; Pezizomycotina; leotiomyceta; sordariomyceta; Sordariomycetes; Sordariomycetidae; Ophiostomatales; Ophiostomataceae; Ophiostoma; Ophiostoma piceae; Ophiostoma piceae UAMH 11346; ]
EukPriS_HKH	XP_016642671.1	[root; cellular organisms; Eukaryota; Opisthokonta; Fungi; Dikarya; Ascomycota; saccharomyceta; Pezizomycotina; leotiomyceta; sordariomyceta; Sordariomycetes; Hypocreomycetidae; Microascales; Microascaceae; Scedosporium; Scedosporium apiospermum; ]
EukPriS_HKH	KKF96649.1	[root; cellular organisms; Eukaryota; Opisthokonta; Fungi; Dikarya; Ascomycota; saccharomyceta; Pezizomycotina; leotiomyceta; sordariomyceta; Sordariomycetes; Hypocreomycetidae; Microascales; Ceratocystidaceae; Ceratocystis; Ceratocystis platani; ]
EukPriS_HKH	KEY67951.1	[root; cellular organisms; Eukaryota; Opisthokonta; Fungi; Dikarya; Ascomycota; saccharomyceta; Pezizomycotina; leotiomyceta; sordariomyceta; Sordariomycetes; Hypocreomycetidae; Hypocreales; Stachybotryaceae; Stachybotrys; Stachybotrys chartarum; Stachybotrys chartarum IBT 7711; ]
EukPriS_HKH	KND93319.1	[root; cellular organisms; Eukaryota; Opisthokonta; Fungi; Dikarya; Ascomycota; saccharomyceta; Pezizomycotina; leotiomyceta; sordariomyceta; Sordariomycetes; Hypocreomycetidae; Hypocreales; Ophiocordycipitaceae; Tolypocladium; Tolypocladium ophioglossoides; Tolypocladium ophioglossoides CBS 100239; ]
EukPriS_HKH	KOM22033.1	[root; cellular organisms; Eukaryota; Opisthokonta; Fungi; Dikarya; Ascomycota; saccharomyceta; Pezizomycotina; leotiomyceta; sordariomyceta; Sordariomycetes; Hypocreomycetidae; Hypocreales; Ophiocordycipitaceae; Ophiocordyceps; Ophiocordyceps unilateralis; ]
EukPriS_HKH	KDB14694.1	[root; cellular organisms; Eukaryota; Opisthokonta; Fungi; Dikarya; Ascomycota; saccharomyceta; Pezizomycotina; leotiomyceta; sordariomyceta; Sordariomycetes; Hypocreomycetidae; Hypocreales; Hypocreales incertae sedis; Ustilaginoidea; Ustilaginoidea virens; ]
EukPriS_HKH	CCE29860.1	[root; cellular organisms; Eukaryota; Opisthokonta; Fungi; Dikarya; Ascomycota; saccharomyceta; Pezizomycotina; leotiomyceta; sordariomyceta; Sordariomycetes; Hypocreomycetidae; Hypocreales; Clavicipitaceae; Claviceps; Claviceps purpurea; Claviceps purpurea 20.1; ]
EukPriS_HKH	KFY10005.1	[root; cellular organisms; Eukaryota; Opisthokonta; Fungi; Dikarya; Ascomycota; saccharomyceta; Pezizomycotina; leotiomyceta; sordariomyceta; Leotiomycetes; Leotiomycetes incertae sedis; Pseudeurotiaceae; Pseudogymnoascus; Pseudogymnoascus sp. VKM F-3775; ]
EukPriS_HKH	XP_001588065.1	[root; cellular organisms; Eukaryota; Opisthokonta; Fungi; Dikarya; Ascomycota; saccharomyceta; Pezizomycotina; leotiomyceta; sordariomyceta; Leotiomycetes; Helotiales; Sclerotiniaceae; Sclerotinia; Sclerotinia sclerotiorum; Sclerotinia sclerotiorum 1980 UF-70; ]
EukPriS_HKH	XP_008087365.1	[root; cellular organisms; Eukaryota; Opisthokonta; Fungi; Dikarya; Ascomycota; saccharomyceta; Pezizomycotina; leotiomyceta; sordariomyceta; Leotiomycetes; Helotiales; Helotiaceae; Glarea; Glarea lozoyensis; Glarea lozoyensis ATCC 20868; ]
EukPriS_HKH	EPQ65544.1	[root; cellular organisms; Eukaryota; Opisthokonta; Fungi; Dikarya; Ascomycota; saccharomyceta; Pezizomycotina; leotiomyceta; sordariomyceta; Leotiomycetes; Erysiphales; Erysiphaceae; Blumeria; Blumeria graminis; Blumeria graminis f. sp. tritici; Blumeria graminis f. sp. tritici 96224; ]
EukPriS_HKH	EFW17388.1	[root; cellular organisms; Eukaryota; Opisthokonta; Fungi; Dikarya; Ascomycota; saccharomyceta; Pezizomycotina; leotiomyceta; Eurotiomycetes; Eurotiomycetidae; Onygenales; Onygenales incertae sedis; Coccidioides; Coccidioides posadasii; Coccidioides posadasii str. Silveira; ]
EukPriS_HKH	KZZ97135.1	[root; cellular organisms; Eukaryota; Opisthokonta; Fungi; Dikarya; Ascomycota; saccharomyceta; Pezizomycotina; leotiomyceta; Eurotiomycetes; Eurotiomycetidae; Onygenales; Ascosphaeraceae; Ascosphaera; Ascosphaera apis; Ascosphaera apis ARSEF 7405; ]
EukPriS_HKH	XP_003011256.1	[root; cellular organisms; Eukaryota; Opisthokonta; Fungi; Dikarya; Ascomycota; saccharomyceta; Pezizomycotina; leotiomyceta; Eurotiomycetes; Eurotiomycetidae; Onygenales; Arthrodermataceae; Trichophyton; Trichophyton benhamiae; Trichophyton benhamiae CBS 112371; ]
EukPriS_HKH	OAX79849.1	[root; cellular organisms; Eukaryota; Opisthokonta; Fungi; Dikarya; Ascomycota; saccharomyceta; Pezizomycotina; leotiomyceta; Eurotiomycetes; Eurotiomycetidae; Onygenales; Ajellomycetaceae; Emmonsia; Emmonsia sp. CAC-2015a; ]
EukPriS_HKH	XP_002624325.1	[root; cellular organisms; Eukaryota; Opisthokonta; Fungi; Dikarya; Ascomycota; saccharomyceta; Pezizomycotina; leotiomyceta; Eurotiomycetes; Eurotiomycetidae; Onygenales; Ajellomycetaceae; Blastomyces; Blastomyces gilchristii; Blastomyces gilchristii SLH14081; ]
EukPriS_HKH	CRG88186.1	[root; cellular organisms; Eukaryota; Opisthokonta; Fungi; Dikarya; Ascomycota; saccharomyceta; Pezizomycotina; leotiomyceta; Eurotiomycetes; Eurotiomycetidae; Eurotiales; Trichocomaceae; Talaromyces; Talaromyces islandicus; ]
EukPriS_HKH	AAX14023.1	[root; cellular organisms; Eukaryota; Opisthokonta; Fungi; Dikarya; Ascomycota; saccharomyceta; Pezizomycotina; leotiomyceta; Eurotiomycetes; Eurotiomycetidae; Eurotiales; Aspergillaceae; Monascus; Monascus pilosus; ]
EukPriS_HKH	XP_001397568.2	[root; cellular organisms; Eukaryota; Opisthokonta; Fungi; Dikarya; Ascomycota; saccharomyceta; Pezizomycotina; leotiomyceta; Eurotiomycetes; Eurotiomycetidae; Eurotiales; Aspergillaceae; Aspergillus; Aspergillus niger; Aspergillus niger CBS 513.88; ]
EukPriS_HKH	KKY21628.1	[root; cellular organisms; Eukaryota; Opisthokonta; Fungi; Dikarya; Ascomycota; saccharomyceta; Pezizomycotina; leotiomyceta; Eurotiomycetes; Chaetothyriomycetidae; Phaeomoniellales; Phaeomoniellales incertae sedis; Phaeomoniella; Phaeomoniella chlamydospora; ]
EukPriS_HKH	XP_007731303.1	[root; cellular organisms; Eukaryota; Opisthokonta; Fungi; Dikarya; Ascomycota; saccharomyceta; Pezizomycotina; leotiomyceta; Eurotiomycetes; Chaetothyriomycetidae; Chaetothyriales; Herpotrichiellaceae; Capronia; Capronia epimyces; Capronia epimyces CBS 606.96; ]
EukPriS_HKH	OCK96455.1	[root; cellular organisms; Eukaryota; Opisthokonta; Fungi; Dikarya; Ascomycota; saccharomyceta; Pezizomycotina; leotiomyceta; dothideomyceta; Dothideomycetes; Pleosporomycetidae; Pleosporomycetidae incertae sedis; Gloniaceae; Cenococcum; Cenococcum geophilum; Cenococcum geophilum 1.58; ]
EukPriS_HKH	EMD85791.1	[root; cellular organisms; Eukaryota; Opisthokonta; Fungi; Dikarya; Ascomycota; saccharomyceta; Pezizomycotina; leotiomyceta; dothideomyceta; Dothideomycetes; Pleosporomycetidae; Pleosporales; Pleosporineae; Pleosporaceae; Bipolaris; Bipolaris maydis; Bipolaris maydis C5; ]
EukPriS_HKH	KEQ58945.1	[root; cellular organisms; Eukaryota; Opisthokonta; Fungi; Dikarya; Ascomycota; saccharomyceta; Pezizomycotina; leotiomyceta; dothideomyceta; Dothideomycetes; Dothideomycetidae; Dothideales; Saccotheciaceae; Aureobasidium; Aureobasidium melanogenum; Aureobasidium melanogenum CBS 110374; ]
EukPriS_HKH	KXT09185.1	[root; cellular organisms; Eukaryota; Opisthokonta; Fungi; Dikarya; Ascomycota; saccharomyceta; Pezizomycotina; leotiomyceta; dothideomyceta; Dothideomycetes; Dothideomycetidae; Capnodiales; Mycosphaerellaceae; Pseudocercospora; Pseudocercospora musae; ]
EukPriS_HKH	XP_016215633.1	[root; cellular organisms; Eukaryota; Opisthokonta; Fungi; Dikarya; Ascomycota; saccharomyceta; Pezizomycotina; leotiomyceta; dothideomyceta; Dothideomycetes; Dothideomycetes incertae sedis; Venturiales; Sympoventuriaceae; Verruconis; Verruconis gallopava; ]
EukPriS_HKH	KXL45414.1	[root; cellular organisms; Eukaryota; Opisthokonta; Fungi; Dikarya; Ascomycota; saccharomyceta; Pezizomycotina; leotiomyceta; dothideomyceta; Dothideomycetes; Dothideomycetes incertae sedis; Acidomyces; Acidomyces richmondensis; ]
EukPriS_HKH	EPZ30955.1	[root; cellular organisms; Eukaryota; Opisthokonta; Fungi; Cryptomycota; Rozella; Rozella allomycis; Rozella allomycis CSF55; ]
EukPriS_HKH	KXS14227.1	[root; cellular organisms; Eukaryota; Opisthokonta; Fungi; Chytridiomycota; Monoblepharidomycetes; Monoblepharidales; Gonapodyaceae; Gonapodya; Gonapodya prolifera; Gonapodya prolifera JEL478; ]
EukPriS_HKH	XP_016608572.1	[root; cellular organisms; Eukaryota; Opisthokonta; Fungi; Chytridiomycota; Chytridiomycetes; Spizellomycetales; Spizellomycetaceae; Spizellomyces; Spizellomyces punctatus; Spizellomyces punctatus DAOM BR117; ]
EukPriS_HKH	OAJ42945.1	[root; cellular organisms; Eukaryota; Opisthokonta; Fungi; Chytridiomycota; Chytridiomycetes; Rhizophydiales; Rhizophydiales incertae sedis; Batrachochytrium; Batrachochytrium dendrobatidis; Batrachochytrium dendrobatidis JEL423; ]
EukPriS_HKH	KNE67368.1	[root; cellular organisms; Eukaryota; Opisthokonta; Fungi; Blastocladiomycota; Blastocladiomycetes; Blastocladiales; Blastocladiaceae; Allomyces; Allomyces macrogynus; Allomyces macrogynus ATCC 38327; ]
EukPriS_HKH	XP_004993674.1	[root; cellular organisms; Eukaryota; Opisthokonta; Choanoflagellida; Craspedida; Salpingoecidae; Salpingoeca; Salpingoeca rosetta; ]
EukPriS_HKH	XP_002671384.1	[root; cellular organisms; Eukaryota; Heterolobosea; Schizopyrenida; Vahlkampfiidae; Naegleria; Naegleria gruberi; Naegleria gruberi strain NEG-M; ]
EukPriS_HKH	KOO30901.1	[root; cellular organisms; Eukaryota; Haptophyceae; Prymnesiales; Chrysochromulinaceae; Chrysochromulina; Chrysochromulina sp. CCMP291; ]
EukPriS_HKH	XP_005781102.1	[root; cellular organisms; Eukaryota; Haptophyceae; Isochrysidales; Noelaerhabdaceae; Emiliania; Emiliania huxleyi; Emiliania huxleyi CCMP1516; ]
EukPriS_HKH	EST48260.1	[root; cellular organisms; Eukaryota; Fornicata; Diplomonadida; Hexamitidae; Hexamitinae; Spironucleus; Spironucleus salmonicida; ]
EukPriS_HKH	ESU38516.1	[root; cellular organisms; Eukaryota; Fornicata; Diplomonadida; Hexamitidae; Giardiinae; Giardia; Giardia intestinalis; ]
EukPriS_HKH	KNH05320.1	[root; cellular organisms; Eukaryota; Euglenozoa; Kinetoplastida; unclassified Kinetoplastida; Perkinsela; Perkinsela sp. CCAP 1560/4; ]
EukPriS_HKH	ESL09102.1	[root; cellular organisms; Eukaryota; Euglenozoa; Kinetoplastida; Trypanosomatidae; Trypanosoma; Herpetosoma; Trypanosoma rangeli; Trypanosoma rangeli SC58; ]
EukPriS_HKH	EPY37077.1	[root; cellular organisms; Eukaryota; Euglenozoa; Kinetoplastida; Trypanosomatidae; Strigomonadinae; Strigomonas; Strigomonas culicis; ]
EukPriS_HKH	EPY24903.1	[root; cellular organisms; Eukaryota; Euglenozoa; Kinetoplastida; Trypanosomatidae; Strigomonadinae; Angomonas; Angomonas deanei; ]
EukPriS_HKH	CCW72312.1	[root; cellular organisms; Eukaryota; Euglenozoa; Kinetoplastida; Trypanosomatidae; Phytomonas; unclassified Phytomonas; Phytomonas sp. isolate Hart1; ]
EukPriS_HKH	CCW59524.1	[root; cellular organisms; Eukaryota; Euglenozoa; Kinetoplastida; Trypanosomatidae; Phytomonas; unclassified Phytomonas; Phytomonas sp. isolate EM1; ]
EukPriS_HKH	XP_001683192.1	[root; cellular organisms; Eukaryota; Euglenozoa; Kinetoplastida; Trypanosomatidae; Leishmaniinae; Leishmania; Leishmania; Leishmania major species complex; Leishmania major; Leishmania major strain Friedlin; ]
EukPriS_HKH	CUG09029.1	[root; cellular organisms; Eukaryota; Euglenozoa; Kinetoplastida; Bodonidae; Bodo; Bodo saltans; ]
EukPriS_HKH	XP_005823860.1	[root; cellular organisms; Eukaryota; Cryptophyta; Pyrenomonadales; Geminigeraceae; Guillardia; Guillardia theta; Guillardia theta CCMP2712; ]
EukPriS_HKH	XP_013762614.1	[root; cellular organisms; Eukaryota; Apusozoa; Apusomonadidae; Thecamonas; Thecamonas trahens; Thecamonas trahens ATCC 50062; ]
EukPriS_HKH	EFA81513.1	[root; cellular organisms; Eukaryota; Amoebozoa; Mycetozoa; Dictyosteliida; Polysphondylium; Polysphondylium pallidum; Polysphondylium pallidum PN500; ]
EukPriS_HKH	XP_003285375.1	[root; cellular organisms; Eukaryota; Amoebozoa; Mycetozoa; Dictyosteliida; Dictyostelium; Dictyostelium purpureum; ]
EukPriS_HKH	KYQ91934.1	[root; cellular organisms; Eukaryota; Amoebozoa; Mycetozoa; Dictyosteliida; Dictyostelium; Dictyostelium lacteum; ]
EukPriS_HKH	XP_004358884.1	[root; cellular organisms; Eukaryota; Amoebozoa; Mycetozoa; Dictyosteliida; Dictyostelium; Dictyostelium fasciculatum; ]
EukPriS_HKH	XP_637963.1	[root; cellular organisms; Eukaryota; Amoebozoa; Mycetozoa; Dictyosteliida; Dictyostelium; Dictyostelium discoideum; Dictyostelium discoideum AX4; ]
EukPriS_HKH	XP_012749895.1	[root; cellular organisms; Eukaryota; Amoebozoa; Mycetozoa; Dictyosteliida; Acytostelium; Acytostelium subglobosum; Acytostelium subglobosum LB1; ]
EukPriS_HKH	XP_004336592.1	[root; cellular organisms; Eukaryota; Amoebozoa; Discosea; Longamoebia; Centramoebida; Acanthamoebidae; Acanthamoeba; Acanthamoeba castellanii; Acanthamoeba castellanii str. Neff; ]
EukPriS_HKH	XP_004259257.1	[root; cellular organisms; Eukaryota; Amoebozoa; Archamoebae; Entamoebidae; Entamoeba; Entamoeba invadens; Entamoeba invadens IP1; ]
EukPriS_HKH	XP_657092.1	[root; cellular organisms; Eukaryota; Amoebozoa; Archamoebae; Entamoebidae; Entamoeba; Entamoeba histolytica; Entamoeba histolytica HM-1:IMSS; ]
EukPriS_HKH	XP_001733902.1	[root; cellular organisms; Eukaryota; Amoebozoa; Archamoebae; Entamoebidae; Entamoeba; Entamoeba dispar; Entamoeba dispar SAW760; ]
EukPriS_HKH	XP_002778830.1	[root; cellular organisms; Eukaryota; Alveolata; Perkinsea; Perkinsida; Perkinsidae; Perkinsus; Perkinsus marinus; Perkinsus marinus ATCC 50983; ]
EukPriS_HKH	CDW89799.1	[root; cellular organisms; Eukaryota; Alveolata; Ciliophora; Intramacronucleata; Spirotrichea; Stichotrichia; Sporadotrichida; Oxytrichidae; Stylonychinae; Stylonychia; Stylonychia lemnae; ]
EukPriS_HKH	EJY85282.1	[root; cellular organisms; Eukaryota; Alveolata; Ciliophora; Intramacronucleata; Spirotrichea; Stichotrichia; Sporadotrichida; Oxytrichidae; Oxytrichinae; Oxytricha; Oxytricha trifallax; ]
EukPriS_HKH	AAM89973.1	[root; cellular organisms; Eukaryota; Alveolata; Ciliophora; Intramacronucleata; Spirotrichea; Hypotrichia; Euplotida; Euplotidae; Moneuplotes; Moneuplotes crassus; ]
EukPriS_HKH	KRW98994.1	[root; cellular organisms; Eukaryota; Alveolata; Ciliophora; Intramacronucleata; Oligohymenophorea; Scuticociliatia; Philasterida; Pseudocohnilembidae; Pseudocohnilembus; Pseudocohnilembus persalinus; ]
EukPriS_HKH	XP_001461688.1	[root; cellular organisms; Eukaryota; Alveolata; Ciliophora; Intramacronucleata; Oligohymenophorea; Peniculida; Parameciidae; Paramecium; Paramecium tetraurelia; Paramecium tetraurelia strain d4-2; ]
EukPriS_HKH	XP_001027694.2	[root; cellular organisms; Eukaryota; Alveolata; Ciliophora; Intramacronucleata; Oligohymenophorea; Hymenostomatida; Tetrahymenina; Tetrahymenidae; Tetrahymena; Tetrahymena thermophila; Tetrahymena thermophila SB210; ]
EukPriS_HKH	CEM06818.1	[root; cellular organisms; Eukaryota; Alveolata; Chromerida; Vitrella; Vitrella brassicaformis; Vitrella brassicaformis CCMP3155; ]
EukPriS_HKH	KFH10674.1	[root; cellular organisms; Eukaryota; Alveolata; Apicomplexa; Conoidasida; Coccidia; Eucoccidiorida; Eimeriorina; Sarcocystidae; Toxoplasma; Toxoplasma gondii; Toxoplasma gondii VAND; ]
EukPriS_HKH	XP_013335680.1	[root; cellular organisms; Eukaryota; Alveolata; Apicomplexa; Conoidasida; Coccidia; Eucoccidiorida; Eimeriorina; Eimeriidae; Eimeria; Eimeria maxima; ]
EukPriS_HKH	XP_625745.1	[root; cellular organisms; Eukaryota; Alveolata; Apicomplexa; Conoidasida; Coccidia; Eucoccidiorida; Eimeriorina; Cryptosporidiidae; Cryptosporidium; Cryptosporidium parvum; Cryptosporidium parvum Iowa II; ]
EukPriS_HKH	XP_002142135.1	[root; cellular organisms; Eukaryota; Alveolata; Apicomplexa; Conoidasida; Coccidia; Eucoccidiorida; Eimeriorina; Cryptosporidiidae; Cryptosporidium; Cryptosporidium muris; Cryptosporidium muris RN66; ]
EukPriS_HKH	XP_009690919.1	[root; cellular organisms; Eukaryota; Alveolata; Apicomplexa; Aconoidasida; Piroplasmida; Theileriidae; Theileria; Theileria orientalis; Theileria orientalis strain Shintoku; ]
EukPriS_HKH	XP_004830288.1	[root; cellular organisms; Eukaryota; Alveolata; Apicomplexa; Aconoidasida; Piroplasmida; Theileriidae; Theileria; Theileria equi; ]
EukPriS_HKH	XP_951873.1	[root; cellular organisms; Eukaryota; Alveolata; Apicomplexa; Aconoidasida; Piroplasmida; Theileriidae; Theileria; Theileria annulata; ]
EukPriS_HKH	XP_012647697.1	[root; cellular organisms; Eukaryota; Alveolata; Apicomplexa; Aconoidasida; Piroplasmida; Babesiidae; Babesia; Babesia microti; Babesia microti strain RI; ]
EukPriS_HKH	BAN66116.1	[root; cellular organisms; Eukaryota; Alveolata; Apicomplexa; Aconoidasida; Piroplasmida; Babesiidae; Babesia; Babesia bovis; ]
EukPriS_HKH	XP_001616004.1	[root; cellular organisms; Eukaryota; Alveolata; Apicomplexa; Aconoidasida; Haemosporida; Plasmodiidae; Plasmodium; Plasmodium (Plasmodium); Plasmodium vivax; Plasmodium vivax Sal-1; ]
ProkHKH	KUK13958.1	[root; cellular organisms; Bacteria; unclassified Bacteria; unclassified Bacteria (miscellaneous); bacterium 42_11; ]
ProkHKH	WP_041081273.1	[root; cellular organisms; Bacteria; Thermotogae; Thermotogae; Thermotogales; Thermotogaceae; Thermotoga; Thermotoga profunda; ]
ProkHKH	KUK21509.1	[root; cellular organisms; Bacteria; Thermotogae; Thermotogae; Thermotogales; Thermotogaceae; Pseudothermotoga; Pseudothermotoga lettingae; ]
ProkHKH	WP_052913209.1	[root; cellular organisms; Bacteria; Thermotogae; Thermotogae; Petrotogales; Petrotogaceae; Marinitoga; Marinitoga sp. 1155; ]
ProkHKH	WP_014295918.1	[root; cellular organisms; Bacteria; Thermotogae; Thermotogae; Petrotogales; Petrotogaceae; Marinitoga; Marinitoga piezophila; ]
ProkHKH	AEE15335.1	[root; cellular organisms; Bacteria; Terrabacteria group; Firmicutes; Clostridia; Thermoanaerobacterales; Thermodesulfobiaceae; Thermodesulfobium; Thermodesulfobium narugense; Thermodesulfobium narugense DSM 14796; ]
ProkHKH	WP_065821330.1	[root; cellular organisms; Bacteria; Terrabacteria group; Firmicutes; Clostridia; Clostridiales; Ruminococcaceae; Ruminiclostridium; [Clostridium] stercorarium; ]
ProkHKH	KIR01318.1	[root; cellular organisms; Bacteria; Terrabacteria group; Firmicutes; Clostridia; Clostridiales; Lachnospiraceae; unclassified Lachnospiraceae; Lachnospiraceae bacterium TWA4; ]
ProkHKH	WP_007886851.1	[root; cellular organisms; Bacteria; Terrabacteria group; Firmicutes; Clostridia; Clostridiales; Lachnospiraceae; Roseburia; Roseburia inulinivorans; ]
ProkHKH	CDE54378.1	[root; cellular organisms; Bacteria; Terrabacteria group; Firmicutes; Clostridia; Clostridiales; Lachnospiraceae; Roseburia; environmental samples; Roseburia sp. CAG:303; ]
ProkHKH	SCJ79569.1	[root; cellular organisms; Bacteria; Terrabacteria group; Firmicutes; Clostridia; Clostridiales; Lachnospiraceae; Lachnospira; environmental samples; uncultured Lachnospira sp.; ]
ProkHKH	WP_016441098.1	[root; cellular organisms; Bacteria; Terrabacteria group; Firmicutes; Clostridia; Clostridiales; Lachnospiraceae; Coprococcus; Coprococcus sp. HPP0048; ]
ProkHKH	CVI70208.1	[root; cellular organisms; Bacteria; Terrabacteria group; Firmicutes; Clostridia; Clostridiales; Eubacteriaceae; unclassified Eubacteriaceae; Eubacteriaceae bacterium CHKCI004; ]
ProkHKH	WP_004063350.1	[root; cellular organisms; Bacteria; Terrabacteria group; Firmicutes; Clostridia; Clostridiales; Eubacteriaceae; Eubacterium; Eubacterium plexicaudatum; ]
ProkHKH	SCJ09347.1	[root; cellular organisms; Bacteria; Terrabacteria group; Firmicutes; Clostridia; Clostridiales; Clostridiaceae; Clostridium; environmental samples; uncultured Clostridium sp.; ]
ProkHKH	WP_061858551.1	[root; cellular organisms; Bacteria; Terrabacteria group; Firmicutes; Clostridia; Clostridiales; Clostridiaceae; Clostridium; Clostridium colicanis; ]
ProkHKH	WP_027309504.1	[root; cellular organisms; Bacteria; Terrabacteria group; Firmicutes; Clostridia; Clostridiales; Clostridiaceae; Caloramator; Caloramator sp. ALD01; ]
ProkHKH	WP_008908392.1	[root; cellular organisms; Bacteria; Terrabacteria group; Firmicutes; Clostridia; Clostridiales; Clostridiaceae; Caloramator; Caloramator australicus; ]
ProkHKH	WP_064276269.1	[root; cellular organisms; Bacteria; Terrabacteria group; Firmicutes; Bacilli; Lactobacillales; Streptococcaceae; Streptococcus; Streptococcus sp. CCUG 49591; ]
ProkHKH	WP_010734572.1	[root; cellular organisms; Bacteria; Terrabacteria group; Firmicutes; Bacilli; Lactobacillales; Enterococcaceae; Enterococcus; Enterococcus mundtii; ]
ProkHKH	WP_053033436.1	[root; cellular organisms; Bacteria; Terrabacteria group; Firmicutes; Bacilli; Bacillales; Staphylococcaceae; Staphylococcus; Staphylococcus haemolyticus; ]
ProkHKH	WP_063278522.1	[root; cellular organisms; Bacteria; Terrabacteria group; Firmicutes; Bacilli; Bacillales; Staphylococcaceae; Staphylococcus; Staphylococcus epidermidis; ]
ProkHKH	WP_036647473.1	[root; cellular organisms; Bacteria; Terrabacteria group; Firmicutes; Bacilli; Bacillales; Paenibacillaceae; Paenibacillus; Paenibacillus wynnii; ]
ProkHKH	WP_006211796.1	[root; cellular organisms; Bacteria; Terrabacteria group; Firmicutes; Bacilli; Bacillales; Paenibacillaceae; Paenibacillus; Paenibacillus vortex; ]
ProkHKH	WP_036690584.1	[root; cellular organisms; Bacteria; Terrabacteria group; Firmicutes; Bacilli; Bacillales; Paenibacillaceae; Paenibacillus; Paenibacillus tyrfis; ]
ProkHKH	WP_041051064.1	[root; cellular organisms; Bacteria; Terrabacteria group; Firmicutes; Bacilli; Bacillales; Paenibacillaceae; Paenibacillus; Paenibacillus sp. VKM B-2647; ]
ProkHKH	WP_056041551.1	[root; cellular organisms; Bacteria; Terrabacteria group; Firmicutes; Bacilli; Bacillales; Paenibacillaceae; Paenibacillus; Paenibacillus sp. Leaf72; ]
ProkHKH	WP_044878433.1	[root; cellular organisms; Bacteria; Terrabacteria group; Firmicutes; Bacilli; Bacillales; Paenibacillaceae; Paenibacillus; Paenibacillus sp. IHBB 10380; ]
ProkHKH	WP_068594579.1	[root; cellular organisms; Bacteria; Terrabacteria group; Firmicutes; Bacilli; Bacillales; Paenibacillaceae; Paenibacillus; Paenibacillus macquariensis; ]
ProkHKH	WP_019638530.1	[root; cellular organisms; Bacteria; Terrabacteria group; Firmicutes; Bacilli; Bacillales; Paenibacillaceae; Paenibacillus; Paenibacillus fonticola; ]
ProkHKH	WP_036640527.1	[root; cellular organisms; Bacteria; Terrabacteria group; Firmicutes; Bacilli; Bacillales; Paenibacillaceae; Paenibacillus; ]
ProkHKH	WP_058950505.1	[root; cellular organisms; Bacteria; Terrabacteria group; Firmicutes; Bacilli; Bacillales; Bacillaceae; Oceanobacillus; Oceanobacillus picturae; ]
ProkHKH	WP_057275162.1	[root; cellular organisms; Bacteria; Terrabacteria group; Firmicutes; Bacilli; Bacillales; Bacillaceae; Bacillus; Bacillus sp. Soil531; ]
ProkHKH	WP_057776274.1	[root; cellular organisms; Bacteria; Terrabacteria group; Firmicutes; Bacilli; Bacillales; Bacillaceae; Bacillus; Bacillus sp. FJAT-25496; ]
ProkHKH	WP_053588449.1	[root; cellular organisms; Bacteria; Terrabacteria group; Firmicutes; Bacilli; Bacillales; Bacillaceae; Bacillus; Bacillus sp. FJAT-22090; ]
ProkHKH	WP_053536176.1	[root; cellular organisms; Bacteria; Terrabacteria group; Firmicutes; Bacilli; Bacillales; Bacillaceae; Bacillus; Bacillus sp. FJAT-21352; ]
ProkHKH	WP_017756025.1	[root; cellular organisms; Bacteria; Terrabacteria group; Firmicutes; Bacilli; Bacillales; Bacillaceae; Bacillus; Bacillus oryziterrae; ]
ProkHKH	WP_064464640.1	[root; cellular organisms; Bacteria; Terrabacteria group; Firmicutes; Bacilli; Bacillales; Bacillaceae; Bacillus; Bacillus muralis; ]
ProkHKH	WP_047934573.1	[root; cellular organisms; Bacteria; Terrabacteria group; Firmicutes; Bacilli; Bacillales; Bacillaceae; Bacillus; Bacillus megaterium; ]
ProkHKH	WP_017553579.1	[root; cellular organisms; Bacteria; Terrabacteria group; Firmicutes; Bacilli; Bacillales; Bacillaceae; Bacillus; Bacillus coagulans; ]
ProkHKH	WP_000881083.1	[root; cellular organisms; Bacteria; Terrabacteria group; Firmicutes; Bacilli; Bacillales; Bacillaceae; Bacillus; Bacillus cereus group; Bacillus cereus; ]
ProkHKH	WP_061661030.1	[root; cellular organisms; Bacteria; Terrabacteria group; Firmicutes; Bacilli; Bacillales; Bacillaceae; Bacillus; Bacillus cereus group; Bacillus cereus; ]
ProkHKH	WP_043965953.1	[root; cellular organisms; Bacteria; Terrabacteria group; Firmicutes; Bacilli; Bacillales; Bacillaceae; Anoxybacillus; Anoxybacillus thermarum; ]
ProkHKH	WP_018130271.1	[root; cellular organisms; Bacteria; Terrabacteria group; Firmicutes; Bacilli; Bacillales; Alicyclobacillaceae; Effusibacillus; Effusibacillus pohliae; ]
ProkHKH	WP_029420790.1	[root; cellular organisms; Bacteria; Terrabacteria group; Firmicutes; Bacilli; Bacillales; Alicyclobacillaceae; Alicyclobacillus; Alicyclobacillus macrosporangiidus; ]
ProkHKH	WP_066117502.1	[root; cellular organisms; Bacteria; Terrabacteria group; Cyanobacteria/Melainabacteria group; Cyanobacteria; Oscillatoriophycideae; Chroococcales; Chroococcaceae; Geminocystis; Geminocystis sp. NIES-3709; ]
ProkHKH	WP_066349705.1	[root; cellular organisms; Bacteria; Terrabacteria group; Cyanobacteria/Melainabacteria group; Cyanobacteria; Oscillatoriophycideae; Chroococcales; Chroococcaceae; Geminocystis; Geminocystis sp. NIES-3708; ]
ProkHKH	WP_064369018.1	[root; cellular organisms; Bacteria; Proteobacteria; Gammaproteobacteria; Vibrionales; Vibrionaceae; Vibrio; Vibrio harveyi group; Vibrio alginolyticus; ]
ProkHKH	WP_016788757.1	[root; cellular organisms; Bacteria; Proteobacteria; Gammaproteobacteria; Vibrionales; Vibrionaceae; Vibrio; Vibrio cyclitrophicus; ]
ProkHKH	WP_047712612.1	[root; cellular organisms; Bacteria; Proteobacteria; Gammaproteobacteria; Pseudomonadales; Pseudomonadaceae; Pseudomonas; Pseudomonas fluorescens group; Pseudomonas fluorescens; ]
ProkHKH	WP_054882335.1	[root; cellular organisms; Bacteria; Proteobacteria; Gammaproteobacteria; Enterobacterales; Yersiniaceae; Yersinia; Yersinia rohdei; ]
ProkHKH	WP_019601406.1	[root; cellular organisms; Bacteria; Proteobacteria; Gammaproteobacteria; Cellvibrionales; Cellvibrionaceae; Teredinibacter; Teredinibacter turnerae; ]
ProkHKH	WP_059745594.1	[root; cellular organisms; Bacteria; Proteobacteria; Gammaproteobacteria; Alteromonadales; Shewanellaceae; Shewanella; Shewanella frigidimarina; ]
ProkHKH	WP_020744803.1	[root; cellular organisms; Bacteria; Proteobacteria; Gammaproteobacteria; Alteromonadales; Alteromonadaceae; Alteromonas; Alteromonas mediterranea; ]
ProkHKH	OCC14960.1	[root; cellular organisms; Bacteria; Proteobacteria; delta/epsilon subdivisions; Deltaproteobacteria; unclassified Deltaproteobacteria; Dissulfuribacter; Dissulfuribacter thermophilus; ]
ProkHKH	WP_011698216.1	[root; cellular organisms; Bacteria; Proteobacteria; delta/epsilon subdivisions; Deltaproteobacteria; Syntrophobacterales; Syntrophobacteraceae; Syntrophobacter; Syntrophobacter fumaroxidans; ]
ProkHKH	WP_011734935.1	[root; cellular organisms; Bacteria; Proteobacteria; delta/epsilon subdivisions; Deltaproteobacteria; Desulfuromonadales; Desulfuromonadaceae; Pelobacter; Pelobacter propionicus; ]
ProkHKH	WP_052507300.1	[root; cellular organisms; Bacteria; Proteobacteria; delta/epsilon subdivisions; Deltaproteobacteria; Desulfovibrionales; Desulfohalobiaceae; Desulfonatronovibrio; Desulfonatronovibrio magnus; ]
ProkHKH	WP_008870087.1	[root; cellular organisms; Bacteria; Proteobacteria; delta/epsilon subdivisions; Deltaproteobacteria; Desulfovibrionales; Desulfohalobiaceae; Desulfonatronospira; Desulfonatronospira thiodismutans; ]
ProkHKH	KGO34114.1	[root; cellular organisms; Bacteria; Proteobacteria; delta/epsilon subdivisions; Deltaproteobacteria; Desulfobacterales; Desulfobulbaceae; Desulfobulbus; Desulfobulbus sp. Tol-SR; ]
ProkHKH	WP_006965560.1	[root; cellular organisms; Bacteria; Proteobacteria; delta/epsilon subdivisions; Deltaproteobacteria; Desulfobacterales; Desulfobacteraceae; Desulfotignum; Desulfotignum phosphitoxidans; ]
ProkHKH	WP_020878021.1	[root; cellular organisms; Bacteria; Proteobacteria; delta/epsilon subdivisions; Deltaproteobacteria; Desulfobacterales; Desulfobacteraceae; Desulfococcus; Desulfococcus multivorans; ]
ProkHKH	WP_004073947.1	[root; cellular organisms; Bacteria; Proteobacteria; delta/epsilon subdivisions; Deltaproteobacteria; Desulfobacterales; Desulfobacteraceae; Desulfobacter; Desulfobacter postgatei; ]
ProkHKH	WP_051328220.1	[root; cellular organisms; Bacteria; Proteobacteria; delta/epsilon subdivisions; Deltaproteobacteria; Desulfobacterales; Desulfobacteraceae; Desulfatirhabdium; Desulfatirhabdium butyrativorans; ]
ProkHKH	WP_051185160.1	[root; cellular organisms; Bacteria; Proteobacteria; delta/epsilon subdivisions; Deltaproteobacteria; Desulfobacterales; Desulfobacteraceae; Desulfatiglans; Desulfatiglans anilini; ]
ProkHKH	WP_014546010.1	[root; cellular organisms; Bacteria; FCB group; Fibrobacteres; Fibrobacteria; Fibrobacterales; Fibrobacteraceae; Fibrobacter; Fibrobacter succinogenes; ]
ProkHKH	WP_015424592.1	[root; cellular organisms; Bacteria; FCB group; Candidatus Cloacimonetes; Candidatus Cloacimonas; Candidatus Cloacimonas acidaminovorans; ]
ProkHKH	WP_013886482.1	[root; cellular organisms; Bacteria; Deferribacteres; Deferribacteres; Deferribacterales; Deferribacteraceae; Flexistipes; Flexistipes sinusarabici; ]
ProkHKH	WP_013451717.1	[root; cellular organisms; Bacteria; Deferribacteres; Deferribacteres; Deferribacterales; Deferribacteraceae; Calditerrivibrio; Calditerrivibrio nitroreducens; ]
ProkHKH	WP_038050263.1	[root; cellular organisms; Bacteria; Acidobacteria; unclassified Acidobacteria; Acidobacteria subdivision 23; Thermoanaerobaculum; Thermoanaerobaculum aquaticum; ]
ProkHKH	KXB00983.1	[root; cellular organisms; Archaea; Euryarchaeota; unclassified Euryarchaeota; candidate division MSBL1; candidate divison MSBL1 archaeon SCGC-AAA259O05; ]
ProkHKH	KUK43409.1	[root; cellular organisms; Archaea; Euryarchaeota; Methanomicrobia; Methanosarcinales; Methanosaetaceae; Methanosaeta; Methanosaeta harundinacea; ]
ArchPriS_HRH	KKK43266.1	[root; cellular organisms; Archaea; Asgard group; Candidatus Lokiarchaeota; Lokiarchaeum; Lokiarchaeum sp. GC14_75; ]
ArchPriS_HRH	KXH77707.1	[root; cellular organisms; Archaea; Asgard group; Candidatus Thorarchaeota; Candidatus Thorarchaeota archaeon SMTZ1-83; ]
ArchPriS_HRH	EET89858.1	[root; cellular organisms; Archaea; DPANN group; Candidatus Micrarchaeota; Candidatus Micrarchaeum; Candidatus Micrarchaeum acidiphilum; Candidatus Micrarchaeum acidiphilum ARMAN-2; ]
ArchPriS_HRH	EGQ43504.1	[root; cellular organisms; Archaea; DPANN group; Candidatus Nanohaloarchaeota; Nanohaloarchaea; Candidatus Nanosalina; Candidatus Nanosalina sp. J07AB43; ]
ArchPriS_HRH	EGQ39955.1	[root; cellular organisms; Archaea; DPANN group; Candidatus Nanohaloarchaeota; Nanohaloarchaea; Candidatus Nanosalinarum; Candidatus Nanosalinarum sp. J07AB56; ]
ArchPriS_HRH	ESS06096.1	[root; cellular organisms; Archaea; environmental samples; uncultured archaeon A07HB70; ]
ArchPriS_HRH	ESS08092.1	[root; cellular organisms; Archaea; environmental samples; uncultured archaeon A07HN63; ]
ArchPriS_HRH	ADD92927.1	[root; cellular organisms; Archaea; environmental samples; uncultured archaeon MedDCM-OCT-S04-C14; ]
ArchPriS_HRH	CBH39452.1	[root; cellular organisms; Archaea; environmental samples; uncultured archaeon; ]
ArchPriS_HRH	AKA48790.1	[root; cellular organisms; Archaea; environmental samples; uncultured archaeon; ]
ArchPriS_HRH	AAB90500.1	[root; cellular organisms; Archaea; Euryarchaeota; Archaeoglobi; Archaeoglobales; Archaeoglobaceae; Archaeoglobus; Archaeoglobus fulgidus; Archaeoglobus fulgidus DSM 4304; ]
ArchPriS_HRH	WP_012941180.1	[root; cellular organisms; Archaea; Euryarchaeota; Archaeoglobi; Archaeoglobales; Archaeoglobaceae; Archaeoglobus; Archaeoglobus profundus; ]
ArchPriS_HRH	WP_015589920.1	[root; cellular organisms; Archaea; Euryarchaeota; Archaeoglobi; Archaeoglobales; Archaeoglobaceae; Archaeoglobus; Archaeoglobus sulfaticallidus; ]
ArchPriS_HRH	WP_013684559.1	[root; cellular organisms; Archaea; Euryarchaeota; Archaeoglobi; Archaeoglobales; Archaeoglobaceae; Archaeoglobus; Archaeoglobus veneficus; ]
ArchPriS_HRH	WP_012966272.1	[root; cellular organisms; Archaea; Euryarchaeota; Archaeoglobi; Archaeoglobales; Archaeoglobaceae; Ferroglobus; Ferroglobus placidus; ]
ArchPriS_HRH	WP_052400195.1	[root; cellular organisms; Archaea; Euryarchaeota; Archaeoglobi; Archaeoglobales; Archaeoglobaceae; Geoglobus; Geoglobus acetivorans; ]
ArchPriS_HRH	WP_052747779.1	[root; cellular organisms; Archaea; Euryarchaeota; Archaeoglobi; Archaeoglobales; Archaeoglobaceae; Geoglobus; Geoglobus ahangari; ]
ArchPriS_HRH	AIE94070.1	[root; cellular organisms; Archaea; Euryarchaeota; environmental samples; uncultured marine group II/III euryarchaeote AD1000_43_B02; ]
ArchPriS_HRH	AIE95486.1	[root; cellular organisms; Archaea; Euryarchaeota; environmental samples; uncultured marine group II/III euryarchaeote AD1000_66_E09; ]
ArchPriS_HRH	AIF08358.1	[root; cellular organisms; Archaea; Euryarchaeota; environmental samples; uncultured marine group II/III euryarchaeote KM3_28_D12; ]
ArchPriS_HRH	AIF21063.1	[root; cellular organisms; Archaea; Euryarchaeota; environmental samples; uncultured marine group II/III euryarchaeote KM3_98_B01; ]
ArchPriS_HRH	KUO41763.1	[root; cellular organisms; Archaea; Euryarchaeota; Hadesarchaea; unclassified Hadesarchaea; Hadesarchaea archaeon YNP_45; ]
ArchPriS_HRH	KUO42110.1	[root; cellular organisms; Archaea; Euryarchaeota; Hadesarchaea; unclassified Hadesarchaea; Hadesarchaea archaeon YNP_N21; ]
ArchPriS_HRH	WP_049992772.1	[root; cellular organisms; Archaea; Euryarchaeota; Halobacteria; Halobacteriales; Haloarculaceae; Halapricum; Halapricum salinum; ]
HRH	WP_004966726.1	[root; cellular organisms; Archaea; Euryarchaeota; Halobacteria; Halobacteriales; Haloarculaceae; Haloarcula; Haloarcula sinaiiensis; ]
ArchPriS_HRH	WP_015408798.1	[root; cellular organisms; Archaea; Euryarchaeota; Halobacteria; Halobacteriales; Haloarculaceae; Natronomonas; Natronomonas moolapensis; ]
ArchPriS_HRH	WP_007977652.1	[root; cellular organisms; Archaea; Euryarchaeota; Halobacteria; Halobacteriales; Halobacteriaceae; Haladaptatus; Haladaptatus paucihalophilus; ]
ArchPriS_HRH	WP_008415163.1	[root; cellular organisms; Archaea; Euryarchaeota; Halobacteria; Halobacteriales; Halobacteriaceae; Halalkalicoccus; Halalkalicoccus jeotgali; ]
ArchPriS_HRH	WP_020222433.1	[root; cellular organisms; Archaea; Euryarchaeota; Halobacteria; Halobacteriales; Halobacteriaceae; Halarchaeum; Halarchaeum acidiphilum; ]
ArchPriS_HRH	AAG19774.1	[root; cellular organisms; Archaea; Euryarchaeota; Halobacteria; Halobacteriales; Halobacteriaceae; Halobacterium; Halobacterium salinarum; Halobacterium salinarum NRC-1; ]
ArchPriS_HRH	WP_007693336.1	[root; cellular organisms; Archaea; Euryarchaeota; Halobacteria; Halobacteriales; Halococcaceae; Halococcus; Halococcus hamelinensis; ]
ArchPriS_HRH	WP_023395577.1	[root; cellular organisms; Archaea; Euryarchaeota; Halobacteria; Halobacteriales; unclassified Halobacteriales; Candidatus Halobonum; Candidatus Halobonum tyrrellensis; ]
ArchPriS_HRH	WP_050048626.1	[root; cellular organisms; Archaea; Euryarchaeota; Halobacteria; Halobacteriales; unclassified Halobacteriales; Halanaeroarchaeum; Halanaeroarchaeum sulfurireducens; ]
ArchPriS_HRH	ERH10234.1	[root; cellular organisms; Archaea; Euryarchaeota; Halobacteria; Halobacteriales; unclassified Halobacteriales; unclassified Halobacteriales (miscellaneous); halophilic archaeon J07HX64; ]
ArchPriS_HRH	WP_008320494.1	[root; cellular organisms; Archaea; Euryarchaeota; Halobacteria; Haloferacales; Haloferacaceae; Haloferax; Haloferax mucosum; ]
ArchPriS_HRH	WP_009367484.1	[root; cellular organisms; Archaea; Euryarchaeota; Halobacteria; Haloferacales; Haloferacaceae; Halogranum; Halogranum salarium; ]
HRH	WP_009378132.1	[root; cellular organisms; Archaea; Euryarchaeota; Halobacteria; Haloferacales; Haloferacaceae; Halogranum; Halogranum salarium; ]
ArchPriS_HRH	ERG97930.1	[root; cellular organisms; Archaea; Euryarchaeota; Halobacteria; Haloferacales; Haloferacaceae; Haloquadratum; Haloquadratum sp. J07HQX50; ]
ArchPriS_HRH	WP_011571942.1	[root; cellular organisms; Archaea; Euryarchaeota; Halobacteria; Haloferacales; Haloferacaceae; Haloquadratum; Haloquadratum walsbyi; ]
ArchPriS_HRH	EMA66529.1	[root; cellular organisms; Archaea; Euryarchaeota; Halobacteria; Haloferacales; Halorubraceae; Halorubrum; Halorubrum aidingense; Halorubrum aidingense JCM 13560; ]
ArchPriS_HRH	ERH03586.1	[root; cellular organisms; Archaea; Euryarchaeota; Halobacteria; Haloferacales; Halorubraceae; Halorubrum; Halorubrum sp. J07HR59; ]
HRH	WP_006825891.1	[root; cellular organisms; Archaea; Euryarchaeota; Halobacteria; Natrialbales; Natrialbaceae; Natrialba; Natrialba taiwanensis; ]
ArchPriS_HRH	WP_008458709.1	[root; cellular organisms; Archaea; Euryarchaeota; Halobacteria; Natrialbales; Natrialbaceae; Natrinema; Natrinema gari; ]
ArchPriS_HRH	AFO56330.1	[root; cellular organisms; Archaea; Euryarchaeota; Halobacteria; Natrialbales; Natrialbaceae; Natrinema; Natrinema sp. J7-2; ]
HRH	WP_008160147.1	[root; cellular organisms; Archaea; Euryarchaeota; Halobacteria; Natrialbales; Natrialbaceae; Natronorubrum; Natronorubrum sulfidifaciens; ]
ArchPriS_HRH	WP_020445855.1	[root; cellular organisms; Archaea; Euryarchaeota; Halobacteria; Natrialbales; Natrialbaceae; Salinarchaeum; Salinarchaeum sp. Harcht-Bsk1; ]
ArchPriS_HRH	WP_048081146.1	[root; cellular organisms; Archaea; Euryarchaeota; Methanobacteria; Methanobacteriales; Methanobacteriaceae; Methanobacterium; ]
ArchPriS_HRH	WP_013825439.1	[root; cellular organisms; Archaea; Euryarchaeota; Methanobacteria; Methanobacteriales; Methanobacteriaceae; Methanobacterium; Methanobacterium paludis; ]
ArchPriS_HRH	EKQ52888.1	[root; cellular organisms; Archaea; Euryarchaeota; Methanobacteria; Methanobacteriales; Methanobacteriaceae; Methanobacterium; Methanobacterium sp. Maddingley MBC34; ]
ArchPriS_HRH	KZX15128.1	[root; cellular organisms; Archaea; Euryarchaeota; Methanobacteria; Methanobacteriales; Methanobacteriaceae; Methanobrevibacter; Methanobrevibacter filiformis; ]
ArchPriS_HRH	WP_012955776.1	[root; cellular organisms; Archaea; Euryarchaeota; Methanobacteria; Methanobacteriales; Methanobacteriaceae; Methanobrevibacter; Methanobrevibacter ruminantium; ]
ArchPriS_HRH	WP_042707085.1	[root; cellular organisms; Archaea; Euryarchaeota; Methanobacteria; Methanobacteriales; Methanobacteriaceae; Methanobrevibacter; Methanobrevibacter wolinii; ]
ArchPriS_HRH	WP_011405703.1	[root; cellular organisms; Archaea; Euryarchaeota; Methanobacteria; Methanobacteriales; Methanobacteriaceae; Methanosphaera; ]
ArchPriS_HRH	ADL58560.1	[root; cellular organisms; Archaea; Euryarchaeota; Methanobacteria; Methanobacteriales; Methanobacteriaceae; Methanothermobacter; Methanothermobacter marburgensis; Methanothermobacter marburgensis str. Marburg; ]
ArchPriS_HRH	KUK00457.1	[root; cellular organisms; Archaea; Euryarchaeota; Methanobacteria; Methanobacteriales; Methanobacteriaceae; unclassified Methanobacteriaceae; Methanobacteriaceae archaeon 41_258; ]
ArchPriS_HRH	WP_013413681.1	[root; cellular organisms; Archaea; Euryarchaeota; Methanobacteria; Methanobacteriales; Methanothermaceae; Methanothermus; Methanothermus fervidus; ]
ArchPriS_HRH	WP_013100524.1	[root; cellular organisms; Archaea; Euryarchaeota; Methanococci; Methanococcales; Methanocaldococcaceae; Methanocaldococcus; Methanocaldococcus infernus; ]
ArchPriS_HRH		[root; cellular organisms; Archaea; Euryarchaeota; Methanococci; Methanococcales; Methanocaldococcaceae; Methanocaldococcus; Methanocaldococcus jannaschii; ]
ArchPriS_HRH	WP_004593502.1	[root; cellular organisms; Archaea; Euryarchaeota; Methanococci; Methanococcales; Methanocaldococcaceae; Methanocaldococcus; Methanocaldococcus villosus; ]
ArchPriS_HRH	WP_007044238.1	[root; cellular organisms; Archaea; Euryarchaeota; Methanococci; Methanococcales; Methanocaldococcaceae; Methanotorris; Methanotorris formicicus; ]
ArchPriS_HRH	WP_011973596.1	[root; cellular organisms; Archaea; Euryarchaeota; Methanococci; Methanococcales; Methanococcaceae; Methanococcus; Methanococcus aeolicus; ]
ArchPriS_HRH	WP_011977449.1	[root; cellular organisms; Archaea; Euryarchaeota; Methanococci; Methanococcales; Methanococcaceae; Methanococcus; Methanococcus maripaludis; ]
ArchPriS_HRH	WP_013180821.1	[root; cellular organisms; Archaea; Euryarchaeota; Methanococci; Methanococcales; Methanococcaceae; Methanococcus; Methanococcus voltae; ]
ArchPriS_HRH	AEH07242.1	[root; cellular organisms; Archaea; Euryarchaeota; Methanococci; Methanococcales; Methanococcaceae; Methanothermococcus; Methanothermococcus okinawensis; Methanothermococcus okinawensis IH1; ]
ArchPriS_HRH	WP_018153781.1	[root; cellular organisms; Archaea; Euryarchaeota; Methanococci; Methanococcales; Methanococcaceae; Methanothermococcus; Methanothermococcus thermolithotrophicus; ]
ArchPriS_HRH	WP_012037217.1	[root; cellular organisms; Archaea; Euryarchaeota; Methanomicrobia; Methanocellales; Methanocellaceae; Methanocella; Methanocella arvoryzae; ]
ArchPriS_HRH	BAI61611.1	[root; cellular organisms; Archaea; Euryarchaeota; Methanomicrobia; Methanocellales; Methanocellaceae; Methanocella; Methanocella paludicola; Methanocella paludicola SANAE; ]
ArchPriS_HRH	KUK70827.1	[root; cellular organisms; Archaea; Euryarchaeota; Methanomicrobia; Methanomicrobiales; Methanocalculaceae; Methanocalculus; Methanocalculus sp. 52_23; ]
ArchPriS_HRH	WP_011833674.1	[root; cellular organisms; Archaea; Euryarchaeota; Methanomicrobia; Methanomicrobiales; Methanocorpusculaceae; Methanocorpusculum; Methanocorpusculum labreanum; ]
ArchPriS_HRH	WP_011844882.1	[root; cellular organisms; Archaea; Euryarchaeota; Methanomicrobia; Methanomicrobiales; Methanomicrobiaceae; Methanoculleus; Methanoculleus marisnigri; ]
ArchPriS_HRH	KQC05683.1	[root; cellular organisms; Archaea; Euryarchaeota; Methanomicrobia; Methanomicrobiales; Methanomicrobiaceae; Methanoculleus; Methanoculleus sp. SDB; ]
ArchPriS_HRH	WP_067049217.1	[root; cellular organisms; Archaea; Euryarchaeota; Methanomicrobia; Methanomicrobiales; Methanomicrobiaceae; Methanofollis; Methanofollis ethanolicus; ]
ArchPriS_HRH	WP_004039902.1	[root; cellular organisms; Archaea; Euryarchaeota; Methanomicrobia; Methanomicrobiales; Methanomicrobiaceae; Methanofollis; Methanofollis liminatans; ]
ArchPriS_HRH	WP_013329705.1	[root; cellular organisms; Archaea; Euryarchaeota; Methanomicrobia; Methanomicrobiales; Methanomicrobiaceae; Methanolacinia; Methanolacinia petrolearia; ]
ArchPriS_HRH	WP_042705627.1	[root; cellular organisms; Archaea; Euryarchaeota; Methanomicrobia; Methanomicrobiales; Methanomicrobiaceae; Methanomicrobium; Methanomicrobium mobile; ]
ArchPriS_HRH	WP_004077736.1	[root; cellular organisms; Archaea; Euryarchaeota; Methanomicrobia; Methanomicrobiales; Methanomicrobiaceae; Methanoplanus; Methanoplanus limicola; ]
ArchPriS_HRH	KQC09042.1	[root; cellular organisms; Archaea; Euryarchaeota; Methanomicrobia; Methanomicrobiales; Methanoregulaceae; Methanolinea; Methanolinea sp. SDB; ]
ArchPriS_HRH	WP_007314220.1	[root; cellular organisms; Archaea; Euryarchaeota; Methanomicrobia; Methanomicrobiales; Methanoregulaceae; Methanolinea; Methanolinea tarda; ]
ArchPriS_HRH	WP_015285013.1	[root; cellular organisms; Archaea; Euryarchaeota; Methanomicrobia; Methanomicrobiales; Methanoregulaceae; Methanoregula; Methanoregula formicica; ]
ArchPriS_HRH	WP_012617624.1	[root; cellular organisms; Archaea; Euryarchaeota; Methanomicrobia; Methanomicrobiales; Methanoregulaceae; Methanosphaerula; Methanosphaerula palustris; ]
ArchPriS_HRH	WP_011448159.1	[root; cellular organisms; Archaea; Euryarchaeota; Methanomicrobia; Methanomicrobiales; Methanospirillaceae; Methanospirillum; Methanospirillum hungatei; ]
ArchPriS_HRH	AMK13114.1	[root; cellular organisms; Archaea; Euryarchaeota; Methanomicrobia; Methanomicrobiales; unclassified Methanomicrobiales; unclassified Methanomicrobiales (miscellaneous); environmental samples; methanogenic archaeon mixed culture ISO4-G1; ]
ArchPriS_HRH	WP_048091053.1	[root; cellular organisms; Archaea; Euryarchaeota; Methanomicrobia; Methanosarcinales; Candidatus Methanoperedenaceae; Candidatus Methanoperedens; Candidatus Methanoperedens nitroreducens; ]
ArchPriS_HRH	KPQ41297.1	[root; cellular organisms; Archaea; Euryarchaeota; Methanomicrobia; Methanosarcinales; Candidatus Methanoperedenaceae; Candidatus Methanoperedens; Candidatus Methanoperedens sp. BLZ1; ]
ArchPriS_HRH	KPQ43765.1	[root; cellular organisms; Archaea; Euryarchaeota; Methanomicrobia; Methanosarcinales; Candidatus Methanoperedenaceae; Candidatus Methanoperedens; Candidatus Methanoperedens sp. BLZ1; ]
ArchPriS_HRH	WP_013719297.1	[root; cellular organisms; Archaea; Euryarchaeota; Methanomicrobia; Methanosarcinales; Methanosaetaceae; Methanosaeta; Methanosaeta concilii; ]
ArchPriS_HRH	WP_014585642.1	[root; cellular organisms; Archaea; Euryarchaeota; Methanomicrobia; Methanosarcinales; Methanosaetaceae; Methanosaeta; Methanosaeta harundinacea; ]
ArchPriS_HRH	A0B688.1	[root; cellular organisms; Archaea; Euryarchaeota; Methanomicrobia; Methanosarcinales; Methanosaetaceae; Methanosaeta; Methanosaeta thermophila; Methanosaeta thermophila PT; ]
ArchPriS_HRH	WP_048205966.1	[root; cellular organisms; Archaea; Euryarchaeota; Methanomicrobia; Methanosarcinales; Methanosarcinaceae; Methanococcoides; Methanococcoides methylutens; ]
ArchPriS_HRH	WP_013195372.1	[root; cellular organisms; Archaea; Euryarchaeota; Methanomicrobia; Methanosarcinales; Methanosarcinaceae; Methanohalobium; Methanohalobium evestigatum; ]
ArchPriS_HRH	WP_013038139.1	[root; cellular organisms; Archaea; Euryarchaeota; Methanomicrobia; Methanosarcinales; Methanosarcinaceae; Methanohalophilus; Methanohalophilus mahii; ]
ArchPriS_HRH	WP_015053155.1	[root; cellular organisms; Archaea; Euryarchaeota; Methanomicrobia; Methanosarcinales; Methanosarcinaceae; Methanolobus; Methanolobus psychrophilus; ]
ArchPriS_HRH	KXS45200.1	[root; cellular organisms; Archaea; Euryarchaeota; Methanomicrobia; Methanosarcinales; Methanosarcinaceae; Methanolobus; Methanolobus sp. T82-4; ]
ArchPriS_HRH	WP_015323841.1	[root; cellular organisms; Archaea; Euryarchaeota; Methanomicrobia; Methanosarcinales; Methanosarcinaceae; Methanomethylovorans; Methanomethylovorans hollandica; ]
ArchPriS_HRH	AGB50651.1	[root; cellular organisms; Archaea; Euryarchaeota; Methanomicrobia; Methanosarcinales; Methanosarcinaceae; Methanomethylovorans; Methanomethylovorans hollandica; Methanomethylovorans hollandica DSM 15978; ]
ArchPriS_HRH	WP_013897730.1	[root; cellular organisms; Archaea; Euryarchaeota; Methanomicrobia; Methanosarcinales; Methanosarcinaceae; Methanosalsum; Methanosalsum zhilinae; ]
ArchPriS_HRH	WP_011033748.1	[root; cellular organisms; Archaea; Euryarchaeota; Methanomicrobia; Methanosarcinales; Methanosarcinaceae; Methanosarcina; Methanosarcina mazei; ]
ArchPriS_HRH	WP_048181169.1	[root; cellular organisms; Archaea; Euryarchaeota; Methanomicrobia; Methanosarcinales; Methanosarcinaceae; Methanosarcina; Methanosarcina sp. MTP4; ]
ArchPriS_HRH	WP_052353344.1	[root; cellular organisms; Archaea; Euryarchaeota; Methanomicrobia; Methanosarcinales; Methermicoccaceae; Methermicoccus; Methermicoccus shengliensis; ]
ArchPriS_HRH	KYC54119.1	[root; cellular organisms; Archaea; Euryarchaeota; Methanomicrobia; unclassified Methanomicrobia; Arc I group; Arc I group archaeon U1lsi0528_Bin089; ]
ArchPriS_HRH	KYK28463.1	[root; cellular organisms; Archaea; Euryarchaeota; Theionarchaea; unclassified Theionarchaea; Theionarchaea archaeon DG-70-1; ]
ArchPriS_HRH	1V33	[root; cellular organisms; Archaea; Euryarchaeota; Thermococci; Thermococcales; Thermococcaceae; Pyrococcus; Pyrococcus horikoshii; ]
ArchPriS_HRH	WP_055429933.1	[root; cellular organisms; Archaea; Euryarchaeota; Thermococci; Thermococcales; Thermococcaceae; Thermococcus; Thermococcus thioreducens; ]
ArchPriS_HRH	WP_010479977.1	[root; cellular organisms; Archaea; Euryarchaeota; Thermococci; Thermococcales; Thermococcaceae; Thermococcus; Thermococcus zilligii; ]
ArchPriS_HRH	WP_015505546.1	[root; cellular organisms; Archaea; Euryarchaeota; Thermoplasmata; Methanomassiliicoccales; Methanomassiliicoccaceae; Candidatus Methanomethylophilus; Candidatus Methanomethylophilus alvus; ]
ArchPriS_HRH	WP_058747936.1	[root; cellular organisms; Archaea; Euryarchaeota; Thermoplasmata; Methanomassiliicoccales; Methanomassiliicoccaceae; Candidatus Methanomethylophilus; Candidatus Methanomethylophilus sp. 1R26; ]
ArchPriS_HRH	WP_048113503.1	[root; cellular organisms; Archaea; Euryarchaeota; Thermoplasmata; Methanomassiliicoccales; Methanomassiliicoccaceae; Candidatus Methanoplasma; Candidatus Methanoplasma termitum; ]
ArchPriS_HRH	WP_020449735.1	[root; cellular organisms; Archaea; Euryarchaeota; Thermoplasmata; Methanomassiliicoccales; Methanomassiliicoccaceae; Methanomassiliicoccus; Candidatus Methanomassiliicoccus intestinalis; ]
ArchPriS_HRH	WP_019178400.1	[root; cellular organisms; Archaea; Euryarchaeota; Thermoplasmata; Methanomassiliicoccales; Methanomassiliicoccaceae; Methanomassiliicoccus; Methanomassiliicoccus luminyensis; ]
ArchPriS_HRH	KQM11472.1	[root; cellular organisms; Archaea; Euryarchaeota; Thermoplasmata; Methanomassiliicoccales; unclassified Methanomassiliicoccales; Methanomassiliicoccales archaeon RumEn M1; ]
ArchPriS_HRH	KQM10511.1	[root; cellular organisms; Archaea; Euryarchaeota; Thermoplasmata; Methanomassiliicoccales; unclassified Methanomassiliicoccales; Methanomassiliicoccales archaeon RumEn M2; ]
ArchPriS_HRH	WP_048101653.1	[root; cellular organisms; Archaea; Euryarchaeota; Thermoplasmata; Thermoplasmatales; Ferroplasmaceae; Acidiplasma; ]
ArchPriS_HRH	WP_009887606.1	[root; cellular organisms; Archaea; Euryarchaeota; Thermoplasmata; Thermoplasmatales; Ferroplasmaceae; Ferroplasma; Ferroplasma acidarmanus; ]
ArchPriS_HRH	WP_011177603.1	[root; cellular organisms; Archaea; Euryarchaeota; Thermoplasmata; Thermoplasmatales; Picrophilaceae; Picrophilus; Picrophilus torridus; ]
ArchPriS_HRH	WP_010901386.1	[root; cellular organisms; Archaea; Euryarchaeota; Thermoplasmata; Thermoplasmatales; Thermoplasmataceae; Thermoplasma; Thermoplasma acidophilum; ]
ArchPriS_HRH	Q979L5.1	[root; cellular organisms; Archaea; Euryarchaeota; Thermoplasmata; Thermoplasmatales; Thermoplasmataceae; Thermoplasma; Thermoplasma volcanium; Thermoplasma volcanium GSS1; ]
ArchPriS_HRH	EQB70409.1	[root; cellular organisms; Archaea; Euryarchaeota; Thermoplasmata; Thermoplasmatales; unclassified Thermoplasmatales; unclassified Thermoplasmatales (miscellaneous); Thermoplasmatales archaeon A-plasma; ]
ArchPriS_HRH	EQB66833.1	[root; cellular organisms; Archaea; Euryarchaeota; Thermoplasmata; Thermoplasmatales; unclassified Thermoplasmatales; unclassified Thermoplasmatales (miscellaneous); Thermoplasmatales archaeon E-plasma; ]
ArchPriS_HRH	EQB69899.1	[root; cellular organisms; Archaea; Euryarchaeota; Thermoplasmata; Thermoplasmatales; unclassified Thermoplasmatales; unclassified Thermoplasmatales (miscellaneous); Thermoplasmatales archaeon Gpl; ]
ArchPriS_HRH	EQB66331.1	[root; cellular organisms; Archaea; Euryarchaeota; Thermoplasmata; Thermoplasmatales; unclassified Thermoplasmatales; unclassified Thermoplasmatales (miscellaneous); Thermoplasmatales archaeon I-plasma; ]
ArchPriS_HRH	EMR73508.1	[root; cellular organisms; Archaea; Euryarchaeota; Thermoplasmata; Thermoplasmatales; unclassified Thermoplasmatales; unclassified Thermoplasmatales (miscellaneous); Thermoplasmatales archaeon SCGC AB-539-N05; ]
ArchPriS_HRH	EMR74958.1	[root; cellular organisms; Archaea; Euryarchaeota; Thermoplasmata; Thermoplasmatales; unclassified Thermoplasmatales; unclassified Thermoplasmatales (miscellaneous); Thermoplasmatales archaeon SCGC AB-540-F20; ]
ArchPriS_HRH	KYK23535.1	[root; cellular organisms; Archaea; Euryarchaeota; Thermoplasmata; Thermoplasmatales; unclassified Thermoplasmatales; unclassified Thermoplasmatales (miscellaneous); Thermoplasmatales archaeon SG8-52-2; ]
HRH	KXA95572.1	[root; cellular organisms; Archaea; Euryarchaeota; unclassified Euryarchaeota; candidate division MSBL1; candidate divison MSBL1 archaeon SCGC-AAA259I07; ]
ArchPriS_HRH	KXA98113.1	[root; cellular organisms; Archaea; Euryarchaeota; unclassified Euryarchaeota; candidate division MSBL1; candidate divison MSBL1 archaeon SCGC-AAA259I09; ]
ArchPriS_HRH	KXB03172.1	[root; cellular organisms; Archaea; Euryarchaeota; unclassified Euryarchaeota; candidate division MSBL1; candidate divison MSBL1 archaeon SCGC-AAA261F19; ]
ArchPriS_HRH	WP_008083928.1	[root; cellular organisms; Archaea; Euryarchaeota; unclassified Euryarchaeota; DHVE2 group; Aciduliprofundum; Aciduliprofundum boonei; ]
ArchPriS_HRH	WP_015283807.1	[root; cellular organisms; Archaea; Euryarchaeota; unclassified Euryarchaeota; DHVE2 group; Aciduliprofundum; Aciduliprofundum sp. MAR08-339; ]
ArchPriS_HRH	ANV80190.1	[root; cellular organisms; Archaea; Euryarchaeota; unclassified Euryarchaeota; Marine Group II; Candidatus Thalassoarchaea; environmental samples; uncultured Candidatus Thalassoarchaea euryarchaeote; ]
ArchPriS_HRH	ANV80127.1	[root; cellular organisms; Archaea; Euryarchaeota; unclassified Euryarchaeota; Marine Group II; Candidatus Thalassoarchaea; environmental samples; uncultured Candidatus Thalassoarchaea euryarchaeote; ]
ArchPriS_HRH	ANV79012.1	[root; cellular organisms; Archaea; Euryarchaeota; unclassified Euryarchaeota; Marine Group II; Candidatus Thalassoarchaea; environmental samples; uncultured Candidatus Thalassoarchaea euryarchaeote; ]
ArchPriS_HRH	ANV80169.1	[root; cellular organisms; Archaea; Euryarchaeota; unclassified Euryarchaeota; Marine Group II; Candidatus Thalassoarchaea; environmental samples; uncultured Candidatus Thalassoarchaea euryarchaeote; ]
ArchPriS_HRH	EHR76298.1	[root; cellular organisms; Archaea; Euryarchaeota; unclassified Euryarchaeota; Marine Group II; environmental samples; uncultured marine group II euryarchaeote; ]
ArchPriS_HRH	KYK29500.1	[root; cellular organisms; Archaea; Euryarchaeota; unclassified Euryarchaeota; unclassified Euryarchaeota (miscellaneous); Euryarchaeota archaeon SG8-5; ]
ArchPriS_HRH	KYK24558.1	[root; cellular organisms; Archaea; Euryarchaeota; unclassified Euryarchaeota; unclassified Euryarchaeota (miscellaneous); Euryarchaeota archaeon SM23-78; ]
ArchPriS_HRH	KON29940.1	[root; cellular organisms; Archaea; TACK group; Candidatus Bathyarchaeota; MCG-1; miscellaneous Crenarchaeota group-1 archaeon SG8-32-1; ]
ArchPriS_HRH	KON32951.1	[root; cellular organisms; Archaea; TACK group; Candidatus Bathyarchaeota; MCG-1; miscellaneous Crenarchaeota group-1 archaeon SG8-32-1; ]
ArchPriS_HRH	KON31727.1	[root; cellular organisms; Archaea; TACK group; Candidatus Bathyarchaeota; MCG-1; miscellaneous Crenarchaeota group-1 archaeon SG8-32-3; ]
ArchPriS_HRH	KON33841.1	[root; cellular organisms; Archaea; TACK group; Candidatus Bathyarchaeota; MCG-6; miscellaneous Crenarchaeota group-6 archaeon AD8-1; ]
ArchPriS_HRH	KON32865.1	[root; cellular organisms; Archaea; TACK group; Candidatus Bathyarchaeota; MCG-6; miscellaneous Crenarchaeota group-6 archaeon AD8-1; ]
ArchPriS_HRH	KYH37921.1	[root; cellular organisms; Archaea; TACK group; Candidatus Bathyarchaeota; unclassified Candidatus Bathyarchaeota; Candidatus Bathyarchaeota archaeon B23; ]
ArchPriS_HRH	KYH36917.1	[root; cellular organisms; Archaea; TACK group; Candidatus Bathyarchaeota; unclassified Candidatus Bathyarchaeota; Candidatus Bathyarchaeota archaeon B24; ]
ArchPriS_HRH	KYH37126.1	[root; cellular organisms; Archaea; TACK group; Candidatus Bathyarchaeota; unclassified Candidatus Bathyarchaeota; Candidatus Bathyarchaeota archaeon B25; ]
ArchPriS_HRH	KYH41212.1	[root; cellular organisms; Archaea; TACK group; Candidatus Bathyarchaeota; unclassified Candidatus Bathyarchaeota; Candidatus Bathyarchaeota archaeon B26-2; ]
ArchPriS_HRH	KYH40055.1	[root; cellular organisms; Archaea; TACK group; Candidatus Bathyarchaeota; unclassified Candidatus Bathyarchaeota; Candidatus Bathyarchaeota archaeon B26-2; ]
ArchPriS_HRH	KPV61485.1	[root; cellular organisms; Archaea; TACK group; Candidatus Bathyarchaeota; unclassified Candidatus Bathyarchaeota; Candidatus Bathyarchaeota archaeon BA1; ]
ArchPriS_HRH	KON28237.1	[root; cellular organisms; Archaea; TACK group; Candidatus Bathyarchaeota; unclassified Candidatus Bathyarchaeota; miscellaneous Crenarchaeota group archaeon SMTZ-80; ]
ArchPriS_HRH	WP_052568519.1	[root; cellular organisms; Archaea; TACK group; Candidatus Korarchaeota; Candidatus Korarchaeum; Candidatus Korarchaeum cryptofilum; ]
ArchPriS_HRH	ALU12691.1	[root; cellular organisms; Archaea; TACK group; Crenarchaeota; Thermoprotei; Desulfurococcales; Desulfurococcaceae; Ignicoccus; Ignicoccus islandicus; Ignicoccus islandicus DSM 13165; ]
ArchPriS_HRH	WP_014025732.1	[root; cellular organisms; Archaea; TACK group; Crenarchaeota; Thermoprotei; Desulfurococcales; Pyrodictiaceae; Pyrolobus; Pyrolobus fumarii; ]
ArchPriS_HRH	WP_013776047.1	[root; cellular organisms; Archaea; TACK group; Crenarchaeota; Thermoprotei; Sulfolobales; Sulfolobaceae; Acidianus; Acidianus hospitalis; ]
ArchPriS_HRH	WP_048099461.1	[root; cellular organisms; Archaea; TACK group; Crenarchaeota; Thermoprotei; Sulfolobales; Sulfolobaceae; Acidianus; Candidatus Acidianus copahuensis; ]
ArchPriS_HRH	WP_048057394.1	[root; cellular organisms; Archaea; TACK group; Crenarchaeota; Thermoprotei; Sulfolobales; Sulfolobaceae; Metallosphaera; Metallosphaera cuprina; ]
ArchPriS_HRH	WP_009075020.1	[root; cellular organisms; Archaea; TACK group; Crenarchaeota; Thermoprotei; Sulfolobales; Sulfolobaceae; Metallosphaera; Metallosphaera yellowstonensis; ]
ArchPriS_HRH	WP_012711195.1	[root; cellular organisms; Archaea; TACK group; Crenarchaeota; Thermoprotei; Sulfolobales; Sulfolobaceae; Sulfolobus; Sulfolobus islandicus; ]
ArchPriS_HRH	WP_054845936.1	[root; cellular organisms; Archaea; TACK group; Crenarchaeota; Thermoprotei; Sulfolobales; Sulfolobaceae; Sulfolobus; Sulfolobus sp. JCM 16833; ]
ArchPriS_HRH	KJR78788.1	[root; cellular organisms; Archaea; TACK group; Crenarchaeota; Thermoprotei; Sulfolobales; unclassified Sulfolobales; Sulfolobales archaeon AZ1; ]
ArchPriS_HRH	AJB42955.1	[root; cellular organisms; Archaea; TACK group; Crenarchaeota; Thermoprotei; Thermoproteales; Thermofilaceae; Thermofilum; Thermofilum carboxyditrophus; Thermofilum carboxyditrophus 1505; ]
ArchPriS_HRH	ABL78026.1	[root; cellular organisms; Archaea; TACK group; Crenarchaeota; Thermoprotei; Thermoproteales; Thermofilaceae; Thermofilum; Thermofilum pendens; Thermofilum pendens Hrk 5; ]
ArchPriS_HRH	WP_052884369.1	[root; cellular organisms; Archaea; TACK group; Crenarchaeota; Thermoprotei; Thermoproteales; Thermofilaceae; Thermofilum; Thermofilum uzonense; ]
ArchPriS_HRH	WP_066794070.1	[root; cellular organisms; Archaea; TACK group; Crenarchaeota; Thermoprotei; Thermoproteales; Thermoproteaceae; Caldivirga; Caldivirga sp. MU80; ]
ArchPriS_HRH	KUO91872.1	[root; cellular organisms; Archaea; TACK group; Crenarchaeota; Thermoprotei; Thermoproteales; Thermoproteaceae; Thermocladium; Thermocladium sp. ECH_B; ]
ArchPriS_HRH	KUO80667.1	[root; cellular organisms; Archaea; TACK group; Crenarchaeota; Thermoprotei; Thermoproteales; Thermoproteaceae; Vulcanisaeta; Vulcanisaeta sp. JCHS_4; ]
ArchPriS_HRH	KHO45112.1	[root; cellular organisms; Archaea; unclassified Archaea; unclassified Archaea (miscellaneous); archaeon GW2011_AR1; ]
ArchPriS_HRH	AJF60760.1	[root; cellular organisms; Archaea; unclassified Archaea; unclassified Archaea (miscellaneous); archaeon GW2011_AR10; ]
ArchPriS_HRH	KHO51211.1	[root; cellular organisms; Archaea; unclassified Archaea; unclassified Archaea (miscellaneous); archaeon GW2011_AR11; ]
ArchPriS_HRH	KHO53299.1	[root; cellular organisms; Archaea; unclassified Archaea; unclassified Archaea (miscellaneous); archaeon GW2011_AR11; ]
ArchPriS_HRH	KHO53409.1	[root; cellular organisms; Archaea; unclassified Archaea; unclassified Archaea (miscellaneous); archaeon GW2011_AR13; ]
ArchPriS_HRH	AJF61411.1	[root; cellular organisms; Archaea; unclassified Archaea; unclassified Archaea (miscellaneous); archaeon GW2011_AR15; ]
ArchPriS_HRH	KHO51695.1	[root; cellular organisms; Archaea; unclassified Archaea; unclassified Archaea (miscellaneous); archaeon GW2011_AR17; ]
ArchPriS_HRH	KHO54780.1	[root; cellular organisms; Archaea; unclassified Archaea; unclassified Archaea (miscellaneous); archaeon GW2011_AR19; ]
ArchPriS_HRH	KHO47186.1	[root; cellular organisms; Archaea; unclassified Archaea; unclassified Archaea (miscellaneous); archaeon GW2011_AR4; ]
ArchPriS_HRH	KHO49843.1	[root; cellular organisms; Archaea; unclassified Archaea; unclassified Archaea (miscellaneous); archaeon GW2011_AR9; ]
ArchPriS_HRH	WP_014051334.1	[root; cellular organisms; Archaea; unclassified Archaea; unclassified Archaea (miscellaneous); halophilic archaeon DL31; ]
HRH	WP_005036560.1	[root; cellular organisms; Bacteria; Acidobacteria; Holophagae; Holophagales; Holophagaceae; Holophaga; Holophaga foetida; ]
HRH	WP_043551477.1	[root; cellular organisms; Bacteria; FCB group; Bacteroidetes/Chlorobi group; Bacteroidetes; Bacteroidetes Order II. Incertae sedis; Rhodothermaceae; Salinibacter; Salinibacter ruber; ]
HRH	WP_014960620.1	[root; cellular organisms; Bacteria; Nitrospirae; Nitrospira; Nitrospirales; Nitrospiraceae; Leptospirillum; Leptospirillum sp. Group III; Leptospirillum ferriphilum; ]
HRH	EES53143.1	[root; cellular organisms; Bacteria; Nitrospirae; Nitrospira; Nitrospirales; Nitrospiraceae; Leptospirillum; Leptospirillum sp. Group III; Leptospirillum ferrodiazotrophum; ]
HRH	WP_028174028.1	[root; cellular organisms; Bacteria; Proteobacteria; Alphaproteobacteria; Rhizobiales; Bradyrhizobiaceae; Bradyrhizobium; ]
HRH	WP_056407512.1	[root; cellular organisms; Bacteria; Proteobacteria; Alphaproteobacteria; Rhizobiales; Methylobacteriaceae; Methylobacterium; Methylobacterium sp. Leaf466; ]
HRH	WP_056212416.1	[root; cellular organisms; Bacteria; Proteobacteria; Alphaproteobacteria; Rhizobiales; Methylobacteriaceae; Methylobacterium; Methylobacterium sp. Leaf94; ]
HRH	WP_019857564.1	[root; cellular organisms; Bacteria; Proteobacteria; Alphaproteobacteria; Rhizobiales; Phyllobacteriaceae; Mesorhizobium; Mesorhizobium loti; ]
HRH	WP_037164556.1	[root; cellular organisms; Bacteria; Proteobacteria; Alphaproteobacteria; Rhizobiales; Rhizobiaceae; Rhizobium/Agrobacterium group; Pseudorhizobium; Pseudorhizobium pelagicum; ]
HRH	ACI57427.1	[root; cellular organisms; Bacteria; Proteobacteria; Alphaproteobacteria; Rhizobiales; Rhizobiaceae; Rhizobium/Agrobacterium group; Rhizobium; Rhizobium leguminosarum; Rhizobium leguminosarum bv. trifolii; Rhizobium leguminosarum bv. trifolii WSM2304; ]
HRH	WP_056541903.1	[root; cellular organisms; Bacteria; Proteobacteria; Alphaproteobacteria; Rhizobiales; Rhizobiaceae; Rhizobium/Agrobacterium group; Rhizobium; Rhizobium sp. Root1220; ]
HRH	WP_017263956.1	[root; cellular organisms; Bacteria; Proteobacteria; Alphaproteobacteria; Rhizobiales; Rhizobiaceae; Sinorhizobium/Ensifer group; Sinorhizobium; Sinorhizobium meliloti; ]
HRH	WP_051646127.1	[root; cellular organisms; Bacteria; Proteobacteria; Alphaproteobacteria; Rhodobacterales; Rhodobacteraceae; Defluviimonas; ]
HRH	AMY69057.1	[root; cellular organisms; Bacteria; Proteobacteria; Alphaproteobacteria; Rhodobacterales; Rhodobacteraceae; Defluviimonas; Defluviimonas alba; ]
HRH	WP_051646122.1	[root; cellular organisms; Bacteria; Proteobacteria; Alphaproteobacteria; Rhodobacterales; Rhodobacteraceae; Defluviimonas; Defluviimonas sp. 20V17; ]
HRH	WP_055658843.1	[root; cellular organisms; Bacteria; Proteobacteria; Alphaproteobacteria; Rhodobacterales; Rhodobacteraceae; Labrenzia; Labrenzia aggregata; ]
HRH	ABL70164.1	[root; cellular organisms; Bacteria; Proteobacteria; Alphaproteobacteria; Rhodobacterales; Rhodobacteraceae; Paracoccus; Paracoccus denitrificans; Paracoccus denitrificans PD1222; ]
HRH	WP_018000083.1	[root; cellular organisms; Bacteria; Proteobacteria; Alphaproteobacteria; Rhodobacterales; Rhodobacteraceae; Paracoccus; Paracoccus sp. N5; ]
HRH	WP_051577684.1	[root; cellular organisms; Bacteria; Proteobacteria; Alphaproteobacteria; Rhodobacterales; Rhodobacteraceae; Paracoccus; Paracoccus yeei; ]
HRH	WP_052051285.1	[root; cellular organisms; Bacteria; Proteobacteria; Alphaproteobacteria; Rhodospirillales; Acetobacteraceae; Acetobacter; Acetobacter tropicalis; ]
HRH	WP_007005791.1	[root; cellular organisms; Bacteria; Proteobacteria; Alphaproteobacteria; Rhodospirillales; Acetobacteraceae; Roseomonas; Roseomonas cervicalis; ]
HRH	WP_007002264.1	[root; cellular organisms; Bacteria; Proteobacteria; Alphaproteobacteria; Rhodospirillales; Acetobacteraceae; Roseomonas; Roseomonas cervicalis; ]
HRH	WP_051213139.1	[root; cellular organisms; Bacteria; Proteobacteria; Alphaproteobacteria; Rhodospirillales; Acetobacteraceae; Rubritepida; Rubritepida flocculans; ]
HRH	WP_068427934.1	[root; cellular organisms; Bacteria; Proteobacteria; Alphaproteobacteria; Rhodospirillales; Rhodospirillaceae; Magnetospirillum; Magnetospirillum sp. XM-1; ]
HRH	WP_050325466.1	[root; cellular organisms; Bacteria; Proteobacteria; Alphaproteobacteria; Rhodospirillales; unclassified Rhodospirillales; Enhydrobacter; Enhydrobacter aerosaccus; ]
HRH	WP_050324274.1	[root; cellular organisms; Bacteria; Proteobacteria; Alphaproteobacteria; Rhodospirillales; unclassified Rhodospirillales; Enhydrobacter; Enhydrobacter aerosaccus; ]
HRH	WP_021245843.1	[root; cellular organisms; Bacteria; Proteobacteria; Alphaproteobacteria; Sphingomonadales; Sphingomonadaceae; Sphingobium; Sphingobium baderi; ]
HRH	WP_037512105.1	[root; cellular organisms; Bacteria; Proteobacteria; Alphaproteobacteria; Sphingomonadales; Sphingomonadaceae; Sphingobium; Sphingobium yanoikuyae; ]
HRH	WP_013722737.1	[root; cellular organisms; Bacteria; Proteobacteria; Betaproteobacteria; Burkholderiales; Comamonadaceae; Alicycliphilus; Alicycliphilus denitrificans; ]
HRH	WP_028601752.1	[root; cellular organisms; Bacteria; Proteobacteria; Betaproteobacteria; Burkholderiales; Comamonadaceae; Ottowia; Ottowia thiooxydans; ]
HRH	CDS49214.1	[root; cellular organisms; Bacteria; Proteobacteria; Betaproteobacteria; Burkholderiales; Comamonadaceae; Polaromonas; Polaromonas sp. CG9_12; ]
HRH	WP_027458497.1	[root; cellular organisms; Bacteria; Proteobacteria; Betaproteobacteria; Rhodocyclales; Azonexaceae; Dechloromonas; Dechloromonas agitata; ]
HRH	WP_004300512.1	[root; cellular organisms; Bacteria; Proteobacteria; Betaproteobacteria; Rhodocyclales; Zoogloeaceae; Thauera; Thauera aminoaromatica; ]
HRH	KFB72989.1	[root; cellular organisms; Bacteria; Proteobacteria; Betaproteobacteria; unclassified Betaproteobacteria; Candidatus Accumulibacter; Candidatus Accumulibacter sp. BA-91; ]
HRH	EXI77148.1	[root; cellular organisms; Bacteria; Proteobacteria; Betaproteobacteria; unclassified Betaproteobacteria; Candidatus Accumulibacter; Candidatus Accumulibacter sp. BA-92; ]
HRH	WP_024334628.1	[root; cellular organisms; Bacteria; Proteobacteria; delta/epsilon subdivisions; Deltaproteobacteria; Desulfobacterales; Desulfobacteraceae; Desulfotignum; Desulfotignum balticum; ]
HRH	WP_007291337.1	[root; cellular organisms; Bacteria; Proteobacteria; delta/epsilon subdivisions; Deltaproteobacteria; unclassified Deltaproteobacteria; unclassified Deltaproteobacteria (miscellaneous); delta proteobacterium MLMS-1; ]
HRH	WP_004587265.1	[root; cellular organisms; Bacteria; Proteobacteria; Gammaproteobacteria; Alteromonadales; Pseudoalteromonadaceae; Pseudoalteromonas; Pseudoalteromonas agarivorans; ]
HRH	WP_063704704.1	[root; cellular organisms; Bacteria; Proteobacteria; Gammaproteobacteria; Alteromonadales; Pseudoalteromonadaceae; Pseudoalteromonas; Pseudoalteromonas gelatinilytica; ]
HRH	WP_058549640.1	[root; cellular organisms; Bacteria; Proteobacteria; Gammaproteobacteria; Alteromonadales; Pseudoalteromonadaceae; Pseudoalteromonas; Pseudoalteromonas sp. H103; ]
HRH	KYL32719.1	[root; cellular organisms; Bacteria; Proteobacteria; Gammaproteobacteria; Alteromonadales; Pseudoalteromonadaceae; Pseudoalteromonas; Pseudoalteromonas telluritireducens; ]
HRH	WP_025889704.1	[root; cellular organisms; Bacteria; Proteobacteria; Gammaproteobacteria; Alteromonadales; Shewanellaceae; Shewanella; Shewanella haliotis; ]
HRH	WP_007192711.1	[root; cellular organisms; Bacteria; Proteobacteria; Gammaproteobacteria; Chromatiales; Chromatiaceae; Thiocapsa; Thiocapsa marina; ]
HRH	WP_038252835.1	[root; cellular organisms; Bacteria; Proteobacteria; Gammaproteobacteria; Enterobacterales; Morganellaceae; Xenorhabdus; Xenorhabdus bovienii; ]
HRH	WP_053070616.1	[root; cellular organisms; Bacteria; Proteobacteria; Gammaproteobacteria; Oceanospirillales; Halomonadaceae; Halomonas; Halomonas sp. PR-M31; ]
HRH	WP_057078155.1	[root; cellular organisms; Bacteria; Proteobacteria; Gammaproteobacteria; Pseudomonadales; Moraxellaceae; Acinetobacter; Acinetobacter calcoaceticus/baumannii complex; Acinetobacter baumannii; ]
HRH	WP_004798681.1	[root; cellular organisms; Bacteria; Proteobacteria; Gammaproteobacteria; Pseudomonadales; Moraxellaceae; Acinetobacter; Acinetobacter sp. CIP 102637; ]
HRH	WP_065249130.1	[root; cellular organisms; Bacteria; Proteobacteria; Gammaproteobacteria; Pseudomonadales; Moraxellaceae; Moraxella; Moraxella catarrhalis; ]
HRH	WP_063513434.1	[root; cellular organisms; Bacteria; Proteobacteria; Gammaproteobacteria; Pseudomonadales; Moraxellaceae; Moraxella; Moraxella ovis; ]
HRH	WP_057398283.1	[root; cellular organisms; Bacteria; Proteobacteria; Gammaproteobacteria; Pseudomonadales; Pseudomonadaceae; Pseudomonas; Pseudomonas fluorescens group; Pseudomonas fluorescens; ]
HRH	WP_003296347.1	[root; cellular organisms; Bacteria; Proteobacteria; Gammaproteobacteria; Pseudomonadales; Pseudomonadaceae; Pseudomonas; Pseudomonas stutzeri group; Pseudomonas stutzeri subgroup; Pseudomonas stutzeri; ]
HRH	WP_006913360.1	[root; cellular organisms; Bacteria; Proteobacteria; Gammaproteobacteria; Salinisphaerales; Salinisphaeraceae; Salinisphaera; Salinisphaera shabanensis; ]
HRH	WP_002046209.1	[root; cellular organisms; Bacteria; Proteobacteria; Gammaproteobacteria; Vibrionales; Vibrionaceae; Vibrio; Vibrio cholerae; ]
HRH	WP_063670509.1	[root; cellular organisms; Bacteria; Proteobacteria; Gammaproteobacteria; Xanthomonadales; Rhodanobacteraceae; Dyella; Dyella thiooxydans; ]
HRH	AGG88763.1	[root; cellular organisms; Bacteria; Proteobacteria; Gammaproteobacteria; Xanthomonadales; Rhodanobacteraceae; Rhodanobacter; Rhodanobacter denitrificans; ]
HRH	WP_043800086.1	[root; cellular organisms; Bacteria; Proteobacteria; Gammaproteobacteria; Xanthomonadales; Xanthomonadaceae; Arenimonas; Arenimonas malthae; ]
HRH	WP_036193312.1	[root; cellular organisms; Bacteria; Proteobacteria; Gammaproteobacteria; Xanthomonadales; Xanthomonadaceae; Lysobacter; Lysobacter concretionis; ]
HRH	WP_056880955.1	[root; cellular organisms; Bacteria; Proteobacteria; Gammaproteobacteria; Xanthomonadales; Xanthomonadaceae; Pseudoxanthomonas; Pseudoxanthomonas sp. Root630; ]
HRH	CDZ81253.1	[root; cellular organisms; Bacteria; PVC group; Chlamydiae; Chlamydiia; Chlamydiales; Chlamydiaceae; Candidatus Rubidus; Candidatus Rubidus massiliensis; ]
HRH	CDZ80274.1	[root; cellular organisms; Bacteria; PVC group; Chlamydiae; Chlamydiia; Chlamydiales; Chlamydiaceae; Candidatus Rubidus; Candidatus Rubidus massiliensis; ]
HRH	WP_059062224.1	[root; cellular organisms; Bacteria; PVC group; Chlamydiae; Chlamydiia; Parachlamydiales; Parachlamydiaceae; Candidatus Protochlamydia; Protochlamydia naegleriophila; ]
HRH	CCB91128.1	[root; cellular organisms; Bacteria; PVC group; Chlamydiae; Chlamydiia; Parachlamydiales; Waddliaceae; Waddlia; Waddlia chondrophila; Waddlia chondrophila 2032/99; ]
HRH	WP_007339760.1	[root; cellular organisms; Bacteria; PVC group; Planctomycetes; Planctomycetia; Planctomycetales; Planctomycetaceae; Rhodopirellula; Rhodopirellula baltica; ]
HRH	WP_008664178.1	[root; cellular organisms; Bacteria; PVC group; Planctomycetes; Planctomycetia; Planctomycetales; Planctomycetaceae; Rhodopirellula; Rhodopirellula europaea; ]
HRH	EMI52188.1	[root; cellular organisms; Bacteria; PVC group; Planctomycetes; Planctomycetia; Planctomycetales; Planctomycetaceae; Rhodopirellula; Rhodopirellula sallentina; Rhodopirellula sallentina SM41; ]
HRH	KPK44603.1	[root; cellular organisms; Bacteria; PVC group; Planctomycetes; unclassified Planctomycetes; Planctomycetes bacterium SM23_25; ]
HRH	AFR51661.1	[root; cellular organisms; Bacteria; Terrabacteria group; Actinobacteria; Actinobacteria; Corynebacteriales; Gordoniaceae; Gordonia; Gordonia sp. KTR9; ]
HRH	WP_015153255.1	[root; cellular organisms; Bacteria; Terrabacteria group; Cyanobacteria/Melainabacteria group; Cyanobacteria; Chroococcidiopsidales; Chroococcidiopsidaceae; Chroococcidiopsis; Chroococcidiopsis thermalis; ]
HRH	WP_015163094.1	[root; cellular organisms; Bacteria; Terrabacteria group; Cyanobacteria/Melainabacteria group; Cyanobacteria; Chroococcidiopsidales; Chroococcidiopsidaceae; Chroococcidiopsis; Chroococcidiopsis thermalis; ]
HRH	WP_053459490.1	[root; cellular organisms; Bacteria; Terrabacteria group; Cyanobacteria/Melainabacteria group; Cyanobacteria; Nostocales; Hapalosiphonaceae; Hapalosiphon; Hapalosiphon sp. MRB220; ]
HRH	ABA22703.1	[root; cellular organisms; Bacteria; Terrabacteria group; Cyanobacteria/Melainabacteria group; Cyanobacteria; Nostocales; Nostocaceae; Anabaena; Anabaena variabilis; Anabaena variabilis ATCC 29413; ]
HRH	ABA22184.1	[root; cellular organisms; Bacteria; Terrabacteria group; Cyanobacteria/Melainabacteria group; Cyanobacteria; Nostocales; Nostocaceae; Anabaena; Anabaena variabilis; Anabaena variabilis ATCC 29413; ]
HRH	WP_012412295.1	[root; cellular organisms; Bacteria; Terrabacteria group; Cyanobacteria/Melainabacteria group; Cyanobacteria; Nostocales; Nostocaceae; Nostoc; Nostoc punctiforme; ]
HRH	WP_010997650.1	[root; cellular organisms; Bacteria; Terrabacteria group; Cyanobacteria/Melainabacteria group; Cyanobacteria; Nostocales; Nostocaceae; Nostoc; Nostoc sp. PCC 7120; ]
HRH	WP_019488383.1	[root; cellular organisms; Bacteria; Terrabacteria group; Cyanobacteria/Melainabacteria group; Cyanobacteria; Nostocales; Rivulariaceae; Calothrix; Calothrix sp. PCC 7103; ]
HRH	WP_019489483.1	[root; cellular organisms; Bacteria; Terrabacteria group; Cyanobacteria/Melainabacteria group; Cyanobacteria; Nostocales; Rivulariaceae; Calothrix; Calothrix sp. PCC 7103; ]
HRH	WP_017750093.1	[root; cellular organisms; Bacteria; Terrabacteria group; Cyanobacteria/Melainabacteria group; Cyanobacteria; Nostocales; Scytonemataceae; Scytonema; Scytonema hofmannii; ]
HRH	WP_039710182.1	[root; cellular organisms; Bacteria; Terrabacteria group; Cyanobacteria/Melainabacteria group; Cyanobacteria; Nostocales; Scytonemataceae; Scytonema; Scytonema millei; ]
HRH	WP_029630585.1	[root; cellular organisms; Bacteria; Terrabacteria group; Cyanobacteria/Melainabacteria group; Cyanobacteria; Nostocales; Tolypothrichaceae; Tolypothrix; [Scytonema hofmanni] UTEX B 1581; ]
HRH	KIJ74380.1	[root; cellular organisms; Bacteria; Terrabacteria group; Cyanobacteria/Melainabacteria group; Cyanobacteria; Nostocales; Tolypothrichaceae; Tolypothrix; Tolypothrix campylonemoides; Tolypothrix campylonemoides VB511288; ]
HRH	WP_007310850.1	[root; cellular organisms; Bacteria; Terrabacteria group; Cyanobacteria/Melainabacteria group; Cyanobacteria; Oscillatoriophycideae; Chroococcales; Aphanothecaceae; Crocosphaera; Crocosphaera watsonii; ]
HRH	WP_007312892.1	[root; cellular organisms; Bacteria; Terrabacteria group; Cyanobacteria/Melainabacteria group; Cyanobacteria; Oscillatoriophycideae; Chroococcales; Aphanothecaceae; Crocosphaera; Crocosphaera watsonii; ]
HRH	WP_007310855.1	[root; cellular organisms; Bacteria; Terrabacteria group; Cyanobacteria/Melainabacteria group; Cyanobacteria; Oscillatoriophycideae; Chroococcales; Aphanothecaceae; Crocosphaera; Crocosphaera watsonii; ]
HRH	WP_017293911.1	[root; cellular organisms; Bacteria; Terrabacteria group; Cyanobacteria/Melainabacteria group; Cyanobacteria; Oscillatoriophycideae; Chroococcales; Chroococcaceae; Geminocystis; Geminocystis herdmanii; ]
HRH	WP_015328670.1	[root; cellular organisms; Bacteria; Terrabacteria group; Cyanobacteria/Melainabacteria group; Cyanobacteria; Oscillatoriophycideae; Chroococcales; Chroococcaceae; Gloeocapsa; Gloeocapsa sp. PCC 7428; ]
HRH	WP_015191285.1	[root; cellular organisms; Bacteria; Terrabacteria group; Cyanobacteria/Melainabacteria group; Cyanobacteria; Oscillatoriophycideae; Chroococcales; Chroococcaceae; Gloeocapsa; Gloeocapsa sp. PCC 7428; ]
HRH	WP_006102396.1	[root; cellular organisms; Bacteria; Terrabacteria group; Cyanobacteria/Melainabacteria group; Cyanobacteria; Oscillatoriophycideae; Oscillatoriales; Coleofasciculaceae; Coleofasciculus; Coleofasciculus chthonoplastes; ]
HRH	WP_009547728.1	[root; cellular organisms; Bacteria; Terrabacteria group; Cyanobacteria/Melainabacteria group; Cyanobacteria; Oscillatoriophycideae; Oscillatoriales; Cyanothecaceae; Cyanothece; ]
HRH	WP_036478424.1	[root; cellular organisms; Bacteria; Terrabacteria group; Cyanobacteria/Melainabacteria group; Cyanobacteria; Pleurocapsales; Hyellaceae; Myxosarcina; Myxosarcina sp. GI1; ]
HRH	WP_015161577.1	[root; cellular organisms; Bacteria; Terrabacteria group; Cyanobacteria/Melainabacteria group; Cyanobacteria; Synechococcales; Chamaesiphonaceae; Chamaesiphon; Chamaesiphon minutus; ]
HRH	WP_068385819.1	[root; cellular organisms; Bacteria; Terrabacteria group; Cyanobacteria/Melainabacteria group; Cyanobacteria; Synechococcales; Leptolyngbyaceae; Leptolyngbya; Leptolyngbya sp. NIES-3755; ]
HRH	WP_052128916.1	[root; cellular organisms; Bacteria; Terrabacteria group; Cyanobacteria/Melainabacteria group; Cyanobacteria; Synechococcales; Leptolyngbyaceae; Neosynechococcus; Neosynechococcus sphagnicola; ]
HRH	WP_028948899.1	[root; cellular organisms; Bacteria; Terrabacteria group; Cyanobacteria/Melainabacteria group; Cyanobacteria; Synechococcales; Merismopediaceae; Synechocystis; Synechocystis sp. PCC 6714; ]
HRH	WP_052043456.1	[root; cellular organisms; Bacteria; Terrabacteria group; Cyanobacteria/Melainabacteria group; Cyanobacteria; Synechococcales; Prochloraceae; Prochlorococcus; Prochlorococcus sp. MIT 0701; ]
HRH	KEF42081.1	[root; cellular organisms; Bacteria; Terrabacteria group; Cyanobacteria/Melainabacteria group; Cyanobacteria; Synechococcales; Synechococcaceae; Cyanobium; Cyanobium sp. CACIAM 14; ]
HRH	WP_066912201.1	[root; cellular organisms; Bacteria; Terrabacteria group; Cyanobacteria/Melainabacteria group; Cyanobacteria; Synechococcales; Synechococcaceae; Synechococcus; ]
HRH	ABB34338.1	[root; cellular organisms; Bacteria; Terrabacteria group; Cyanobacteria/Melainabacteria group; Cyanobacteria; Synechococcales; Synechococcaceae; Synechococcus; Synechococcus sp. CC9605; ]
HRH	WP_053068360.1	[root; cellular organisms; Bacteria; Terrabacteria group; Cyanobacteria/Melainabacteria group; Cyanobacteria; Synechococcales; Synechococcaceae; Synechococcus; Synechococcus sp. GFB01; ]
HRH	WP_038546685.1	[root; cellular organisms; Bacteria; Terrabacteria group; Cyanobacteria/Melainabacteria group; Cyanobacteria; Synechococcales; Synechococcaceae; Synechococcus; Synechococcus sp. KORDI-100; ]
HRH	WP_029481419.1	[root; cellular organisms; Bacteria; Terrabacteria group; Deinococcus-Thermus; Deinococci; Deinococcales; Deinococcaceae; Deinococcus; Deinococcus marmoris; ]
HRH	WP_029481670.1	[root; cellular organisms; Bacteria; Terrabacteria group; Deinococcus-Thermus; Deinococci; Deinococcales; Deinococcaceae; Deinococcus; Deinococcus marmoris; ]
HRH	WP_015234402.1	[root; cellular organisms; Bacteria; Terrabacteria group; Deinococcus-Thermus; Deinococci; Deinococcales; Deinococcaceae; Deinococcus; Deinococcus peraridilitoris; ]
HRH	WP_064013732.1	[root; cellular organisms; Bacteria; Terrabacteria group; Deinococcus-Thermus; Deinococci; Deinococcales; Deinococcaceae; Deinococcus; Deinococcus puniceus; ]
HRH	WP_052195256.1	[root; cellular organisms; Bacteria; Terrabacteria group; Deinococcus-Thermus; Deinococci; Deinococcales; Deinococcaceae; Deinococcus; Deinococcus swuensis; ]
HRH	WP_013157668.1	[root; cellular organisms; Bacteria; Terrabacteria group; Deinococcus-Thermus; Deinococci; Thermales; Thermaceae; Meiothermus; Meiothermus silvanus; ]
HRH	WP_062181871.1	[root; cellular organisms; Bacteria; Terrabacteria group; Firmicutes; Bacilli; Bacillales; ]
HRH	WP_014465231.1	[root; cellular organisms; Bacteria; Terrabacteria group; Firmicutes; Bacilli; Bacillales; Alicyclobacillaceae; Alicyclobacillus; Alicyclobacillus acidocaldarius; ]
HRH	WP_014464649.1	[root; cellular organisms; Bacteria; Terrabacteria group; Firmicutes; Bacilli; Bacillales; Alicyclobacillaceae; Alicyclobacillus; Alicyclobacillus acidocaldarius; ]
HRH	WP_012812252.1	[root; cellular organisms; Bacteria; Terrabacteria group; Firmicutes; Bacilli; Bacillales; Alicyclobacillaceae; Alicyclobacillus; Alicyclobacillus acidocaldarius; ]
HRH	WP_035462542.1	[root; cellular organisms; Bacteria; Terrabacteria group; Firmicutes; Bacilli; Bacillales; Alicyclobacillaceae; Alicyclobacillus; Alicyclobacillus macrosporangiidus; ]
HRH	WP_029423299.1	[root; cellular organisms; Bacteria; Terrabacteria group; Firmicutes; Bacilli; Bacillales; Alicyclobacillaceae; Alicyclobacillus; Alicyclobacillus macrosporangiidus; ]
HRH	WP_051663204.1	[root; cellular organisms; Bacteria; Terrabacteria group; Firmicutes; Bacilli; Bacillales; Alicyclobacillaceae; Alicyclobacillus; Alicyclobacillus macrosporangiidus; ]
HRH	WP_067923605.1	[root; cellular organisms; Bacteria; Terrabacteria group; Firmicutes; Bacilli; Bacillales; Alicyclobacillaceae; Alicyclobacillus; Alicyclobacillus shizuokensis; ]
HRH	WP_018130197.1	[root; cellular organisms; Bacteria; Terrabacteria group; Firmicutes; Bacilli; Bacillales; Alicyclobacillaceae; Effusibacillus; Effusibacillus pohliae; ]
HRH	WP_000244057.1	[root; cellular organisms; Bacteria; Terrabacteria group; Firmicutes; Bacilli; Bacillales; Bacillaceae; Bacillus; Bacillus cereus group; ]
HRH	AFQ30413.1	[root; cellular organisms; Bacteria; Terrabacteria group; Firmicutes; Bacilli; Bacillales; Bacillaceae; Bacillus; Bacillus cereus group; Bacillus thuringiensis; Bacillus thuringiensis HD-789; ]
HRH	WP_057763317.1	[root; cellular organisms; Bacteria; Terrabacteria group; Firmicutes; Bacilli; Bacillales; Bacillaceae; Bacillus; Bacillus sp. FJAT-25547; ]
HRH	WP_012726060.1	[root; cellular organisms; Bacteria; Terrabacteria group; Firmicutes; Bacilli; Bacillales; Bacillales incertae sedis; Bacillales Family XII. Incertae Sedis; Exiguobacterium; Exiguobacterium sp. AT1b; ]
HRH	BAU26382.1	[root; cellular organisms; Bacteria; Terrabacteria group; Firmicutes; Bacilli; Bacillales; Paenibacillaceae; Aneurinibacillus group; Aneurinibacillus; Aneurinibacillus soli; ]
HRH	WP_007785667.1	[root; cellular organisms; Bacteria; Terrabacteria group; Firmicutes; Bacilli; Bacillales; Paenibacillaceae; Brevibacillus; Brevibacillus sp. CF112; ]
HRH	WP_046228942.1	[root; cellular organisms; Bacteria; Terrabacteria group; Firmicutes; Bacilli; Bacillales; Paenibacillaceae; Paenibacillus; Paenibacillus algorifonticola; ]
HRH	WP_028609291.1	[root; cellular organisms; Bacteria; Terrabacteria group; Firmicutes; Bacilli; Bacillales; Paenibacillaceae; Paenibacillus; Paenibacillus harenae; ]
HRH	WP_068587760.1	[root; cellular organisms; Bacteria; Terrabacteria group; Firmicutes; Bacilli; Bacillales; Paenibacillaceae; Paenibacillus; Paenibacillus macquariensis; ]
HRH	WP_015846499.1	[root; cellular organisms; Bacteria; Terrabacteria group; Firmicutes; Bacilli; Bacillales; Paenibacillaceae; Paenibacillus; Paenibacillus sp. JDR-2; ]
HRH	WP_056631207.1	[root; cellular organisms; Bacteria; Terrabacteria group; Firmicutes; Bacilli; Bacillales; Paenibacillaceae; Paenibacillus; Paenibacillus sp. Soil522; ]
HRH	WP_044645151.1	[root; cellular organisms; Bacteria; Terrabacteria group; Firmicutes; Bacilli; Bacillales; Paenibacillaceae; Paenibacillus; Paenibacillus terrae; ]
HRH	WP_037290809.1	[root; cellular organisms; Bacteria; Terrabacteria group; Firmicutes; Bacilli; Bacillales; Paenibacillaceae; Saccharibacillus; Saccharibacillus sacchari; ]
HRH	WP_040113665.1	[root; cellular organisms; Bacteria; Terrabacteria group; Firmicutes; Clostridia; Clostridiales; Clostridiaceae; Clostridium; Clostridium baratii; ]
HRH	WP_003430480.1	[root; cellular organisms; Bacteria; Terrabacteria group; Firmicutes; Clostridia; Clostridiales; Clostridiaceae; Clostridium; Clostridium butyricum; ]
HRH	WP_061427141.1	[root; cellular organisms; Bacteria; Terrabacteria group; Firmicutes; Clostridia; Clostridiales; Clostridiaceae; Clostridium; Clostridium perfringens; ]
HRH	WP_009296515.1	[root; cellular organisms; Bacteria; Terrabacteria group; Firmicutes; Clostridia; Clostridiales; Clostridiaceae; Clostridium; Clostridium sp. 7_3_54FAA; ]
HRH	WP_066643484.1	[root; cellular organisms; Bacteria; Terrabacteria group; Firmicutes; Clostridia; Clostridiales; Clostridiaceae; Clostridium; Clostridium sp. W14A; ]
HRH	SCI05432.1	[root; cellular organisms; Bacteria; Terrabacteria group; Firmicutes; Clostridia; Clostridiales; Clostridiaceae; Clostridium; environmental samples; uncultured Clostridium sp.; ]
HRH	WP_051355569.1	[root; cellular organisms; Bacteria; Terrabacteria group; Firmicutes; Clostridia; Clostridiales; Eubacteriaceae; Acetobacterium; Acetobacterium dehalogenans; ]
HRH	WP_051356015.1	[root; cellular organisms; Bacteria; Terrabacteria group; Firmicutes; Clostridia; Clostridiales; Eubacteriaceae; Acetobacterium; Acetobacterium dehalogenans; ]
HRH	WP_012283886.1	[root; cellular organisms; Bacteria; Terrabacteria group; Firmicutes; Clostridia; Clostridiales; Heliobacteriaceae; Heliobacterium; Heliobacterium modesticaldum; ]
HRH	KGP76661.1	[root; cellular organisms; Bacteria; Terrabacteria group; Firmicutes; Clostridia; Clostridiales; Peptococcaceae; Desulfosporosinus; Desulfosporosinus sp. Tol-M; ]
HRH	WP_014253587.1	[root; cellular organisms; Bacteria; Terrabacteria group; Firmicutes; Clostridia; Clostridiales; Ruminococcaceae; Ruminiclostridium; [Clostridium] clariflavum; ]
HRH	WP_020817085.1	[root; cellular organisms; Bacteria; Terrabacteria group; Firmicutes; Clostridia; Clostridiales; Ruminococcaceae; Ruminiclostridium; [Clostridium] papyrosolvens; ]
HRH	WP_021683265.1	[root; cellular organisms; Bacteria; Terrabacteria group; Firmicutes; Clostridia; Clostridiales; Ruminococcaceae; Ruminococcus; Ruminococcus callidus; ]
HRH	WP_041423890.1	[root; cellular organisms; Bacteria; Terrabacteria group; Firmicutes; Clostridia; Thermoanaerobacterales; Thermoanaerobacterales Family III. Incertae Sedis; Thermosediminibacter; Thermosediminibacter oceani; ]
HRH	WP_027397942.1	[root; cellular organisms; Bacteria; Terrabacteria group; Firmicutes; Negativicutes; Selenomonadales; Selenomonadaceae; Anaerovibrio; Anaerovibrio lipolyticus; ]
HRH	WP_028129078.1	[root; cellular organisms; Bacteria; Terrabacteria group; Firmicutes; Negativicutes; Selenomonadales; Selenomonadaceae; Selenomonas; Selenomonas sp. AE3005; ]
HRH	WP_009438444.1	[root; cellular organisms; Bacteria; Terrabacteria group; Firmicutes; Negativicutes; Selenomonadales; Selenomonadaceae; Selenomonas; Selenomonas sp. oral taxon 137; ]
HRH	WP_007932068.1	[root; cellular organisms; Bacteria; Terrabacteria group; Firmicutes; Negativicutes; Selenomonadales; Sporomusaceae; Pelosinus; Pelosinus fermentans; ]
HRH	WP_038674539.1	[root; cellular organisms; Bacteria; Terrabacteria group; Firmicutes; Negativicutes; Selenomonadales; Sporomusaceae; Pelosinus; Pelosinus sp. UFO1; ]
HRH	KKU50035.1	[root; cellular organisms; Bacteria; unclassified Bacteria; Bacteria candidate phyla; Patescibacteria group; Parcubacteria group; unclassified Parcubacteria group; Parcubacteria group bacterium GW2011_GWA1_47_10; ]
HRH	KPK95566.1	[root; cellular organisms; Bacteria; unclassified Bacteria; unclassified Bacteria (miscellaneous); bacterium SM23_31; ]
HRH	GAT45548.1	[root; cellular organisms; Eukaryota; Opisthokonta; Fungi; Dikarya; Basidiomycota; Agaricomycotina; Agaricomycetes; Agaricomycetidae; Agaricales; Mycenaceae; Mycena; Mycena chlorophos; ]
HRH	KII82865.1	[root; cellular organisms; Eukaryota; Opisthokonta; Fungi; Dikarya; Basidiomycota; Agaricomycotina; Agaricomycetes; Agaricomycetidae; Amylocorticiales; Amylocorticiaceae; Plicaturopsis; Plicaturopsis crispa; Plicaturopsis crispa FD-325 SS-3; ]
HRH	XP_014603785.1	[root; cellular organisms; Eukaryota; Opisthokonta; Metazoa; Eumetazoa; Bilateria; Protostomia; Ecdysozoa; Panarthropoda; Arthropoda; Mandibulata; Pancrustacea; Hexapoda; Insecta; Dicondylia; Pterygota; Neoptera; Holometabola; Hymenoptera; Apocrita; Aculeata; Vespoidea; Vespidae; Polistinae; Polistini; Polistes; Polistes canadensis; ]
HRH	ABZ08114.1	[root; unclassified sequences; environmental samples; prokaryotic environmental samples; uncultured marine microorganism HF4000_APKG1C9; ]
HRH	YP_002300638.1	[root; Viruses; dsDNA viruses, no RNA stage; Baculoviridae; Alphabaculovirus; unclassified Alphabaculovirus; Adoxophyes orana nucleopolyhedrovirus; ]
HRH	YP_009186812.1	[root; Viruses; dsDNA viruses, no RNA stage; Baculoviridae; Alphabaculovirus; unclassified Alphabaculovirus; Sucra jujuba nucleopolyhedrovirus; ]
HRH	YP_006908576.1	[root; Viruses; dsDNA viruses, no RNA stage; Baculoviridae; Betabaculovirus; Epinotia aporema granulovirus; ]
HRH	YP_001649062.1	[root; Viruses; dsDNA viruses, no RNA stage; Baculoviridae; Betabaculovirus; Helicoverpa armigera granulovirus; ]
HRH	NP_663231.1	[root; Viruses; dsDNA viruses, no RNA stage; Baculoviridae; Betabaculovirus; Phthorimaea operculella granulovirus; ]
HRH	YP_001257013.1	[root; Viruses; dsDNA viruses, no RNA stage; Baculoviridae; Betabaculovirus; Spodoptera litura granulovirus; ]
HRH	NP_203349.1	[root; Viruses; dsDNA viruses, no RNA stage; Baculoviridae; Deltabaculovirus; Culex nigripalpus nucleopolyhedrovirus; ]
HRH	YP_001467893.1	[root; Viruses; dsDNA viruses, no RNA stage; Caudovirales; Siphoviridae; P23virus; Thermus phage P2345; ]
HRH	AKI27725.1	[root; Viruses; dsDNA viruses, no RNA stage; Caudovirales; Siphoviridae; unclassified Siphoviridae; Moraxella phage Mcat17; ]
HRH	YP_009005997.1	[root; Viruses; dsDNA viruses, no RNA stage; Caudovirales; Siphoviridae; unclassified Siphoviridae; Rhizobium phage vB_RglS_P106B; ]
HRH	BAQ85912.1	[root; Viruses; environmental samples; uncultured Mediterranean phage uvMED; ]
HRH	BAR30094.1	[root; Viruses; environmental samples; uncultured Mediterranean phage uvMED; ]
HRH	BAQ86398.1	[root; Viruses; environmental samples; uncultured Mediterranean phage uvMED; ]
HRH	ANS05538.1	[root; Viruses; environmental samples; uncultured Mediterranean phage; ]
HRN	KXH72613.1	[root; cellular organisms; Archaea; Asgard group; Candidatus Thorarchaeota; Candidatus Thorarchaeota archaeon SMTZ1-45; ]
HRN	EFD92851.1	[root; cellular organisms; Archaea; DPANN group; Candidatus Parvarchaeota; Candidatus Parvarchaeum; Candidatus Parvarchaeum acidophilus; Candidatus Parvarchaeum acidophilus ARMAN-5; ]
HRN	AAR39242.1	[root; cellular organisms; Archaea; DPANN group; Nanoarchaeota; Nanoarchaeales; Nanoarchaeaceae; Nanoarchaeum; Nanoarchaeum equitans; Nanoarchaeum equitans Kin4-M; ]
HRN	AMD29980.1	[root; cellular organisms; Archaea; DPANN group; Nanoarchaeota; Nanoarchaeales; Nanopusillaceae; Candidatus Nanopusillus; Candidatus Nanopusillus acidilobi; ]
HRN	CCC55620.1	[root; cellular organisms; Archaea; environmental samples; uncultured archaeon; ]
HRN	WP_010879787.1	[root; cellular organisms; Archaea; Euryarchaeota; Archaeoglobi; Archaeoglobales; Archaeoglobaceae; Archaeoglobus; Archaeoglobus fulgidus; ]
HRN	WP_013683004.1	[root; cellular organisms; Archaea; Euryarchaeota; Archaeoglobi; Archaeoglobales; Archaeoglobaceae; Archaeoglobus; Archaeoglobus veneficus; ]
HRN	ADC64393.1	[root; cellular organisms; Archaea; Euryarchaeota; Archaeoglobi; Archaeoglobales; Archaeoglobaceae; Ferroglobus; Ferroglobus placidus; Ferroglobus placidus DSM 10642; ]
HRN	WP_048091903.1	[root; cellular organisms; Archaea; Euryarchaeota; Archaeoglobi; Archaeoglobales; Archaeoglobaceae; Geoglobus; Geoglobus acetivorans; ]
HRN	AIE95377.1	[root; cellular organisms; Archaea; Euryarchaeota; environmental samples; uncultured marine group II/III euryarchaeote AD1000_65_C10; ]
HRN	WP_011868385.1	[root; cellular organisms; Archaea; Euryarchaeota; Methanococci; Methanococcales; Methanococcaceae; Methanococcus; Methanococcus maripaludis; ]
HRN	AGB50795.1	[root; cellular organisms; Archaea; Euryarchaeota; Methanomicrobia; Methanosarcinales; Methanosarcinaceae; Methanomethylovorans; Methanomethylovorans hollandica; Methanomethylovorans hollandica DSM 15978; ]
HRN	AAM01801.1	[root; cellular organisms; Archaea; Euryarchaeota; Methanopyri; Methanopyrales; Methanopyraceae; Methanopyrus; Methanopyrus kandleri; Methanopyrus kandleri AV19; ]
HRN	WP_050002449.1	[root; cellular organisms; Archaea; Euryarchaeota; Thermococci; Thermococcales; Thermococcaceae; Thermococcus; Thermococcus eurythermalis; ]
HRN	WP_015859242.1	[root; cellular organisms; Archaea; Euryarchaeota; Thermococci; Thermococcales; Thermococcaceae; Thermococcus; Thermococcus gammatolerans; ]
HRN	KXB08426.1	[root; cellular organisms; Archaea; Euryarchaeota; unclassified Euryarchaeota; candidate division MSBL1; candidate divison MSBL1 archaeon SCGC-AAA382N08; ]
HRN	AMD30335.1	[root; cellular organisms; Archaea; TACK group; Crenarchaeota; Thermoprotei; Acidilobales; Acidilobaceae; Acidilobus; Acidilobus sp. 7A; ]
HRN	ESQ21010.1	[root; cellular organisms; Archaea; TACK group; Crenarchaeota; Thermoprotei; Acidilobales; Acidilobaceae; Acidilobus; environmental samples; uncultured Acidilobus sp. CIS; ]
HRN	WP_015232064.1	[root; cellular organisms; Archaea; TACK group; Crenarchaeota; Thermoprotei; Acidilobales; Caldisphaeraceae; Caldisphaera; Caldisphaera lagunensis; ]
HRN	Q9YEZ8.2	[root; cellular organisms; Archaea; TACK group; Crenarchaeota; Thermoprotei; Desulfurococcales; Desulfurococcaceae; Aeropyrum; Aeropyrum pernix; Aeropyrum pernix K1; ]
HRN	WP_014766862.1	[root; cellular organisms; Archaea; TACK group; Crenarchaeota; Thermoprotei; Desulfurococcales; Desulfurococcaceae; Desulfurococcus; Desulfurococcus amylolyticus; ]
HRN	WP_012608793.1	[root; cellular organisms; Archaea; TACK group; Crenarchaeota; Thermoprotei; Desulfurococcales; Desulfurococcaceae; Desulfurococcus; Desulfurococcus amylolyticus; ]
HRN	WP_013561586.1	[root; cellular organisms; Archaea; TACK group; Crenarchaeota; Thermoprotei; Desulfurococcales; Desulfurococcaceae; Desulfurococcus; Desulfurococcus mucosus; ]
HRN	WP_012123001.1	[root; cellular organisms; Archaea; TACK group; Crenarchaeota; Thermoprotei; Desulfurococcales; Desulfurococcaceae; Ignicoccus; Ignicoccus hospitalis; ]
HRN	ADM26995.1	[root; cellular organisms; Archaea; TACK group; Crenarchaeota; Thermoprotei; Desulfurococcales; Desulfurococcaceae; Ignisphaera; Ignisphaera aggregans; Ignisphaera aggregans DSM 17230; ]
HRN	WP_011838936.1	[root; cellular organisms; Archaea; TACK group; Crenarchaeota; Thermoprotei; Desulfurococcales; Desulfurococcaceae; Staphylothermus; Staphylothermus marinus; ]
HRN	WP_014737134.1	[root; cellular organisms; Archaea; TACK group; Crenarchaeota; Thermoprotei; Desulfurococcales; Desulfurococcaceae; Thermogladius; Thermogladius calderae; ]
HRN	WP_052891595.1	[root; cellular organisms; Archaea; TACK group; Crenarchaeota; Thermoprotei; Desulfurococcales; Desulfurococcaceae; Thermosphaera; Thermosphaera aggregans; ]
HRN	A2BN97.1	[root; cellular organisms; Archaea; TACK group; Crenarchaeota; Thermoprotei; Desulfurococcales; Pyrodictiaceae; Hyperthermus; Hyperthermus butylicus; Hyperthermus butylicus DSM 5456; ]
HRN	WP_055407949.1	[root; cellular organisms; Archaea; TACK group; Crenarchaeota; Thermoprotei; Desulfurococcales; Pyrodictiaceae; Pyrodictium; Pyrodictium delaneyi; ]
HRN	AFH43082.1	[root; cellular organisms; Archaea; TACK group; Crenarchaeota; Thermoprotei; Fervidicoccales; Fervidicoccaceae; Fervidicoccus; Fervidicoccus fontis; Fervidicoccus fontis Kam940; ]
HRN	AFH43110.1	[root; cellular organisms; Archaea; TACK group; Crenarchaeota; Thermoprotei; Fervidicoccales; Fervidicoccaceae; Fervidicoccus; Fervidicoccus fontis; Fervidicoccus fontis Kam940; ]
HRN	WP_011277523.1	[root; cellular organisms; Archaea; TACK group; Crenarchaeota; Thermoprotei; Sulfolobales; Sulfolobaceae; Sulfolobus; Sulfolobus acidocaldarius; ]
HRN	WP_024083842.1	[root; cellular organisms; Archaea; TACK group; Crenarchaeota; Thermoprotei; Sulfolobales; Sulfolobaceae; Sulfolobus; Sulfolobus acidocaldarius; ]
HRN	CAH65781.1	[root; cellular organisms; Archaea; TACK group; Crenarchaeota; Thermoprotei; Sulfolobales; Sulfolobaceae; Sulfolobus; Sulfolobus neozealandicus; ]
HRN	WP_010978939.1	[root; cellular organisms; Archaea; TACK group; Crenarchaeota; Thermoprotei; Sulfolobales; Sulfolobaceae; Sulfolobus; Sulfolobus tokodaii; ]
HRN	WP_011762192.1	[root; cellular organisms; Archaea; TACK group; Crenarchaeota; Thermoprotei; Thermoproteales; Thermoproteaceae; Pyrobaculum; Pyrobaculum islandicum; ]
HRN	KJR73306.1	[root; cellular organisms; Archaea; TACK group; Crenarchaeota; Thermoprotei; Thermoproteales; Thermoproteaceae; Thermoproteus; Thermoproteus sp. AZ2; ]
HRN	WP_013679056.1	[root; cellular organisms; Archaea; TACK group; Crenarchaeota; Thermoprotei; Thermoproteales; Thermoproteaceae; Thermoproteus; Thermoproteus uzoniensis; ]
HRN	A0RYW9.1	[root; cellular organisms; Archaea; TACK group; Thaumarchaeota; Cenarchaeales; Cenarchaeaceae; Cenarchaeum; Cenarchaeum symbiosum; Cenarchaeum symbiosum A; ]
HRN	AIF00524.1	[root; cellular organisms; Archaea; TACK group; Thaumarchaeota; environmental samples; uncultured marine thaumarchaeote KM3_135_A07; ]
HRN	AIF14235.1	[root; cellular organisms; Archaea; TACK group; Thaumarchaeota; environmental samples; uncultured marine thaumarchaeote KM3_66_E12; ]
HRN	WP_067957377.1	[root; cellular organisms; Archaea; TACK group; Thaumarchaeota; Nitrosopumilales; Nitrosopumilaceae; Nitrosopumilus; Nitrosopumilus sp. Nsub; ]
HRN	ALI36161.1	[root; cellular organisms; Archaea; TACK group; Thaumarchaeota; Nitrososphaeria; Nitrososphaerales; Nitrososphaeraceae; Candidatus Nitrosocosmicus; Candidatus Nitrocosmicus oleophilus; ]
HRN	AFU58549.1	[root; cellular organisms; Archaea; TACK group; Thaumarchaeota; Nitrososphaeria; Nitrososphaerales; Nitrososphaeraceae; Nitrososphaera; Candidatus Nitrososphaera gargensis; Candidatus Nitrososphaera gargensis Ga9.2; ]
HRN	AIC14792.1	[root; cellular organisms; Archaea; TACK group; Thaumarchaeota; Nitrososphaeria; Nitrososphaerales; Nitrososphaeraceae; Nitrososphaera; Nitrososphaera viennensis; Nitrososphaera viennensis EN76; ]
HRN	BAJ48198.1	[root; cellular organisms; Archaea; TACK group; Thaumarchaeota; unclassified Thaumarchaeota; Candidatus Caldiarchaeum; Candidatus Caldiarchaeum subterraneum; ]
HRN	CUR50857.1	[root; cellular organisms; Archaea; TACK group; Thaumarchaeota; unclassified Thaumarchaeota; Candidatus Nitrosotalea; Candidatus Nitrosotalea devanaterra; ]
HRN	WP_042683902.1	[root; cellular organisms; Archaea; TACK group; Thaumarchaeota; unclassified Thaumarchaeota; Candidatus Nitrosotenuis; Candidatus Nitrosotenuis chungbukensis; ]
HRN	KRT60437.1	[root; cellular organisms; Archaea; TACK group; Thaumarchaeota; unclassified Thaumarchaeota; unclassified Thaumarchaeota (miscellaneous); Thaumarchaeota archaeon CSP1-1; ]
HRN	KHO54268.1	[root; cellular organisms; Archaea; unclassified Archaea; unclassified Archaea (miscellaneous); archaeon GW2011_AR18; ]
HRN	AJF62229.1	[root; cellular organisms; Archaea; unclassified Archaea; unclassified Archaea (miscellaneous); archaeon GW2011_AR20; ]
HRN	AJF62563.1	[root; cellular organisms; Archaea; unclassified Archaea; unclassified Archaea (miscellaneous); archaeon GW2011_AR20; ]
HRN	KHO44983.1	[root; cellular organisms; Archaea; unclassified Archaea; unclassified Archaea (miscellaneous); archaeon GW2011_AR3; ]
HRN	KHO48008.1	[root; cellular organisms; Archaea; unclassified Archaea; unclassified Archaea (miscellaneous); archaeon GW2011_AR5; ]
HRN	KHO49732.1	[root; cellular organisms; Archaea; unclassified Archaea; unclassified Archaea (miscellaneous); archaeon GW2011_AR6; ]
HRN	AMP42270.1	[root; cellular organisms; Bacteria; environmental samples; uncultured bacterium IN-07; ]
HRN	CDL67087.1	[root; cellular organisms; Bacteria; environmental samples; uncultured bacterium; ]
HRN	CDL67003.1	[root; cellular organisms; Bacteria; environmental samples; uncultured bacterium; ]
HRN	CAK18990.1	[root; cellular organisms; Bacteria; environmental samples; uncultured bacterium; ]
HRN	AMP51093.1	[root; cellular organisms; Bacteria; environmental samples; uncultured bacterium; ]
HRN	WP_004872540.1	[root; cellular organisms; Bacteria; Proteobacteria; Acidithiobacillia; Acidithiobacillales; Acidithiobacillaceae; Acidithiobacillus; Acidithiobacillus caldus; ]
HRN	WP_038384170.1	[root; cellular organisms; Bacteria; Proteobacteria; Alphaproteobacteria; Rhizobiales; Bradyrhizobiaceae; Bradyrhizobium; Bradyrhizobium elkanii; ]
HRN	WP_051397377.1	[root; cellular organisms; Bacteria; Proteobacteria; Alphaproteobacteria; Rhizobiales; Bradyrhizobiaceae; Bradyrhizobium; Bradyrhizobium elkanii; ]
HRN	WP_028168971.1	[root; cellular organisms; Bacteria; Proteobacteria; Alphaproteobacteria; Rhizobiales; Bradyrhizobiaceae; Bradyrhizobium; Bradyrhizobium elkanii; ]
HRN	WP_025037036.1	[root; cellular organisms; Bacteria; Proteobacteria; Alphaproteobacteria; Rhizobiales; Bradyrhizobiaceae; Bradyrhizobium; Bradyrhizobium sp. DOA9; ]
HRN	WP_029079838.1	[root; cellular organisms; Bacteria; Proteobacteria; Alphaproteobacteria; Rhizobiales; Bradyrhizobiaceae; Bradyrhizobium; Bradyrhizobium sp. th.b2; ]
HRN	WP_051382784.1	[root; cellular organisms; Bacteria; Proteobacteria; Alphaproteobacteria; Rhizobiales; Bradyrhizobiaceae; Bradyrhizobium; Bradyrhizobium sp. Tv2a-2; ]
HRN	WP_007601870.1	[root; cellular organisms; Bacteria; Proteobacteria; Alphaproteobacteria; Rhizobiales; Bradyrhizobiaceae; Bradyrhizobium; Bradyrhizobium sp. WSM1253; ]
HRN	WP_018453896.1	[root; cellular organisms; Bacteria; Proteobacteria; Alphaproteobacteria; Rhizobiales; Bradyrhizobiaceae; Bradyrhizobium; Bradyrhizobium sp. WSM4349; ]
HRN	WP_011508746.1	[root; cellular organisms; Bacteria; Proteobacteria; Alphaproteobacteria; Rhizobiales; Bradyrhizobiaceae; Nitrobacter; Nitrobacter hamburgensis; ]
HRN	ABJ04522.1	[root; cellular organisms; Bacteria; Proteobacteria; Alphaproteobacteria; Rhizobiales; Bradyrhizobiaceae; Rhodopseudomonas; Rhodopseudomonas palustris; Rhodopseudomonas palustris BisA53; ]
HRN	AMH39525.1	[root; cellular organisms; Bacteria; Proteobacteria; Alphaproteobacteria; Rhizobiales; Bradyrhizobiaceae; Tardiphaga; Tardiphaga robiniae; ]
HRN	WP_022709798.1	[root; cellular organisms; Bacteria; Proteobacteria; Alphaproteobacteria; Rhizobiales; Brucellaceae; Pseudochrobactrum; Pseudochrobactrum sp. AO18b; ]
HRN	AMN40183.1	[root; cellular organisms; Bacteria; Proteobacteria; Alphaproteobacteria; Rhizobiales; Hyphomicrobiaceae; Rhodoplanes; Rhodoplanes sp. Z2-YC6860; ]
HRN	WP_060850585.1	[root; cellular organisms; Bacteria; Proteobacteria; Alphaproteobacteria; Rhizobiales; Methylobacteriaceae; Methylobacterium; Methylobacterium aquaticum; ]
HRN	WP_060848513.1	[root; cellular organisms; Bacteria; Proteobacteria; Alphaproteobacteria; Rhizobiales; Methylobacteriaceae; Methylobacterium; Methylobacterium aquaticum; ]
HRN	ABY30852.1	[root; cellular organisms; Bacteria; Proteobacteria; Alphaproteobacteria; Rhizobiales; Methylobacteriaceae; Methylobacterium; Methylobacterium extorquens group; Methylobacterium extorquens; Methylobacterium extorquens PA1; ]
HRN	WP_020095735.1	[root; cellular organisms; Bacteria; Proteobacteria; Alphaproteobacteria; Rhizobiales; Methylobacteriaceae; Methylobacterium; Methylobacterium sp. 285MFTsu5.1; ]
HRN	WP_007557868.1	[root; cellular organisms; Bacteria; Proteobacteria; Alphaproteobacteria; Rhizobiales; Methylobacteriaceae; Methylobacterium; Methylobacterium sp. GXF4; ]
HRN	WP_058191620.1	[root; cellular organisms; Bacteria; Proteobacteria; Alphaproteobacteria; Rhizobiales; Methylobacteriaceae; Methylobacterium; Methylobacterium sp. GXS13; ]
HRN	WP_058190088.1	[root; cellular organisms; Bacteria; Proteobacteria; Alphaproteobacteria; Rhizobiales; Methylobacteriaceae; Methylobacterium; Methylobacterium sp. GXS13; ]
HRN	WP_058189983.1	[root; cellular organisms; Bacteria; Proteobacteria; Alphaproteobacteria; Rhizobiales; Methylobacteriaceae; Methylobacterium; Methylobacterium sp. GXS13; ]
HRN	WP_056172025.1	[root; cellular organisms; Bacteria; Proteobacteria; Alphaproteobacteria; Rhizobiales; Methylobacteriaceae; Methylobacterium; Methylobacterium sp. Leaf112; ]
HRN	WP_056488163.1	[root; cellular organisms; Bacteria; Proteobacteria; Alphaproteobacteria; Rhizobiales; Methylobacteriaceae; Methylobacterium; Methylobacterium sp. Leaf117; ]
HRN	WP_056385951.1	[root; cellular organisms; Bacteria; Proteobacteria; Alphaproteobacteria; Rhizobiales; Methylobacteriaceae; Methylobacterium; Methylobacterium sp. Leaf469; ]
HRN	WP_017483200.1	[root; cellular organisms; Bacteria; Proteobacteria; Alphaproteobacteria; Rhizobiales; Methylobacteriaceae; Methylobacterium; Methylobacterium sp. MB200; ]
HRN	WP_051694961.1	[root; cellular organisms; Bacteria; Proteobacteria; Alphaproteobacteria; Rhizobiales; Phyllobacteriaceae; Mesorhizobium; Mesorhizobium ciceri; ]
HRN	WP_065280749.1	[root; cellular organisms; Bacteria; Proteobacteria; Alphaproteobacteria; Rhizobiales; Rhizobiaceae; Rhizobium/Agrobacterium group; Rhizobium; Rhizobium leguminosarum; ]
HRN	SCB48195.1	[root; cellular organisms; Bacteria; Proteobacteria; Alphaproteobacteria; Rhizobiales; Rhizobiaceae; Rhizobium/Agrobacterium group; Rhizobium; Rhizobium miluonense; ]
HRN	ANK83051.1	[root; cellular organisms; Bacteria; Proteobacteria; Alphaproteobacteria; Rhizobiales; unclassified Rhizobiales; unclassified Rhizobiales (miscellaneous); Rhizobiales bacterium NRL2; ]
HRN	WP_015498014.1	[root; cellular organisms; Bacteria; Proteobacteria; Alphaproteobacteria; Rhodobacterales; Rhodobacteraceae; Octadecabacter; Octadecabacter antarcticus; ]
HRN	WP_021223416.1	[root; cellular organisms; Bacteria; Proteobacteria; Alphaproteobacteria; Sphingomonadales; Sphingomonadaceae; Sphingobium; Sphingobium sp. HDIP04; ]
HRN	WP_023949461.1	[root; cellular organisms; Bacteria; Proteobacteria; Betaproteobacteria; Burkholderiales; Alcaligenaceae; Pelistega; Pelistega indica; ]
HRN	WP_023953007.1	[root; cellular organisms; Bacteria; Proteobacteria; Betaproteobacteria; Burkholderiales; Alcaligenaceae; Pelistega; Pelistega indica; ]
HRN	KVR85825.1	[root; cellular organisms; Bacteria; Proteobacteria; Betaproteobacteria; Burkholderiales; Burkholderiaceae; Burkholderia; Burkholderia cepacia complex; Burkholderia vietnamiensis; ]
HRN	KND60404.1	[root; cellular organisms; Bacteria; Proteobacteria; Betaproteobacteria; Burkholderiales; Burkholderiaceae; Burkholderia; Candidatus Burkholderia verschuerenii; ]
HRN	SAL82480.1	[root; cellular organisms; Bacteria; Proteobacteria; Betaproteobacteria; Burkholderiales; Burkholderiaceae; Caballeronia; Caballeronia choica; ]
HRN	WP_035959973.1	[root; cellular organisms; Bacteria; Proteobacteria; Betaproteobacteria; Burkholderiales; Burkholderiaceae; Caballeronia; Caballeronia grimmiae; ]
HRN	WP_044397084.1	[root; cellular organisms; Bacteria; Proteobacteria; Betaproteobacteria; Burkholderiales; Comamonadaceae; Acidovorax; Acidovorax temperans; ]
HRN	WP_034339671.1	[root; cellular organisms; Bacteria; Proteobacteria; Betaproteobacteria; Burkholderiales; Oxalobacteraceae; Herbaspirillum; Herbaspirillum sp. B39; ]
HRN	WP_031410478.1	[root; cellular organisms; Bacteria; Proteobacteria; Betaproteobacteria; Burkholderiales; unclassified Burkholderiales; Burkholderiales Genera incertae sedis; Thiomonas; Thiomonas sp. FB-Cd; ]
HRN	WP_002943969.1	[root; cellular organisms; Bacteria; Proteobacteria; Betaproteobacteria; Rhodocyclales; Zoogloeaceae; Thauera; Thauera sp. 27; ]
HRN	WP_066061692.1	[root; cellular organisms; Bacteria; Proteobacteria; delta/epsilon subdivisions; Deltaproteobacteria; Candidatus Desulfofervidaceae; Candidatus Desulfofervidus; Candidatus Desulfofervidus auxilii; ]
HRN	WP_012610446.1	[root; cellular organisms; Bacteria; Proteobacteria; delta/epsilon subdivisions; Deltaproteobacteria; Desulfobacterales; Desulfobacteraceae; Desulfatibacillum; Desulfatibacillum alkenivorans; ]
HRN	WP_015947377.1	[root; cellular organisms; Bacteria; Proteobacteria; delta/epsilon subdivisions; Deltaproteobacteria; Desulfobacterales; Desulfobacteraceae; Desulfatibacillum; Desulfatibacillum alkenivorans; ]
HRN	WP_054033648.1	[root; cellular organisms; Bacteria; Proteobacteria; delta/epsilon subdivisions; Deltaproteobacteria; Desulfobacterales; Desulfobacteraceae; Desulfatitalea; Desulfatitalea tepidiphila; ]
HRN	WP_012176325.1	[root; cellular organisms; Bacteria; Proteobacteria; delta/epsilon subdivisions; Deltaproteobacteria; Desulfobacterales; Desulfobacteraceae; Desulfococcus; Desulfococcus oleovorans; ]
HRN	WP_015752039.1	[root; cellular organisms; Bacteria; Proteobacteria; delta/epsilon subdivisions; Deltaproteobacteria; Desulfovibrionales; Desulfohalobiaceae; Desulfohalobium; Desulfohalobium retbaense; ]
HRN	WP_009182299.1	[root; cellular organisms; Bacteria; Proteobacteria; delta/epsilon subdivisions; Deltaproteobacteria; Desulfovibrionales; Desulfovibrionaceae; Desulfovibrio; Desulfovibrio sp. FW1012B; ]
HRN	WP_014810784.1	[root; cellular organisms; Bacteria; Proteobacteria; delta/epsilon subdivisions; Deltaproteobacteria; Syntrophobacterales; Syntrophaceae; Desulfomonile; Desulfomonile tiedjei; ]
HRN	WP_014810595.1	[root; cellular organisms; Bacteria; Proteobacteria; delta/epsilon subdivisions; Deltaproteobacteria; Syntrophobacterales; Syntrophaceae; Desulfomonile; Desulfomonile tiedjei; ]
HRN	WP_027985808.1	[root; cellular organisms; Bacteria; Proteobacteria; delta/epsilon subdivisions; Deltaproteobacteria; unclassified Deltaproteobacteria; unclassified Deltaproteobacteria (miscellaneous); delta proteobacterium PSCGC 5451; ]
HRN	WP_027986322.1	[root; cellular organisms; Bacteria; Proteobacteria; delta/epsilon subdivisions; Deltaproteobacteria; unclassified Deltaproteobacteria; unclassified Deltaproteobacteria (miscellaneous); delta proteobacterium PSCGC 5451; ]
HRN	WP_014536254.1	[root; cellular organisms; Bacteria; Proteobacteria; delta/epsilon subdivisions; Epsilonproteobacteria; Campylobacterales; Helicobacteraceae; Helicobacter; Helicobacter pylori; ]
HRN	WP_009147368.1	[root; cellular organisms; Bacteria; Proteobacteria; Gammaproteobacteria; Chromatiales; Chromatiaceae; Thiorhodovibrio; Thiorhodovibrio sp. 970; ]
HRN	WP_051604035.1	[root; cellular organisms; Bacteria; Proteobacteria; Gammaproteobacteria; Methylococcales; Methylococcaceae; Methylobacter; Methylobacter tundripaludum; ]
HRN	WP_067588040.1	[root; cellular organisms; Bacteria; Proteobacteria; Gammaproteobacteria; Oceanospirillales; Hahellaceae; Endozoicomonas; Endozoicomonas ascidiicola; ]
HRN	WP_017431420.1	[root; cellular organisms; Bacteria; Proteobacteria; Gammaproteobacteria; Oceanospirillales; Halomonadaceae; Halomonas; Halomonas jeotgali; ]
HRN	WP_015077948.1	[root; cellular organisms; Bacteria; Proteobacteria; Gammaproteobacteria; Oceanospirillales; Halomonadaceae; Halomonas; Halomonas sp. ZM3; ]
HRN	WP_065996190.1	[root; cellular organisms; Bacteria; Proteobacteria; Gammaproteobacteria; Pseudomonadales; Moraxellaceae; Acinetobacter; Acinetobacter calcoaceticus/baumannii complex; ]
HRN	WP_042855288.1	[root; cellular organisms; Bacteria; Proteobacteria; Gammaproteobacteria; Pseudomonadales; Pseudomonadaceae; Pseudomonas; Pseudomonas aeruginosa group; Pseudomonas aeruginosa; ]
HRN	WP_055128453.1	[root; cellular organisms; Bacteria; Proteobacteria; Gammaproteobacteria; Pseudomonadales; Pseudomonadaceae; Pseudomonas; Pseudomonas fluorescens group; Pseudomonas mediterranea; ]
HRN	WP_007144364.1	[root; cellular organisms; Bacteria; Proteobacteria; Gammaproteobacteria; Thiotrichales; Piscirickettsiaceae; Methylophaga; Methylophaga aminisulfidivorans; ]
HRN	WP_011165074.1	[root; cellular organisms; Bacteria; Proteobacteria; Oligoflexia; Bdellovibrionales; Bdellovibrionaceae; Bdellovibrio; Bdellovibrio bacteriovorus; ]
HRN	CRH84917.1	[root; cellular organisms; Bacteria; PVC group; Chlamydiae; Chlamydiia; Chlamydiales; Chlamydiaceae; Chlamydia/Chlamydophila group; Chlamydia; Chlamydia trachomatis; ]
HRN	AMV31684.1	[root; cellular organisms; Bacteria; PVC group; Planctomycetes; Planctomycetia; Planctomycetales; Planctomycetaceae; Pirellula; Pirellula sp. SH-Sr6A; ]
HRN	WP_013605977.1	[root; cellular organisms; Bacteria; Spirochaetes; Spirochaetia; Spirochaetales; Spirochaetaceae; Sphaerochaeta; Sphaerochaeta globosa; ]
HRN	WP_046302236.1	[root; cellular organisms; Bacteria; Terrabacteria group; Actinobacteria; Actinobacteria; Corynebacteriales; Mycobacteriaceae; Mycobacterium; ]
HRN	WP_065123758.1	[root; cellular organisms; Bacteria; Terrabacteria group; Actinobacteria; Actinobacteria; Corynebacteriales; Mycobacteriaceae; Mycobacterium; Mycobacterium asiaticum; ]
HRN	WP_065121624.1	[root; cellular organisms; Bacteria; Terrabacteria group; Actinobacteria; Actinobacteria; Corynebacteriales; Mycobacteriaceae; Mycobacterium; Mycobacterium asiaticum; ]
HRN	WP_064914831.1	[root; cellular organisms; Bacteria; Terrabacteria group; Actinobacteria; Actinobacteria; Corynebacteriales; Mycobacteriaceae; Mycobacterium; Mycobacterium fortuitum complex; Mycobacterium fortuitum; ]
HRN	WP_036415936.1	[root; cellular organisms; Bacteria; Terrabacteria group; Actinobacteria; Actinobacteria; Corynebacteriales; Mycobacteriaceae; Mycobacterium; Mycobacterium gastri; ]
HRN	WP_067380321.1	[root; cellular organisms; Bacteria; Terrabacteria group; Actinobacteria; Actinobacteria; Corynebacteriales; Mycobacteriaceae; Mycobacterium; Mycobacterium sp. 1164966.3; ]
HRN	WP_067935769.1	[root; cellular organisms; Bacteria; Terrabacteria group; Actinobacteria; Actinobacteria; Corynebacteriales; Mycobacteriaceae; Mycobacterium; Mycobacterium sp. E2479; ]
HRN	WP_006245582.1	[root; cellular organisms; Bacteria; Terrabacteria group; Actinobacteria; Actinobacteria; Corynebacteriales; Mycobacteriaceae; Mycobacterium; Mycobacterium tusciae; ]
HRN	WP_020109612.1	[root; cellular organisms; Bacteria; Terrabacteria group; Actinobacteria; Actinobacteria; Corynebacteriales; Nocardiaceae; Nocardia; Nocardia sp. 348MFTsu5.1; ]
HRN	WP_018639521.1	[root; cellular organisms; Bacteria; Terrabacteria group; Actinobacteria; Actinobacteria; Frankiales; Frankiaceae; Frankia; Frankia elaeagni; ]
HRN	WP_055406700.1	[root; cellular organisms; Bacteria; Terrabacteria group; Actinobacteria; Actinobacteria; Frankiales; Frankiaceae; Frankia; Frankia sp. ACN1ag; ]
HRN	WP_056133196.1	[root; cellular organisms; Bacteria; Terrabacteria group; Actinobacteria; Actinobacteria; Micrococcales; Sanguibacteraceae; Sanguibacter; Sanguibacter sp. Leaf3; ]
HRN	WP_033441900.1	[root; cellular organisms; Bacteria; Terrabacteria group; Actinobacteria; Actinobacteria; Pseudonocardiales; Pseudonocardiaceae; Saccharothrix; Saccharothrix sp. NRRL B-16314; ]
HRN	WP_033431334.1	[root; cellular organisms; Bacteria; Terrabacteria group; Actinobacteria; Actinobacteria; Pseudonocardiales; Pseudonocardiaceae; Saccharothrix; Saccharothrix syringae; ]
HRN	WP_030212964.1	[root; cellular organisms; Bacteria; Terrabacteria group; Actinobacteria; Actinobacteria; Streptomycetales; Streptomycetaceae; Streptomyces; Streptomyces sp. NRRL WC-3626; ]
HRN	OAI39315.1	[root; cellular organisms; Bacteria; Terrabacteria group; Actinobacteria; unclassified Actinobacteria; Actinobacteria bacterium SCGC AG-212-D09; ]
HRN	KXK49201.1	[root; cellular organisms; Bacteria; Terrabacteria group; Chloroflexi; unclassified Chloroflexi; unclassified Chloroflexi (miscellaneous); Chloroflexi bacterium OLB13; ]
HRN	WP_048872498.1	[root; cellular organisms; Bacteria; Terrabacteria group; Cyanobacteria/Melainabacteria group; Cyanobacteria; Nostocales; Scytonemataceae; Scytonema; Scytonema tolypothrichoides; ]
HRN	WP_062187604.1	[root; cellular organisms; Bacteria; Terrabacteria group; Firmicutes; Bacilli; Bacillales; ]
HRN	WP_012811791.1	[root; cellular organisms; Bacteria; Terrabacteria group; Firmicutes; Bacilli; Bacillales; Alicyclobacillaceae; Alicyclobacillus; Alicyclobacillus acidocaldarius; ]
HRN	WP_009361126.1	[root; cellular organisms; Bacteria; Terrabacteria group; Firmicutes; Bacilli; Bacillales; Bacillaceae; Anoxybacillus; Anoxybacillus sp. DT3-1; ]
HRN	WP_027408868.1	[root; cellular organisms; Bacteria; Terrabacteria group; Firmicutes; Bacilli; Bacillales; Bacillaceae; Anoxybacillus; Anoxybacillus tepidamans; ]
HRN	WP_051641038.1	[root; cellular organisms; Bacteria; Terrabacteria group; Firmicutes; Bacilli; Bacillales; Bacillaceae; Bacillus; ]
HRN	WP_063441057.1	[root; cellular organisms; Bacteria; Terrabacteria group; Firmicutes; Bacilli; Bacillales; Bacillaceae; Bacillus; Bacillus badius; ]
HRN	WP_001174230.1	[root; cellular organisms; Bacteria; Terrabacteria group; Firmicutes; Bacilli; Bacillales; Bacillaceae; Bacillus; Bacillus cereus group; Bacillus cereus; ]
HRN	WP_051881147.1	[root; cellular organisms; Bacteria; Terrabacteria group; Firmicutes; Bacilli; Bacillales; Bacillaceae; Bacillus; Bacillus clausii; ]
HRN	WP_013877736.1	[root; cellular organisms; Bacteria; Terrabacteria group; Firmicutes; Bacilli; Bacillales; Bacillaceae; Parageobacillus; Parageobacillus thermoglucosidans; ]
HRN	WP_008591710.1	[root; cellular organisms; Bacteria; Terrabacteria group; Firmicutes; Bacilli; Bacillales; Bacillaceae; Salimicrobium; Salimicrobium jeotgali; ]
HRN	WP_051739334.1	[root; cellular organisms; Bacteria; Terrabacteria group; Firmicutes; Bacilli; Bacillales; Bacillaceae; Virgibacillus; Virgibacillus massiliensis; ]
HRN	WP_064506576.1	[root; cellular organisms; Bacteria; Terrabacteria group; Firmicutes; Bacilli; Bacillales; Bacillales incertae sedis; Bacillales Family XII. Incertae Sedis; Exiguobacterium; Exiguobacterium undae; ]
HRN	BAU28202.1	[root; cellular organisms; Bacteria; Terrabacteria group; Firmicutes; Bacilli; Bacillales; Paenibacillaceae; Aneurinibacillus group; Aneurinibacillus; Aneurinibacillus soli; ]
HRN	WP_005827610.1	[root; cellular organisms; Bacteria; Terrabacteria group; Firmicutes; Bacilli; Bacillales; Paenibacillaceae; Brevibacillus; Brevibacillus agri; ]
HRN	WP_062410722.1	[root; cellular organisms; Bacteria; Terrabacteria group; Firmicutes; Bacilli; Bacillales; Paenibacillaceae; Paenibacillus; Paenibacillus naphthalenovorans; ]
HRN	WP_068657062.1	[root; cellular organisms; Bacteria; Terrabacteria group; Firmicutes; Bacilli; Bacillales; Paenibacillaceae; Paenibacillus; Paenibacillus sp. LPB0068; ]
HRN	WP_047913124.1	[root; cellular organisms; Bacteria; Terrabacteria group; Firmicutes; Bacilli; Bacillales; Paenibacillaceae; Paenibacillus; Paenibacillus sp. TCA20; ]
HRN	WP_049948370.1	[root; cellular organisms; Bacteria; Terrabacteria group; Firmicutes; Bacilli; Bacillales; Staphylococcaceae; Staphylococcus; Staphylococcus aureus; ]
HRN	EZR87903.1	[root; cellular organisms; Bacteria; Terrabacteria group; Firmicutes; Bacilli; Bacillales; Staphylococcaceae; Staphylococcus; Staphylococcus aureus; Staphylococcus aureus VET0489R; ]
HRN	WP_061053475.1	[root; cellular organisms; Bacteria; Terrabacteria group; Firmicutes; Bacilli; Lactobacillales; Enterococcaceae; Enterococcus; Enterococcus gallinarum; ]
HRN	WP_010766723.1	[root; cellular organisms; Bacteria; Terrabacteria group; Firmicutes; Bacilli; Lactobacillales; Enterococcaceae; Enterococcus; Enterococcus phoeniculicola; ]
HRN	WP_049508555.1	[root; cellular organisms; Bacteria; Terrabacteria group; Firmicutes; Bacilli; Lactobacillales; Streptococcaceae; Streptococcus; Streptococcus anginosus group; Streptococcus anginosus; ]
HRN	WP_051177938.1	[root; cellular organisms; Bacteria; Terrabacteria group; Firmicutes; Bacilli; Lactobacillales; Streptococcaceae; Streptococcus; Streptococcus porci; ]
HRN	WP_011161239.1	[root; cellular organisms; Bacteria; Terrabacteria group; Firmicutes; Clostridia; Clostridiales; ]
HRN	ENZ29147.1	[root; cellular organisms; Bacteria; Terrabacteria group; Firmicutes; Clostridia; Clostridiales; Clostridiaceae; Clostridium; Clostridium butyricum; Clostridium butyricum 60E.3; ]
HRN	WP_063602457.1	[root; cellular organisms; Bacteria; Terrabacteria group; Firmicutes; Clostridia; Clostridiales; Clostridiaceae; Clostridium; Clostridium coskatii; ]
HRN	CUP09218.1	[root; cellular organisms; Bacteria; Terrabacteria group; Firmicutes; Clostridia; Clostridiales; Clostridiaceae; Clostridium; Clostridium disporicum; ]
HRN	WP_009297861.1	[root; cellular organisms; Bacteria; Terrabacteria group; Firmicutes; Clostridia; Clostridiales; Clostridiaceae; Clostridium; Clostridium sp. 7_3_54FAA; ]
HRN	EFE10682.1	[root; cellular organisms; Bacteria; Terrabacteria group; Firmicutes; Clostridia; Clostridiales; Clostridiaceae; Clostridium; Clostridium sp. M62/1; ]
HRN	WP_066827432.1	[root; cellular organisms; Bacteria; Terrabacteria group; Firmicutes; Clostridia; Clostridiales; Clostridiaceae; Clostridium; Clostridium tepidiprofundi; ]
HRN	WP_040417204.1	[root; cellular organisms; Bacteria; Terrabacteria group; Firmicutes; Clostridia; Clostridiales; Lachnospiraceae; Lachnoclostridium; [Clostridium] citroniae; ]
HRN	CBK95202.1	[root; cellular organisms; Bacteria; Terrabacteria group; Firmicutes; Clostridia; Clostridiales; Lachnospiraceae; unclassified Lachnospiraceae; [Eubacterium] rectale; [Eubacterium] rectale M104/1; ]
HRN	CDX04907.1	[root; cellular organisms; Bacteria; Terrabacteria group; Firmicutes; Clostridia; Clostridiales; Peptococcaceae; Desulfitobacterium; Desulfitobacterium hafniense; ]
HRN	CDX01534.1	[root; cellular organisms; Bacteria; Terrabacteria group; Firmicutes; Clostridia; Clostridiales; Peptococcaceae; Desulfitobacterium; Desulfitobacterium hafniense; ]
HRN	WP_047812067.1	[root; cellular organisms; Bacteria; Terrabacteria group; Firmicutes; Clostridia; Clostridiales; Peptococcaceae; Desulfosporosinus; Desulfosporosinus acididurans; ]
HRN	WP_011878921.1	[root; cellular organisms; Bacteria; Terrabacteria group; Firmicutes; Clostridia; Clostridiales; Peptococcaceae; Desulfotomaculum; Desulfotomaculum reducens; ]
HRN	KJS14208.1	[root; cellular organisms; Bacteria; Terrabacteria group; Firmicutes; Clostridia; Clostridiales; Peptococcaceae; unclassified Peptococcaceae; Peptococcaceae bacterium BRH_c8a; ]
HRN	WP_047828934.1	[root; cellular organisms; Bacteria; Terrabacteria group; Firmicutes; Clostridia; Clostridiales; Peptococcaceae; unclassified Peptococcaceae; Peptococcaceae bacterium CEB3; ]
HRN	WP_021389838.1	[root; cellular organisms; Bacteria; Terrabacteria group; Firmicutes; Clostridia; Clostridiales; Peptostreptococcaceae; Clostridioides; Clostridioides difficile; ]
HRN	CEP46372.1	[root; cellular organisms; Bacteria; Terrabacteria group; Firmicutes; Clostridia; Clostridiales; Peptostreptococcaceae; Paeniclostridium; Paeniclostridium sordellii; ]
HRN	WP_057565090.1	[root; cellular organisms; Bacteria; Terrabacteria group; Firmicutes; Clostridia; Clostridiales; Peptostreptococcaceae; Paeniclostridium; Paeniclostridium sordellii; ]
HRN	WP_057540089.1	[root; cellular organisms; Bacteria; Terrabacteria group; Firmicutes; Clostridia; Clostridiales; Peptostreptococcaceae; Paeniclostridium; Paeniclostridium sordellii; ]
HRN	KLR49322.1	[root; cellular organisms; Bacteria; Terrabacteria group; Firmicutes; Clostridia; Clostridiales; Peptostreptococcaceae; Paeniclostridium; Paeniclostridium sordellii; Paeniclostridium sordellii 8483; ]
HRN	WP_005936100.1	[root; cellular organisms; Bacteria; Terrabacteria group; Firmicutes; Clostridia; Clostridiales; Ruminococcaceae; Faecalibacterium; Faecalibacterium prausnitzii; ]
HRN	WP_013483969.1	[root; cellular organisms; Bacteria; Terrabacteria group; Firmicutes; Clostridia; Clostridiales; Ruminococcaceae; Ruminococcus; Ruminococcus albus; ]
HRN	EEG78369.1	[root; cellular organisms; Bacteria; Terrabacteria group; Firmicutes; Clostridia; Clostridiales; Syntrophomonadaceae; Dethiobacter; Dethiobacter alkaliphilus; Dethiobacter alkaliphilus AHT 1; ]
HRN	SCJ67991.1	[root; cellular organisms; Bacteria; Terrabacteria group; Firmicutes; Clostridia; Clostridiales; unclassified Clostridiales; Flavonifractor; environmental samples; uncultured Flavonifractor sp.; ]
HRN	EDP12044.1	[root; cellular organisms; Bacteria; Terrabacteria group; Firmicutes; Erysipelotrichia; Erysipelotrichales; Erysipelotrichaceae; unclassified Erysipelotrichaceae; [Eubacterium] dolichum; [Eubacterium] dolichum DSM 3991; ]
HRN	WP_006691916.1	[root; cellular organisms; Bacteria; Terrabacteria group; Firmicutes; Negativicutes; Selenomonadales; Selenomonadaceae; Selenomonas; Selenomonas infelix; ]
HRN	WP_009647141.1	[root; cellular organisms; Bacteria; Terrabacteria group; Firmicutes; Negativicutes; Selenomonadales; Selenomonadaceae; Selenomonas; Selenomonas sp. CM52; ]
HRN	WP_007932360.1	[root; cellular organisms; Bacteria; Terrabacteria group; Firmicutes; Negativicutes; Selenomonadales; Sporomusaceae; Pelosinus; ]
HRN	CCZ53900.1	[root; cellular organisms; Bacteria; Terrabacteria group; Firmicutes; Negativicutes; Veillonellales; Veillonellaceae; Dialister; environmental samples; Dialister invisus CAG:218; ]
HRN	WP_045078618.1	[root; cellular organisms; Bacteria; Terrabacteria group; Firmicutes; Tissierellia; Tissierellales; Peptoniphilaceae; Peptoniphilus; Peptoniphilus sp. ING2-D1G; ]
HRN	WP_005583635.1	[root; cellular organisms; Bacteria; Terrabacteria group; Firmicutes; Tissierellia; unclassified Tissierellia; [Clostridium] ultunense; ]
HRN	KKW44859.1	[root; cellular organisms; Bacteria; unclassified Bacteria; Bacteria candidate phyla; Patescibacteria group; Parcubacteria group; unclassified Parcubacteria group; Parcubacteria group bacterium GW2011_GWB1_56_8; ]
HRN	CRY94871.1	[root; unclassified sequences; environmental samples; prokaryotic environmental samples; uncultured prokaryote; ]
HRN	CRY96969.1	[root; unclassified sequences; environmental samples; prokaryotic environmental samples; uncultured prokaryote; ]
HRN	AGF92867.1	[root; unclassified sequences; environmental samples; uncultured organism; ]
HRN	YP_009112581.1	[root; Viruses; dsDNA viruses, no RNA stage; Baculoviridae; Alphabaculovirus; Agrotis segetum nucleopolyhedrovirus B; ]
HRN	YP_611100.1	[root; Viruses; dsDNA viruses, no RNA stage; Baculoviridae; Alphabaculovirus; Antheraea pernyi nucleopolyhedrovirus; ]
HRN	AGX01105.1	[root; Viruses; dsDNA viruses, no RNA stage; Baculoviridae; Alphabaculovirus; Bombyx mori nucleopolyhedrovirus; ]
HRN	YP_009001903.1	[root; Viruses; dsDNA viruses, no RNA stage; Baculoviridae; Alphabaculovirus; Buzura suppressaria nucleopolyhedrovirus; ]
HRN	AGR57026.1	[root; Viruses; dsDNA viruses, no RNA stage; Baculoviridae; Alphabaculovirus; Choristoneura fumiferana multiple nucleopolyhedrovirus; Choristoneura occidentalis alphabaculovirus; ]
HRN	AGC36352.1	[root; Viruses; dsDNA viruses, no RNA stage; Baculoviridae; Alphabaculovirus; Chrysodeixis chalcites nucleopolyhedrovirus; Chrysodeixis chalcites SNPV TF1-A; ]
HRN	YP_717661.1	[root; Viruses; dsDNA viruses, no RNA stage; Baculoviridae; Alphabaculovirus; Clanis bilineata nucleopolyhedrovirus; ]
HRN	YP_874317.1	[root; Viruses; dsDNA viruses, no RNA stage; Baculoviridae; Alphabaculovirus; Ectropis obliqua nucleopolyhedrovirus; ]
HRN	NP_203180.1	[root; Viruses; dsDNA viruses, no RNA stage; Baculoviridae; Alphabaculovirus; Epiphyas postvittana nucleopolyhedrovirus; ]
HRN	YP_002854738.1	[root; Viruses; dsDNA viruses, no RNA stage; Baculoviridae; Alphabaculovirus; Euproctis pseudoconspersa nucleopolyhedrovirus; ]
HRN	AEN04047.1	[root; Viruses; dsDNA viruses, no RNA stage; Baculoviridae; Alphabaculovirus; Helicoverpa armigera nucleopolyhedrovirus; Helicoverpa armigera NPV strain Australia; ]
HRN	YP_758447.1	[root; Viruses; dsDNA viruses, no RNA stage; Baculoviridae; Alphabaculovirus; Leucania separata nucleopolyhedrovirus; ]
HRN	AHC69627.1	[root; Viruses; dsDNA viruses, no RNA stage; Baculoviridae; Alphabaculovirus; Lymantria dispar multiple nucleopolyhedrovirus; ]
HRN	ANS71007.1	[root; Viruses; dsDNA viruses, no RNA stage; Baculoviridae; Alphabaculovirus; Lymantria dispar multiple nucleopolyhedrovirus; ]
HRN	NP_613118.1	[root; Viruses; dsDNA viruses, no RNA stage; Baculoviridae; Alphabaculovirus; Mamestra configurata nucleopolyhedrovirus A; ]
HRN	YP_001651042.1	[root; Viruses; dsDNA viruses, no RNA stage; Baculoviridae; Alphabaculovirus; Orgyia leucostigma nucleopolyhedrovirus; ]
HRN	YP_001036310.1	[root; Viruses; dsDNA viruses, no RNA stage; Baculoviridae; Alphabaculovirus; Spodoptera frugiperda multiple nucleopolyhedrovirus; ]
HRN	NP_258397.1	[root; Viruses; dsDNA viruses, no RNA stage; Baculoviridae; Alphabaculovirus; Spodoptera litura nucleopolyhedrovirus; ]
HRN	YP_803413.1	[root; Viruses; dsDNA viruses, no RNA stage; Baculoviridae; Alphabaculovirus; unclassified Alphabaculovirus; Anticarsia gemmatalis nucleopolyhedrovirus; ]
HRN	YP_006607773.1	[root; Viruses; dsDNA viruses, no RNA stage; Baculoviridae; Alphabaculovirus; unclassified Alphabaculovirus; Apocheima cinerarium nucleopolyhedrovirus; ]
HRN	YP_009255381.1	[root; Viruses; dsDNA viruses, no RNA stage; Baculoviridae; Alphabaculovirus; unclassified Alphabaculovirus; Catopsilia pomona nucleopolyhedrovirus; ]
HRN	AFS52013.1	[root; Viruses; dsDNA viruses, no RNA stage; Baculoviridae; Alphabaculovirus; unclassified Alphabaculovirus; Dendrolimus kikuchii nucleopolyhedrovirus; ]
HRN	YP_008378351.1	[root; Viruses; dsDNA viruses, no RNA stage; Baculoviridae; Alphabaculovirus; unclassified Alphabaculovirus; Hemileuca sp. nucleopolyhedrovirus; ]
HRN	YP_009133214.1	[root; Viruses; dsDNA viruses, no RNA stage; Baculoviridae; Alphabaculovirus; unclassified Alphabaculovirus; Lambdina fiscellaria nucleopolyhedrovirus; ]
HRN	AKN81012.1	[root; Viruses; dsDNA viruses, no RNA stage; Baculoviridae; Alphabaculovirus; unclassified Alphabaculovirus; Lonomia obliqua multiple nucleopolyhedrovirus; ]
HRN	ANW09691.1	[root; Viruses; dsDNA viruses, no RNA stage; Baculoviridae; Alphabaculovirus; unclassified Alphabaculovirus; Malacosoma sp. alphabaculovirus; ]
HRN	YP_009049839.1	[root; Viruses; dsDNA viruses, no RNA stage; Baculoviridae; Alphabaculovirus; unclassified Alphabaculovirus; Peridroma alphabaculovirus; ]
HRN	YP_002332714.1	[root; Viruses; dsDNA viruses, no RNA stage; Baculoviridae; Alphabaculovirus; unclassified Alphabaculovirus; Spodoptera litura nucleopolyhedrovirus II; ]
HRN	NP_872516.1	[root; Viruses; dsDNA viruses, no RNA stage; Baculoviridae; Betabaculovirus; Adoxophyes orana granulovirus; ]
HRN	YP_006280.1	[root; Viruses; dsDNA viruses, no RNA stage; Baculoviridae; Betabaculovirus; Agrotis segetum granulovirus; ]
HRN	YP_008720010.1	[root; Viruses; dsDNA viruses, no RNA stage; Baculoviridae; Betabaculovirus; Clostera anastomosis granulovirus A; Clostera anastomosis granulovirus Henan; ]
HRN	NP_148858.1	[root; Viruses; dsDNA viruses, no RNA stage; Baculoviridae; Betabaculovirus; Cydia pomonella granulovirus; ]
HRN	NP_068274.1	[root; Viruses; dsDNA viruses, no RNA stage; Baculoviridae; Betabaculovirus; Plutella xylostella granulovirus; ]
HRN	YP_009229973.1	[root; Viruses; dsDNA viruses, no RNA stage; Baculoviridae; Betabaculovirus; unclassified Betabaculovirus; Cnaphalocrocis medinalis granulovirus; ]
HRN	YP_009182260.1	[root; Viruses; dsDNA viruses, no RNA stage; Baculoviridae; Betabaculovirus; unclassified Betabaculovirus; Diatraea saccharalis granulovirus; ]
HRN	YP_025265.1	[root; Viruses; dsDNA viruses, no RNA stage; Baculoviridae; Gammabaculovirus; Neodiprion lecontei nucleopolyhedrovirus; ]
HRN	YP_025175.1	[root; Viruses; dsDNA viruses, no RNA stage; Baculoviridae; Gammabaculovirus; Neodiprion sertifer nucleopolyhedrovirus; ]
HRN	YP_009165742.1	[root; Viruses; dsDNA viruses, no RNA stage; Baculoviridae; unclassified Baculoviridae; Perigonia lusca single nucleopolyhedrovirus; ]
HRN	YP_009250103.1	[root; Viruses; dsDNA viruses, no RNA stage; Baculoviridae; unclassified Baculoviridae; Urbanus proteus nucleopolyhedrovirus; ]
HRN	ALY09309.1	[root; Viruses; dsDNA viruses, no RNA stage; Caudovirales; Podoviridae; unclassified Podoviridae; Arthrobacter phage Jasmine; ]
HRN	AMS03401.1	[root; Viruses; dsDNA viruses, no RNA stage; Caudovirales; Siphoviridae; Demosthenesvirus; Gordonia virus Katyusha; Gordonia phage Katyusha; ]
HRN	YP_009214875.1	[root; Viruses; dsDNA viruses, no RNA stage; Caudovirales; Siphoviridae; Tin2virus; Tsukamurella virus TIN3; Tsukamurella phage TIN3; ]
HRN	AMS02301.1	[root; Viruses; dsDNA viruses, no RNA stage; Caudovirales; Siphoviridae; Woesvirus; Gordonia virus Hotorobo; Gordonia phage Hotorobo; ]
HRN	BAR34958.1	[root; Viruses; environmental samples; uncultured Mediterranean phage uvMED; ]
QRN	WP_048092202.1	[root; cellular organisms; Archaea; Euryarchaeota; Archaeoglobi; Archaeoglobales; Archaeoglobaceae; Geoglobus; Geoglobus acetivorans; ]
QRN	WP_013179890.1	[root; cellular organisms; Archaea; Euryarchaeota; Methanococci; Methanococcales; Methanococcaceae; Methanococcus; Methanococcus voltae; ]
QRN	WP_013087941.1	[root; cellular organisms; Archaea; Euryarchaeota; Thermococci; Thermococcales; Thermococcaceae; Pyrococcus; Pyrococcus sp. 12/1; ]
QRN	YP_003603593.1	[root; cellular organisms; Archaea; Euryarchaeota; Thermococci; Thermococcales; Thermococcaceae; Thermococcus; Thermococcus nautili; ]
QRN	WP_013087990.1	[root; cellular organisms; Archaea; Euryarchaeota; Thermococci; Thermococcales; Thermococcaceae; Thermococcus; Thermococcus nautili; ]
QRN	WP_012572341.1	[root; cellular organisms; Archaea; Euryarchaeota; Thermococci; Thermococcales; Thermococcaceae; Thermococcus; Thermococcus onnurineus; ]
QRN	WP_062389070.1	[root; cellular organisms; Archaea; Euryarchaeota; Thermococci; Thermococcales; Thermococcaceae; Thermococcus; Thermococcus peptonophilus; ]
QRN	WP_015243587.1	[root; cellular organisms; Archaea; Euryarchaeota; Thermococci; Thermococcales; Thermococcaceae; Thermococcus; Thermococcus sp. CIR10; ]
QRN	WP_012289543.1	[root; cellular organisms; Archaea; TACK group; Crenarchaeota; Thermoprotei; Sulfolobales; Sulfolobaceae; Sulfolobus; Sulfolobus islandicus; ]
QRN	WP_016730207.1	[root; cellular organisms; Archaea; TACK group; Crenarchaeota; Thermoprotei; Sulfolobales; Sulfolobaceae; Sulfolobus; Sulfolobus islandicus; ]
QRN	WP_035355117.1	[root; cellular organisms; Bacteria; Acidobacteria; Acidobacteriia; Acidobacteriales; Acidobacteriaceae; Edaphobacter; Edaphobacter aggregans; ]
QRN	WP_013581501.1	[root; cellular organisms; Bacteria; Acidobacteria; Acidobacteriia; Acidobacteriales; Acidobacteriaceae; Granulicella; Granulicella tundricola; ]
QRN	WP_013569436.1	[root; cellular organisms; Bacteria; Acidobacteria; Acidobacteriia; Acidobacteriales; Acidobacteriaceae; Terriglobus; Terriglobus saanensis; ]
QRN	WP_013568903.1	[root; cellular organisms; Bacteria; Acidobacteria; Acidobacteriia; Acidobacteriales; Acidobacteriaceae; Terriglobus; Terriglobus saanensis; ]
QRN	WP_026444527.1	[root; cellular organisms; Bacteria; Acidobacteria; Acidobacteriia; Acidobacteriales; Acidobacteriaceae; unclassified Acidobacteriaceae; Acidobacteriaceae bacterium URHE0068; ]
QRN	WP_054144603.1	[root; cellular organisms; Bacteria; Proteobacteria; Alphaproteobacteria; Rhizobiales; Bradyrhizobiaceae; Bosea; Bosea sp. AAP35; ]
QRN	WP_049832495.1	[root; cellular organisms; Bacteria; Proteobacteria; Alphaproteobacteria; Rhizobiales; Bradyrhizobiaceae; Bradyrhizobium; ]
QRN	WP_060910501.1	[root; cellular organisms; Bacteria; Proteobacteria; Alphaproteobacteria; Rhizobiales; Bradyrhizobiaceae; Bradyrhizobium; Bradyrhizobium diazoefficiens; ]
QRN	WP_049810202.1	[root; cellular organisms; Bacteria; Proteobacteria; Alphaproteobacteria; Rhizobiales; Bradyrhizobiaceae; Bradyrhizobium; Bradyrhizobium japonicum; ]
QRN	WP_049832066.1	[root; cellular organisms; Bacteria; Proteobacteria; Alphaproteobacteria; Rhizobiales; Bradyrhizobiaceae; Bradyrhizobium; Bradyrhizobium japonicum; ]
QRN	WP_065754083.1	[root; cellular organisms; Bacteria; Proteobacteria; Alphaproteobacteria; Rhizobiales; Bradyrhizobiaceae; Bradyrhizobium; Bradyrhizobium paxllaeri; ]
QRN	WP_051677478.1	[root; cellular organisms; Bacteria; Proteobacteria; Alphaproteobacteria; Rhizobiales; Bradyrhizobiaceae; Bradyrhizobium; Bradyrhizobium sp. URHD0069; ]
QRN	WP_018454182.1	[root; cellular organisms; Bacteria; Proteobacteria; Alphaproteobacteria; Rhizobiales; Bradyrhizobiaceae; Bradyrhizobium; Bradyrhizobium sp. WSM4349; ]
QRN	WP_036578267.1	[root; cellular organisms; Bacteria; Proteobacteria; Alphaproteobacteria; Rhizobiales; Brucellaceae; Ochrobactrum; Ochrobactrum anthropi; ]
QRN	WP_052731880.1	[root; cellular organisms; Bacteria; Proteobacteria; Alphaproteobacteria; Rhizobiales; Hyphomicrobiaceae; Devosia; Devosia geojensis; ]
QRN	WP_015932210.1	[root; cellular organisms; Bacteria; Proteobacteria; Alphaproteobacteria; Rhizobiales; Methylobacteriaceae; Methylobacterium; Methylobacterium nodulans; ]
QRN	WP_049961865.1	[root; cellular organisms; Bacteria; Proteobacteria; Alphaproteobacteria; Rhizobiales; Methylobacteriaceae; Methylobacterium; Methylobacterium sp. B34; ]
QRN	WP_056524779.1	[root; cellular organisms; Bacteria; Proteobacteria; Alphaproteobacteria; Rhizobiales; Methylobacteriaceae; Methylobacterium; Methylobacterium sp. Leaf361; ]
QRN	WP_056267214.1	[root; cellular organisms; Bacteria; Proteobacteria; Alphaproteobacteria; Rhizobiales; Methylobacteriaceae; Methylobacterium; Methylobacterium sp. Leaf87; ]
QRN	GAN46005.1	[root; cellular organisms; Bacteria; Proteobacteria; Alphaproteobacteria; Rhizobiales; Methylobacteriaceae; Methylobacterium; Methylobacterium sp. ME121; ]
QRN	WP_051091289.1	[root; cellular organisms; Bacteria; Proteobacteria; Alphaproteobacteria; Rhizobiales; Methylocystaceae; Methylopila; Methylopila sp. M107; ]
QRN	WP_023805888.1	[root; cellular organisms; Bacteria; Proteobacteria; Alphaproteobacteria; Rhizobiales; Phyllobacteriaceae; Mesorhizobium; Mesorhizobium sp. L2C089B000; ]
QRN	ESY92673.1	[root; cellular organisms; Bacteria; Proteobacteria; Alphaproteobacteria; Rhizobiales; Phyllobacteriaceae; Mesorhizobium; Mesorhizobium sp. LNHC209A00; ]
QRN	WP_023702564.1	[root; cellular organisms; Bacteria; Proteobacteria; Alphaproteobacteria; Rhizobiales; Phyllobacteriaceae; Mesorhizobium; Mesorhizobium sp. LSJC264A00; ]
QRN	WP_056240874.1	[root; cellular organisms; Bacteria; Proteobacteria; Alphaproteobacteria; Rhizobiales; Phyllobacteriaceae; Mesorhizobium; Mesorhizobium sp. Root552; ]
QRN	WP_019172912.1	[root; cellular organisms; Bacteria; Proteobacteria; Alphaproteobacteria; Rhizobiales; Phyllobacteriaceae; Pseudaminobacter; Pseudaminobacter salicylatoxidans; ]
QRN	WP_051883813.1	[root; cellular organisms; Bacteria; Proteobacteria; Alphaproteobacteria; Rhizobiales; Rhizobiaceae; Rhizobium/Agrobacterium group; Agrobacterium; Agrobacterium tumefaciens complex; Agrobacterium tumefaciens; ]
QRN	WP_050578720.1	[root; cellular organisms; Bacteria; Proteobacteria; Alphaproteobacteria; Rhizobiales; Rhizobiaceae; Rhizobium/Agrobacterium group; Rhizobium; Rhizobium leguminosarum; ]
QRN	WP_062692195.1	[root; cellular organisms; Bacteria; Proteobacteria; Alphaproteobacteria; Rhizobiales; Rhizobiaceae; Rhizobium/Agrobacterium group; Rhizobium; Rhizobium sp. Leaf341; ]
QRN	WP_051961219.1	[root; cellular organisms; Bacteria; Proteobacteria; Alphaproteobacteria; Rhizobiales; Rhizobiaceae; Rhizobium/Agrobacterium group; Rhizobium; Rhizobium sp. YR519; ]
QRN	KJS35161.1	[root; cellular organisms; Bacteria; Proteobacteria; Alphaproteobacteria; Rhodobacterales; Hyphomonadaceae; Hyphomonas; Hyphomonas sp. BRH_c22; ]
QRN	WP_028031242.1	[root; cellular organisms; Bacteria; Proteobacteria; Alphaproteobacteria; Rhodobacterales; Rhodobacteraceae; Gemmobacter; Gemmobacter nectariphilus; ]
QRN	ABD55815.1	[root; cellular organisms; Bacteria; Proteobacteria; Alphaproteobacteria; Rhodobacterales; Rhodobacteraceae; Jannaschia; Jannaschia sp. CCS1; ]
QRN	CTQ56722.1	[root; cellular organisms; Bacteria; Proteobacteria; Alphaproteobacteria; Rhodobacterales; Rhodobacteraceae; Labrenzia; Labrenzia alba; ]
QRN	WP_043844180.1	[root; cellular organisms; Bacteria; Proteobacteria; Alphaproteobacteria; Rhodobacterales; Rhodobacteraceae; Roseivivax; Roseivivax atlanticus; ]
QRN	WP_025059185.1	[root; cellular organisms; Bacteria; Proteobacteria; Alphaproteobacteria; Rhodobacterales; Rhodobacteraceae; Sulfitobacter; Sulfitobacter donghicola; ]
QRN	WP_058313276.1	[root; cellular organisms; Bacteria; Proteobacteria; Alphaproteobacteria; Rhodobacterales; Rhodobacteraceae; Thalassobius; ]
QRN	KPP91322.1	[root; cellular organisms; Bacteria; Proteobacteria; Alphaproteobacteria; Rhodobacterales; Rhodobacteraceae; unclassified Rhodobacteraceae; Rhodobacteraceae bacterium HLUCCA08; ]
QRN	KPQ05982.1	[root; cellular organisms; Bacteria; Proteobacteria; Alphaproteobacteria; Rhodobacterales; Rhodobacteraceae; unclassified Rhodobacteraceae; Rhodobacteraceae bacterium HLUCCA12; ]
QRN	WP_028097705.1	[root; cellular organisms; Bacteria; Proteobacteria; Alphaproteobacteria; Rhodospirillales; Rhodospirillaceae; Dongia; Dongia sp. URHE0060; ]
QRN	WP_066134938.1	[root; cellular organisms; Bacteria; Proteobacteria; Alphaproteobacteria; Rhodospirillales; Rhodospirillaceae; Haematospirillum; Haematospirillum jordaniae; ]
QRN	WP_067533539.1	[root; cellular organisms; Bacteria; Proteobacteria; Alphaproteobacteria; Sphingomonadales; Erythrobacteraceae; Altererythrobacter; Altererythrobacter sp. MH-B5; ]
QRN	WP_052075713.1	[root; cellular organisms; Bacteria; Proteobacteria; Alphaproteobacteria; Sphingomonadales; Sphingomonadaceae; Sphingomonas; Sphingomonas taxi; ]
QRN	KUO56518.1	[root; cellular organisms; Bacteria; Proteobacteria; Alphaproteobacteria; Sphingomonadales; unclassified Sphingomonadales; Sphingomonadales bacterium BRH_c3; ]
QRN	WP_060260484.1	[root; cellular organisms; Bacteria; Proteobacteria; Betaproteobacteria; Burkholderiales; Burkholderiaceae; Burkholderia; Burkholderia cepacia complex; Burkholderia sp. MSMB2157WGS; ]
QRN	WP_013339191.1	[root; cellular organisms; Bacteria; Proteobacteria; Betaproteobacteria; Burkholderiales; Burkholderiaceae; Burkholderia; Burkholderia sp. CCGE1003; ]
QRN	SAL49955.1	[root; cellular organisms; Bacteria; Proteobacteria; Betaproteobacteria; Burkholderiales; Burkholderiaceae; Caballeronia; Caballeronia terrestris; ]
QRN	WP_054256910.1	[root; cellular organisms; Bacteria; Proteobacteria; Betaproteobacteria; Burkholderiales; Comamonadaceae; Acidovorax; Acidovorax caeni; ]
QRN	WP_051984081.1	[root; cellular organisms; Bacteria; Proteobacteria; Betaproteobacteria; Burkholderiales; Comamonadaceae; Polaromonas; Polaromonas sp. CG9_12; ]
QRN	WP_008863493.1	[root; cellular organisms; Bacteria; Proteobacteria; Betaproteobacteria; Burkholderiales; Sutterellaceae; Parasutterella; Parasutterella excrementihominis; ]
QRN	WP_054031025.1	[root; cellular organisms; Bacteria; Proteobacteria; delta/epsilon subdivisions; Deltaproteobacteria; Desulfobacterales; Desulfobacteraceae; Desulfatitalea; Desulfatitalea tepidiphila; ]
QRN	WP_052359996.1	[root; cellular organisms; Bacteria; Proteobacteria; delta/epsilon subdivisions; Deltaproteobacteria; Desulfovibrionales; Desulfovibrionaceae; Desulfovibrio; Desulfovibrio alcoholivorans; ]
QRN	WP_043570943.1	[root; cellular organisms; Bacteria; Proteobacteria; delta/epsilon subdivisions; Deltaproteobacteria; Desulfovibrionales; Desulfovibrionaceae; Desulfovibrio; Desulfovibrio sp. U5L; ]
QRN	WP_066355118.1	[root; cellular organisms; Bacteria; Proteobacteria; delta/epsilon subdivisions; Epsilonproteobacteria; Campylobacterales; Campylobacteraceae; Arcobacter; Arcobacter skirrowii; ]
QRN	WP_019626991.1	[root; cellular organisms; Bacteria; Proteobacteria; Gammaproteobacteria; Chromatiales; Ectothiorhodospiraceae; Thioalkalivibrio; Thioalkalivibrio sp. ALJT; ]
QRN	WP_031942904.1	[root; cellular organisms; Bacteria; Proteobacteria; Gammaproteobacteria; Enterobacterales; Enterobacteriaceae; Enterobacter; Enterobacter cloacae complex; Enterobacter hormaechei; ]
QRN	WP_021265629.1	[root; cellular organisms; Bacteria; Proteobacteria; Gammaproteobacteria; Enterobacterales; Enterobacteriaceae; Salmonella; Salmonella enterica; ]
QRN	WP_053817753.1	[root; cellular organisms; Bacteria; Proteobacteria; Gammaproteobacteria; Pseudomonadales; Pseudomonadaceae; Pseudomonas; Pseudomonas aeruginosa group; Pseudomonas aeruginosa; ]
QRN	WP_052156958.1	[root; cellular organisms; Bacteria; Proteobacteria; Gammaproteobacteria; Pseudomonadales; Pseudomonadaceae; Pseudomonas; Pseudomonas aeruginosa group; Pseudomonas aeruginosa; ]
QRN	WP_042169754.1	[root; cellular organisms; Bacteria; Proteobacteria; Gammaproteobacteria; Pseudomonadales; Pseudomonadaceae; Pseudomonas; Pseudomonas aeruginosa group; Pseudomonas aeruginosa; ]
QRN	WP_052156425.1	[root; cellular organisms; Bacteria; Proteobacteria; Gammaproteobacteria; Pseudomonadales; Pseudomonadaceae; Pseudomonas; Pseudomonas aeruginosa group; Pseudomonas aeruginosa; ]
QRN	CZT27688.1	[root; cellular organisms; Bacteria; Proteobacteria; Gammaproteobacteria; Pseudomonadales; Pseudomonadaceae; Pseudomonas; Pseudomonas cerasi; ]
QRN	AEJ11641.1	[root; cellular organisms; Bacteria; Proteobacteria; Gammaproteobacteria; Pseudomonadales; Pseudomonadaceae; Pseudomonas; Pseudomonas putida group; Pseudomonas putida; Pseudomonas putida S16; ]
QRN	WP_051059504.1	[root; cellular organisms; Bacteria; Proteobacteria; Gammaproteobacteria; Pseudomonadales; Pseudomonadaceae; Pseudomonas; Pseudomonas thermotolerans; ]
QRN	WP_051497257.1	[root; cellular organisms; Bacteria; Proteobacteria; Gammaproteobacteria; unclassified Gammaproteobacteria; Competibacteraceae; Candidatus Contendobacter; Candidatus Contendobacter odensis; ]
QRN	WP_065871688.1	[root; cellular organisms; Bacteria; Proteobacteria; Gammaproteobacteria; Vibrionales; Vibrionaceae; Vibrio; Vibrio harveyi group; Vibrio parahaemolyticus; ]
QRN	WP_057504976.1	[root; cellular organisms; Bacteria; Proteobacteria; Gammaproteobacteria; Xanthomonadales; Xanthomonadaceae; Stenotrophomonas; Stenotrophomonas nitritireducens; ]
QRN	WP_014125909.1	[root; cellular organisms; Bacteria; Proteobacteria; Gammaproteobacteria; Xanthomonadales; Xanthomonadaceae; Xanthomonas; Xanthomonas arboricola; ]
QRN	WP_020170841.1	[root; cellular organisms; Bacteria; Terrabacteria group; Actinobacteria; Actinobacteria; Corynebacteriales; Gordoniaceae; Gordonia; Gordonia polyisoprenivorans; ]
QRN	WP_019735295.1	[root; cellular organisms; Bacteria; Terrabacteria group; Actinobacteria; Actinobacteria; Corynebacteriales; Mycobacteriaceae; Mycobacterium; Mycobacterium avium complex (MAC); Mycobacterium avium; ]
QRN	WP_064892954.1	[root; cellular organisms; Bacteria; Terrabacteria group; Actinobacteria; Actinobacteria; Corynebacteriales; Mycobacteriaceae; Mycobacterium; Mycobacterium avium complex (MAC); Mycobacterium intracellulare; ]
QRN	ABP44458.1	[root; cellular organisms; Bacteria; Terrabacteria group; Actinobacteria; Actinobacteria; Corynebacteriales; Mycobacteriaceae; Mycobacterium; Mycobacterium gilvum; Mycobacterium gilvum PYR-GCK; ]
QRN	WP_055117099.1	[root; cellular organisms; Bacteria; Terrabacteria group; Actinobacteria; Actinobacteria; Corynebacteriales; Mycobacteriaceae; Mycobacterium; Mycobacterium peregrinum; ]
QRN	WP_065289687.1	[root; cellular organisms; Bacteria; Terrabacteria group; Actinobacteria; Actinobacteria; Corynebacteriales; Mycobacteriaceae; Mycobacterium; Mycobacterium terrae complex; Mycobacterium kumamotonense; ]
QRN	WP_037191849.1	[root; cellular organisms; Bacteria; Terrabacteria group; Actinobacteria; Actinobacteria; Corynebacteriales; Nocardiaceae; Rhodococcus; Rhodococcus fascians; ]
QRN	WP_032364089.1	[root; cellular organisms; Bacteria; Terrabacteria group; Actinobacteria; Actinobacteria; Corynebacteriales; Nocardiaceae; Rhodococcus; Rhodococcus fascians; ]
QRN	WP_042940039.1	[root; cellular organisms; Bacteria; Terrabacteria group; Actinobacteria; Actinobacteria; Corynebacteriales; Nocardiaceae; Rhodococcus; Rhodococcus sp. AW25M09; ]
QRN	WP_027503908.1	[root; cellular organisms; Bacteria; Terrabacteria group; Actinobacteria; Actinobacteria; Corynebacteriales; Nocardiaceae; Rhodococcus; Rhodococcus sp. UNC23MFCrub1.1; ]
QRN	WP_068568802.1	[root; cellular organisms; Bacteria; Terrabacteria group; Actinobacteria; Actinobacteria; Corynebacteriales; Tsukamurellaceae; Tsukamurella; Tsukamurella pulmonis; ]
QRN	WP_019204532.1	[root; cellular organisms; Bacteria; Terrabacteria group; Actinobacteria; Actinobacteria; Corynebacteriales; Tsukamurellaceae; Tsukamurella; Tsukamurella sp. 1534; ]
QRN	WP_055751041.1	[root; cellular organisms; Bacteria; Terrabacteria group; Actinobacteria; Actinobacteria; Frankiales; Frankiaceae; Frankia; Frankia sp. AvcI1; ]
QRN	ADB76084.1	[root; cellular organisms; Bacteria; Terrabacteria group; Actinobacteria; Actinobacteria; Geodermatophilales; Geodermatophilaceae; Geodermatophilus; Geodermatophilus obscurus; Geodermatophilus obscurus DSM 43160; ]
QRN	WP_051427165.1	[root; cellular organisms; Bacteria; Terrabacteria group; Actinobacteria; Actinobacteria; Micrococcales; Micrococcaceae; Arthrobacter; Arthrobacter sp. H20; ]
QRN	WP_042436625.1	[root; cellular organisms; Bacteria; Terrabacteria group; Actinobacteria; Coriobacteriia; Coriobacteriales; Coriobacteriaceae; Senegalimassilia; Senegalimassilia anaerobia; ]
QRN	WP_040379941.1	[root; cellular organisms; Bacteria; Terrabacteria group; Deinococcus-Thermus; Deinococci; Deinococcales; Deinococcaceae; Deinococcus; Deinococcus aquatilis; ]
QRN	WP_043801906.1	[root; cellular organisms; Bacteria; Terrabacteria group; Deinococcus-Thermus; Deinococci; Deinococcales; Deinococcaceae; Deinococcus; Deinococcus gobiensis; ]
QRN	WP_058975471.1	[root; cellular organisms; Bacteria; Terrabacteria group; Deinococcus-Thermus; Deinococci; Deinococcales; Deinococcaceae; Deinococcus; Deinococcus grandis; ]
QRN	WP_034359365.1	[root; cellular organisms; Bacteria; Terrabacteria group; Deinococcus-Thermus; Deinococci; Deinococcales; Deinococcaceae; Deinococcus; Deinococcus phoenicis; ]
QRN	WP_056302779.1	[root; cellular organisms; Bacteria; Terrabacteria group; Deinococcus-Thermus; Deinococci; Deinococcales; Deinococcaceae; Deinococcus; Deinococcus sp. Leaf326; ]
QRN	WP_034384878.1	[root; cellular organisms; Bacteria; Terrabacteria group; Deinococcus-Thermus; Deinococci; Deinococcales; Deinococcaceae; Deinococcus; Deinococcus sp. YIM 77859; ]
QRN	WP_050613346.1	[root; cellular organisms; Bacteria; Terrabacteria group; Firmicutes; Bacilli; Bacillales; Bacillaceae; Bacillus; Bacillus testis; ]
QRN	WP_009373170.1	[root; cellular organisms; Bacteria; Terrabacteria group; Firmicutes; Bacilli; Bacillales; Bacillaceae; Lysinibacillus; Lysinibacillus fusiformis; ]
QRN	WP_053484316.1	[root; cellular organisms; Bacteria; Terrabacteria group; Firmicutes; Bacilli; Bacillales; Bacillaceae; Lysinibacillus; Lysinibacillus sp. FJAT-14745; ]
QRN	WP_013877719.1	[root; cellular organisms; Bacteria; Terrabacteria group; Firmicutes; Bacilli; Bacillales; Bacillaceae; Parageobacillus; Parageobacillus thermoglucosidans; ]
QRN	WP_049961607.1	[root; cellular organisms; Bacteria; Terrabacteria group; Firmicutes; Bacilli; Bacillales; Listeriaceae; Listeria; ]
QRN	WP_003759243.1	[root; cellular organisms; Bacteria; Terrabacteria group; Firmicutes; Bacilli; Bacillales; Listeriaceae; Listeria; Listeria grayi; ]
QRN	CBV37054.1	[root; cellular organisms; Bacteria; Terrabacteria group; Firmicutes; Bacilli; Bacillales; Listeriaceae; Listeria; Listeria monocytogenes; Listeria monocytogenes serotype 7 str. SLCC2482; ]
QRN	WP_025680640.1	[root; cellular organisms; Bacteria; Terrabacteria group; Firmicutes; Bacilli; Bacillales; Paenibacillaceae; Paenibacillus; Paenibacillus massiliensis; ]
QRN	WP_036643159.1	[root; cellular organisms; Bacteria; Terrabacteria group; Firmicutes; Bacilli; Bacillales; Paenibacillaceae; Paenibacillus; Paenibacillus sp. FSL R5-808; ]
QRN	WP_068700116.1	[root; cellular organisms; Bacteria; Terrabacteria group; Firmicutes; Bacilli; Bacillales; Paenibacillaceae; Paenibacillus; Paenibacillus yonginensis; ]
QRN	WP_015256367.1	[root; cellular organisms; Bacteria; Terrabacteria group; Firmicutes; Bacilli; Bacillales; Paenibacillaceae; Thermobacillus; Thermobacillus composti; ]
QRN	WP_006831300.1	[root; cellular organisms; Bacteria; Terrabacteria group; Firmicutes; Bacilli; Bacillales; Planococcaceae; Planococcus; Planococcus antarcticus; ]
QRN	WP_014829544.1	[root; cellular organisms; Bacteria; Terrabacteria group; Firmicutes; Bacilli; Bacillales; Planococcaceae; Solibacillus; Solibacillus silvestris; ]
QRN	WP_052399071.1	[root; cellular organisms; Bacteria; Terrabacteria group; Firmicutes; Bacilli; Lactobacillales; Lactobacillaceae; Lactobacillus; Lactobacillus salivarius; ]
QRN	WP_026887969.1	[root; cellular organisms; Bacteria; Terrabacteria group; Firmicutes; Clostridia; Clostridiales; Clostridiaceae; Clostridium; Clostridium beijerinckii; ]
QRN	WP_002599787.1	[root; cellular organisms; Bacteria; Terrabacteria group; Firmicutes; Clostridia; Clostridiales; Clostridiaceae; Clostridium; Clostridium colicanis; ]
QRN	WP_040214681.1	[root; cellular organisms; Bacteria; Terrabacteria group; Firmicutes; Clostridia; Clostridiales; Clostridiaceae; Clostridium; Clostridium polynesiense; ]
QRN	CUO47833.1	[root; cellular organisms; Bacteria; Terrabacteria group; Firmicutes; Clostridia; Clostridiales; Eubacteriaceae; Eubacterium; [Eubacterium] hallii; ]
QRN	CUN53181.1	[root; cellular organisms; Bacteria; Terrabacteria group; Firmicutes; Clostridia; Clostridiales; Eubacteriaceae; Eubacterium; [Eubacterium] hallii; ]
QRN	WP_016225027.1	[root; cellular organisms; Bacteria; Terrabacteria group; Firmicutes; Clostridia; Clostridiales; Lachnospiraceae; unclassified Lachnospiraceae; Lachnospiraceae bacterium 3-2; ]
QRN	WP_055330102.1	[root; cellular organisms; Bacteria; Terrabacteria group; Firmicutes; Clostridia; Clostridiales; Peptostreptococcaceae; Paeniclostridium; Paeniclostridium sordellii; ]
QRN	WP_004621825.1	[root; cellular organisms; Bacteria; Terrabacteria group; Firmicutes; Clostridia; Clostridiales; Ruminococcaceae; Ruminiclostridium; [Clostridium] papyrosolvens; ]
QRN	WP_012451959.1	[root; cellular organisms; Bacteria; Terrabacteria group; Firmicutes; Clostridia; Natranaerobiales; Natranaerobiaceae; Natranaerobius; Natranaerobius thermophilus; ]
QRN	WP_012818247.1	[root; cellular organisms; Bacteria; Terrabacteria group; Firmicutes; Clostridia; Thermoanaerobacterales; Thermoanaerobacteraceae; Moorella group; Ammonifex; Ammonifex degensii; ]
QRN	WP_022854959.1	[root; cellular organisms; Bacteria; Thermodesulfobacteria; Thermodesulfobacteria; Thermodesulfobacteriales; Thermodesulfobacteriaceae; Thermodesulfobacterium; Thermodesulfobacterium thermophilum; ]
QRN	KKR01667.1	[root; cellular organisms; Bacteria; unclassified Bacteria; Bacteria candidate phyla; Patescibacteria group; Microgenomates group; Candidatus Woesebacteria; Candidatus Woesebacteria bacterium GW2011_GWB1_39_12; ]
QRN	CRY94786.1	[root; unclassified sequences; environmental samples; prokaryotic environmental samples; uncultured prokaryote; ]
QRN	YP_006200839.1	[root; Viruses; dsDNA viruses, no RNA stage; Caudovirales; Myoviridae; Pbunavirus; Pseudomonas virus JG024; Pseudomonas phage JG024; ]
QRN	YP_009125125.1	[root; Viruses; dsDNA viruses, no RNA stage; Caudovirales; Siphoviridae; Ab18virus; Pseudomonas virus Ab18; Pseudomonas phage vB_PaeS_PAO1_Ab18; ]
QRN	YP_009150938.1	[root; Viruses; dsDNA viruses, no RNA stage; Caudovirales; Siphoviridae; Tm4virus; Mycobacterium phage fionn; ]
QRN	YP_003856946.1	[root; Viruses; dsDNA viruses, no RNA stage; Caudovirales; Siphoviridae; Tm4virus; Mycobacterium virus Angelica; ]
QRN	AMS03705.1	[root; Viruses; dsDNA viruses, no RNA stage; Caudovirales; Siphoviridae; unclassified Siphoviridae; Gordonia phage BetterKatz; ]
QRN	AKJ72333.1	[root; Viruses; dsDNA viruses, no RNA stage; Caudovirales; Siphoviridae; unclassified Siphoviridae; Gordonia phage GMA4; ]
QRN	YP_009195318.1	[root; Viruses; dsDNA viruses, no RNA stage; Caudovirales; Siphoviridae; unclassified Siphoviridae; Mycobacterium phage Mufasa; ]
QRN	YP_223957.1	[root; Viruses; dsDNA viruses, no RNA stage; Caudovirales; Siphoviridae; Yuavirus; Phage phiJL001; ]
QRN	YP_001595849.1	[root; Viruses; dsDNA viruses, no RNA stage; Caudovirales; Siphoviridae; Yuavirus; Pseudomonas phage YuA; ]
QRN	BAR30940.1	[root; Viruses; environmental samples; uncultured Mediterranean phage uvMED; ]
HTH	AMD29679.1	[root; cellular organisms; Archaea; DPANN group; Nanoarchaeota; Nanoarchaeales; Nanopusillaceae; Candidatus Nanopusillus; Candidatus Nanopusillus acidilobi; ]
HTH	KYH40802.1	[root; cellular organisms; Archaea; TACK group; Candidatus Bathyarchaeota; unclassified Candidatus Bathyarchaeota; Candidatus Bathyarchaeota archaeon B26-1; ]
HTH	KYH41347.1	[root; cellular organisms; Archaea; TACK group; Candidatus Bathyarchaeota; unclassified Candidatus Bathyarchaeota; Candidatus Bathyarchaeota archaeon B26-2; ]
HTH	ADM28084.1	[root; cellular organisms; Archaea; TACK group; Crenarchaeota; Thermoprotei; Desulfurococcales; Desulfurococcaceae; Ignisphaera; Ignisphaera aggregans; Ignisphaera aggregans DSM 17230; ]
HTH	WP_013143121.1	[root; cellular organisms; Archaea; TACK group; Crenarchaeota; Thermoprotei; Desulfurococcales; Desulfurococcaceae; Staphylothermus; Staphylothermus hellenicus; ]
HTH	WP_014736844.1	[root; cellular organisms; Archaea; TACK group; Crenarchaeota; Thermoprotei; Desulfurococcales; Desulfurococcaceae; Thermogladius; Thermogladius calderae; ]
HTH	ALL00848.1	[root; cellular organisms; Archaea; TACK group; Crenarchaeota; Thermoprotei; Desulfurococcales; Pyrodictiaceae; Pyrodictium; Pyrodictium delaneyi; ]
HTH	WP_014026419.1	[root; cellular organisms; Archaea; TACK group; Crenarchaeota; Thermoprotei; Desulfurococcales; Pyrodictiaceae; Pyrolobus; Pyrolobus fumarii; ]
HTH	AEE94847.1	[root; cellular organisms; Archaea; TACK group; Crenarchaeota; Thermoprotei; Sulfolobales; Sulfolobaceae; Acidianus; Acidianus hospitalis; Acidianus hospitalis W1; ]
HTH	WP_016732079.1	[root; cellular organisms; Archaea; TACK group; Crenarchaeota; Thermoprotei; Sulfolobales; Sulfolobaceae; Sulfolobus; Sulfolobus islandicus; ]
HTH	BAB66827.1	[root; cellular organisms; Archaea; TACK group; Crenarchaeota; Thermoprotei; Sulfolobales; Sulfolobaceae; Sulfolobus; Sulfolobus tokodaii; Sulfolobus tokodaii str. 7; ]
HTH	EWG06654.1	[root; cellular organisms; Archaea; TACK group; Crenarchaeota; Thermoprotei; Sulfolobales; unclassified Sulfolobales; Sulfolobales archaeon AZ1; ]
HTH	WP_020963151.1	[root; cellular organisms; Archaea; TACK group; Crenarchaeota; Thermoprotei; Thermoproteales; Thermofilaceae; Thermofilum; Thermofilum adornatus; ]
HTH	WP_011753306.1	[root; cellular organisms; Archaea; TACK group; Crenarchaeota; Thermoprotei; Thermoproteales; Thermofilaceae; Thermofilum; Thermofilum pendens; ]
HTH	WP_052883734.1	[root; cellular organisms; Archaea; TACK group; Crenarchaeota; Thermoprotei; Thermoproteales; Thermofilaceae; Thermofilum; Thermofilum uzonense; ]
HTH	KJR72984.1	[root; cellular organisms; Archaea; TACK group; Crenarchaeota; Thermoprotei; Thermoproteales; Thermoproteaceae; Thermoproteus; Thermoproteus sp. AZ2; ]
HTH	AEA12191.1	[root; cellular organisms; Archaea; TACK group; Crenarchaeota; Thermoprotei; Thermoproteales; Thermoproteaceae; Thermoproteus; Thermoproteus uzoniensis; Thermoproteus uzoniensis 768-20; ]
HK(A/S)	WP_014866852.1	[root; cellular organisms; Archaea; Euryarchaeota; Methanomicrobia; Methanomicrobiales; Methanomicrobiaceae; Methanoculleus; Methanoculleus bourgensis; ]
HK(A/S)	SAI87041.1	[root; cellular organisms; Archaea; Euryarchaeota; Methanomicrobia; Methanomicrobiales; Methanomicrobiaceae; Methanoculleus; Methanoculleus bourgensis; ]
HK(A/S)	KQC03542.1	[root; cellular organisms; Archaea; Euryarchaeota; Methanomicrobia; Methanomicrobiales; Methanomicrobiaceae; Methanoculleus; Methanoculleus sp. SDB; ]
HK(A/S)	WP_004040096.1	[root; cellular organisms; Archaea; Euryarchaeota; Methanomicrobia; Methanomicrobiales; Methanomicrobiaceae; Methanofollis; Methanofollis liminatans; ]
HK(A/S)	WP_004040453.1	[root; cellular organisms; Archaea; Euryarchaeota; Methanomicrobia; Methanomicrobiales; Methanomicrobiaceae; Methanofollis; Methanofollis liminatans; ]
HK(A/S)	WP_062400220.1	[root; cellular organisms; Archaea; Euryarchaeota; Methanomicrobia; Methanomicrobiales; Methanomicrobiaceae; Methanogenium; Methanogenium cariaci; ]
HK(A/S)	WP_013328427.1	[root; cellular organisms; Archaea; Euryarchaeota; Methanomicrobia; Methanomicrobiales; Methanomicrobiaceae; Methanolacinia; Methanolacinia petrolearia; ]
HK(A/S)	WP_013329947.1	[root; cellular organisms; Archaea; Euryarchaeota; Methanomicrobia; Methanomicrobiales; Methanomicrobiaceae; Methanolacinia; Methanolacinia petrolearia; ]
HK(A/S)	WP_004076378.1	[root; cellular organisms; Archaea; Euryarchaeota; Methanomicrobia; Methanomicrobiales; Methanomicrobiaceae; Methanoplanus; Methanoplanus limicola; ]
HK(A/S)	WP_004078503.1	[root; cellular organisms; Archaea; Euryarchaeota; Methanomicrobia; Methanomicrobiales; Methanomicrobiaceae; Methanoplanus; Methanoplanus limicola; ]
HK(A/S)	WP_007315640.1	[root; cellular organisms; Archaea; Euryarchaeota; Methanomicrobia; Methanomicrobiales; Methanoregulaceae; Methanolinea; Methanolinea tarda; ]
HK(A/S)	WP_007315762.1	[root; cellular organisms; Archaea; Euryarchaeota; Methanomicrobia; Methanomicrobiales; Methanoregulaceae; Methanolinea; Methanolinea tarda; ]
HK(A/S)	WP_007315470.1	[root; cellular organisms; Archaea; Euryarchaeota; Methanomicrobia; Methanomicrobiales; Methanoregulaceae; Methanolinea; Methanolinea tarda; ]
HK(A/S)	WP_015286439.1	[root; cellular organisms; Archaea; Euryarchaeota; Methanomicrobia; Methanomicrobiales; Methanoregulaceae; Methanoregula; Methanoregula formicica; ]
HK(A/S)	WP_012618651.1	[root; cellular organisms; Archaea; Euryarchaeota; Methanomicrobia; Methanomicrobiales; Methanoregulaceae; Methanosphaerula; Methanosphaerula palustris; ]
HK(A/S)	WP_012617066.1	[root; cellular organisms; Archaea; Euryarchaeota; Methanomicrobia; Methanomicrobiales; Methanoregulaceae; Methanosphaerula; Methanosphaerula palustris; ]
HK(A/S)	WP_012618032.1	[root; cellular organisms; Archaea; Euryarchaeota; Methanomicrobia; Methanomicrobiales; Methanoregulaceae; Methanosphaerula; Methanosphaerula palustris; ]
HK(A/S)	WP_011447741.1	[root; cellular organisms; Archaea; Euryarchaeota; Methanomicrobia; Methanomicrobiales; Methanospirillaceae; Methanospirillum; Methanospirillum hungatei; ]
HK(A/S)	WP_011448117.1	[root; cellular organisms; Archaea; Euryarchaeota; Methanomicrobia; Methanomicrobiales; Methanospirillaceae; Methanospirillum; Methanospirillum hungatei; ]
HK(A/S)	WP_011448403.1	[root; cellular organisms; Archaea; Euryarchaeota; Methanomicrobia; Methanomicrobiales; Methanospirillaceae; Methanospirillum; Methanospirillum hungatei; ]
HK(A/S)	WP_011448863.1	[root; cellular organisms; Archaea; Euryarchaeota; Methanomicrobia; Methanomicrobiales; Methanospirillaceae; Methanospirillum; Methanospirillum hungatei; ]
HK(A/S)	WP_015313954.1	[root; cellular organisms; Archaea; Euryarchaeota; Methanomicrobia; Methanosarcinales; Methanosarcinaceae; Methanomethylovorans; Methanomethylovorans hollandica; ]
HK(A/S)	WP_011524551.1	[root; cellular organisms; Bacteria; Acidobacteria; Acidobacteriia; Acidobacteriales; Acidobacteriaceae; Candidatus Koribacter; Candidatus Koribacter versatilis; ]
HK(A/S)	WP_026446422.1	[root; cellular organisms; Bacteria; Acidobacteria; Acidobacteriia; Acidobacteriales; Acidobacteriaceae; unclassified Acidobacteriaceae; Acidobacteriaceae bacterium URHE0068; ]
HK(A/S)	WP_066659675.1	[root; cellular organisms; Bacteria; Proteobacteria; Alphaproteobacteria; Sphingomonadales; Sphingomonadaceae; Sphingomonas; ]
HK(A/S)	KGC58572.1	[root; cellular organisms; Bacteria; Proteobacteria; Betaproteobacteria; Burkholderiales; Burkholderiaceae; Burkholderia; pseudomallei group; Burkholderia pseudomallei; ]
HK(A/S)	WP_051463562.1	[root; cellular organisms; Bacteria; Proteobacteria; Betaproteobacteria; Burkholderiales; Comamonadaceae; Acidovorax; Acidovorax sp. JHL-3; ]
HK(A/S)	WP_055898122.1	[root; cellular organisms; Bacteria; Proteobacteria; Betaproteobacteria; Burkholderiales; Comamonadaceae; Ramlibacter; Ramlibacter sp. Leaf400; ]
HK(A/S)	KFB74371.1	[root; cellular organisms; Bacteria; Proteobacteria; Betaproteobacteria; unclassified Betaproteobacteria; Candidatus Accumulibacter; Candidatus Accumulibacter sp. BA-91; ]
HK(A/S)	WP_035003427.1	[root; cellular organisms; Bacteria; Proteobacteria; Betaproteobacteria; unclassified Betaproteobacteria; unclassified Betaproteobacteria (miscellaneous); Betaproteobacteria bacterium MOLA814; ]
HK(A/S)	WP_028316664.1	[root; cellular organisms; Bacteria; Proteobacteria; delta/epsilon subdivisions; Deltaproteobacteria; Desulfobacterales; Desulfobacteraceae; Desulfatibacillum; Desulfatibacillum aliphaticivorans; ]
HK(A/S)	WP_054032010.1	[root; cellular organisms; Bacteria; Proteobacteria; delta/epsilon subdivisions; Deltaproteobacteria; Desulfobacterales; Desulfobacteraceae; Desulfatitalea; Desulfatitalea tepidiphila; ]
HK(A/S)	WP_020878645.1	[root; cellular organisms; Bacteria; Proteobacteria; delta/epsilon subdivisions; Deltaproteobacteria; Desulfobacterales; Desulfobacteraceae; Desulfococcus; Desulfococcus multivorans; ]
HK(A/S)	KQC05884.1	[root; cellular organisms; Bacteria; Proteobacteria; delta/epsilon subdivisions; Deltaproteobacteria; Syntrophobacterales; Syntrophaceae; Smithella; Smithella sp. SDB; ]
HK(A/S)	KRP19752.1	[root; cellular organisms; Bacteria; Proteobacteria; Gammaproteobacteria; Cellvibrionales; Porticoccaceae; unclassified Porticoccaceae; SAR92 clade; SAR92 bacterium BACL16 MAG-120619-bin48; ]
HK(A/S)	WP_052559129.1	[root; cellular organisms; Bacteria; PVC group; Planctomycetes; Planctomycetia; Planctomycetales; Gemmataceae; Gemmata; Gemmata massiliana; ]
HK(A/S)	AMV25250.1	[root; cellular organisms; Bacteria; PVC group; Planctomycetes; Planctomycetia; Planctomycetales; Gemmataceae; Gemmata; Gemmata sp. SH-PL17; ]
HK(A/S)	WP_011564578.1	[root; cellular organisms; Bacteria; Terrabacteria group; Actinobacteria; Rubrobacteria; Rubrobacterales; Rubrobacteraceae; Rubrobacter; Rubrobacter xylanophilus; ]
HK(A/S)	WP_023613766.1	[root; cellular organisms; Bacteria; Terrabacteria group; Firmicutes; Bacilli; Bacillales; Bacillaceae; Bacillus; ]
HK(A/S)	WP_003322780.1	[root; cellular organisms; Bacteria; Terrabacteria group; Firmicutes; Bacilli; Bacillales; Bacillaceae; Bacillus; Bacillus alcalophilus; ]
HK(A/S)	WP_056539828.1	[root; cellular organisms; Bacteria; Terrabacteria group; Firmicutes; Bacilli; Bacillales; Bacillaceae; Bacillus; Bacillus sp. Leaf406; ]
HK(A/S)	WP_002323671.1	[root; cellular organisms; Bacteria; Terrabacteria group; Firmicutes; Bacilli; Lactobacillales; Enterococcaceae; Enterococcus; Enterococcus faecium; ]
HK(A/S)	SAM77187.1	[root; cellular organisms; Bacteria; Terrabacteria group; Firmicutes; Bacilli; Lactobacillales; Enterococcaceae; Enterococcus; Enterococcus faecium; ]
HK(A/S)	WP_052482994.1	[root; cellular organisms; Bacteria; Terrabacteria group; Firmicutes; Clostridia; Clostridiales; Clostridiaceae; Clostridium; Clostridium beijerinckii; ]
HK(A/S)	ERK28598.1	[root; cellular organisms; Bacteria; Terrabacteria group; Firmicutes; Clostridia; Clostridiales; Clostridiaceae; Clostridium; Clostridium intestinale; Clostridium intestinale URNW; ]
HK(A/S)	WP_004456924.1	[root; cellular organisms; Bacteria; Terrabacteria group; Firmicutes; Clostridia; Clostridiales; Clostridiaceae; Clostridium; Clostridium perfringens; ]
HK(A/S)	WP_047001829.1	[root; cellular organisms; Bacteria; Terrabacteria group; Firmicutes; Clostridia; Clostridiales; Clostridiaceae; Clostridium; Clostridium sp. C8; ]
HK(A/S)	WP_003487725.1	[root; cellular organisms; Bacteria; Terrabacteria group; Firmicutes; Clostridia; Clostridiales; Clostridiaceae; Clostridium; Clostridium sporogenes; ]
HK(A/S)	WP_051355598.1	[root; cellular organisms; Bacteria; Terrabacteria group; Firmicutes; Clostridia; Clostridiales; Eubacteriaceae; Acetobacterium; Acetobacterium dehalogenans; ]
HK(A/S)	WP_002592847.1	[root; cellular organisms; Bacteria; Terrabacteria group; Firmicutes; Clostridia; Clostridiales; Lachnospiraceae; Lachnoclostridium; [Clostridium] clostridioforme; ]
HK(A/S)	WP_002590345.1	[root; cellular organisms; Bacteria; Terrabacteria group; Firmicutes; Clostridia; Clostridiales; Lachnospiraceae; Lachnoclostridium; [Clostridium] clostridioforme; ]
HK(A/S)	WP_016300979.1	[root; cellular organisms; Bacteria; Terrabacteria group; Firmicutes; Clostridia; Clostridiales; Lachnospiraceae; unclassified Lachnospiraceae; Lachnospiraceae bacterium COE1; ]
HK(A/S)	WP_025655566.1	[root; cellular organisms; Bacteria; Terrabacteria group; Firmicutes; Clostridia; Clostridiales; unclassified Clostridiales; unclassified Clostridiales (miscellaneous); Clostridiales bacterium VE202-21; ]
HK(A/S)	WP_015739350.1	[root; cellular organisms; Bacteria; Terrabacteria group; Firmicutes; Clostridia; Thermoanaerobacterales; Thermoanaerobacteraceae; Moorella group; Ammonifex; Ammonifex degensii; ]
HK(A/S)	CUQ24928.1	[root; cellular organisms; Bacteria; Terrabacteria group; Firmicutes; Erysipelotrichia; Erysipelotrichales; Erysipelotrichaceae; Turicibacter; Turicibacter sanguinis; ]
