# Supplementary material for: Novel Families of Archaeo-Eukaryotic Primases Associated with Mobile Genetic Elements of Bacteria and Archaea
Source: J Mol Biol. 2018 Mar 2;430(5):737–50. doi: 10.1016/j.jmb.2017.11.014 (PMC5862659; doi:10.1016/j.jmb.2017.11.014)
Supplement: Supplementary data file 3 — PrimPol-PV1 sequences used for CLANS clustering. [file mmc4.xls]

## Sheet: groups
PrimPol_PV1 group	Accession	Sequence	Organism	Taxonomic lineage
PolpTN2	WP_062389070.1	MSELTPGKVLADVYKVIQDHPEAGRLAIELRFYPVIKSEWVLLNDIEDKARDIDKVLAKQNLIKGKEAYVSMAIHGFEAVKKKLEKLRESVEEGKVRKLGLENVQGEAKGKVHPTVSNYTLTLVVDVDIEAVHKLKVVEDVDKVFEKAKEGWLALKPVFEELGVLPRYVFFTGGGLQLWFVAPKLEDIAVIDRASGIVPNVLNALLPEGFVVDNIFDRARIVRAPLTVNHKYKAPNGARVGVKGRLIEFNDVRVSLSEV	Thermococcus peptonophilus	cellular organisms; Archaea; Euryarchaeota; Thermococci; Thermococcales; Thermococcaceae; Thermococcus; Thermococcus peptonophilus
PolpTN2	WP_015243587.1	MSGREFKRPSDVIIDIYKVIQDHPEAGRLAIEFRFYPYPTSEWILLNDIEDKAREIDKVLFKNNILGKKEAYISMAIHDFDEVTKKLEKLQELEHEKAQKEGRQPKEITLRHVQGEATGKIHTTVSSYTLTLVVDIDVNEIHDSKAVESEEKALEVSKRAWEVLKPNLEELGIKPRYVFFTGGGIQLWFVAPEPENISVIDKAAEIIPPVLNTLLPEGYSVDNIFDRARIVRVPFTVNYKYKTPDGKPLELRGRLLEFNDVRTPLGDI	Thermococcus sp. CIR10	cellular organisms; Archaea; Euryarchaeota; Thermococci; Thermococcales; Thermococcaceae; Thermococcus; Thermococcus sp. CIR10
PolpTN2	WP_013087941.1	MRPSDIIIDVYKAIQDHPGAGKLAIELRFYPRPTSEWIIVADIEDKAEELHKVLFKNNVLGKKEAYISMALHDFEEVGKKLEKLRELEEERAQKEGRKPREVTLRNVQGEATGKVHKTVSKYTLTLVVDIDVEEIHKSKVVESEEKAFELAKRAWDELKPKLEGIGVKPRYVFFTGGGVQLWFVAPGLEPIEVIDRASRVIPPVLNAMLPEGYSVDNIFDRARIVRVPLTINYKYKTPDERPLEIRGRLIEFNDVRTPLGEV	Pyrococcus sp. 12/1	cellular organisms; Archaea; Euryarchaeota; Thermococci; Thermococcales; Thermococcaceae; Pyrococcus; Pyrococcus sp. 12/1
PolpTN2	YP_003603593.1	MSSLRPSSIIIDIYKVIQDHPDSSRWAIELRFLPKPISSEWIFITDIEERASEIDKVLTKYNIMKKKDAYVSMAIHDFEKVTAKLKRVQEEENKKATEGERRLRRITLDKIQGDSETTSGFTLALVVDIDNTKIHDTRIIENEEEAFEASKREWEALKPKLQELGFLPRWILYTGGGLQLWFVSDKLEPISVIDRASEIIPNIMNGVNGVKGLLSEGFKADNIFDPARIVRAPLTFNHKYRTIIKDEDGTERVVPTQVKGRVIEFNDVRISLTEF	Thermococcus nautili	cellular organisms; Archaea; Euryarchaeota; Thermococci; Thermococcales; Thermococcaceae; Thermococcus; Thermococcus nautili
PolpTN2	WP_015243570.1	MRPPTKDNIKLVAKYLEEVYGPYKDTDEELLVVFAYQDPKKNTFWGEPVLLDDFLGDLEHHAEQLLIMNSNTLNIYYSILPHVKSKFEALREKKPKTRGTRETAYPKAKRLELDVDFENVEGLINHGKKIIYDPQKLKLAAKSLWASKIKPALEEVGITPRWVFYTGGGLKLVLEFTDFVDAAILLREFGKGELAKYLTEAIGEQAKKKPPEIAVDTAVFDEARVMRLPWTKNVGYTTPEGRRLYIPVEPLFESDVQLDFEEVRTKVRAWLNAHNLLKERGTGENEEDDLELWTEEEDPQEL	Thermococcus sp. IRI48	cellular organisms; Archaea; Euryarchaeota; Thermococci; Thermococcales; Thermococcaceae; Thermococcus; Thermococcus sp. IRI48
PolpTN2	WP_058937716.1	MSELTPGKVLADVYKVIQDHPEAGRLAIELRFYPVIKSEWVLLNDIEDKARDIDKVLAKKNIINGKEAYVSMAIHDFGAVKKKLEKLREKAEGERARRIGLENVQGEAKGKVHPTVSNYTLALVVDIDIEEVHKSRVVEDVEAVFERAKKGWLALRPVFEELGVLPRYVFFTGGGLQIWFVAPELEDIAVIDRASGIVPGVLNALLPEGFVVDNIFDRARIVRAPLTVNHKYKAPNGAGLGVKGRLIEFNDVRVSLSEV	Thermococcus celericrescens	cellular organisms; Archaea; Euryarchaeota; Thermococci; Thermococcales; Thermococcaceae; Thermococcus; Thermococcus celericrescens
RepE/RepS	WP_057095777.1	AYREKEALMLERGYPEVSPHDFYRELFPAGSLQQEPEDGKGNIIATQIRPSGKGRTRQWVIDDSLKMLDKVIGDRFGLIPPISFYGKSHTKENAHELFAVVVDVDYVGKQQLKNRLKQFGNGVQLRPTYLVSSGKGVHLYYFLQEPVQLYRNREEVLAELKEAFIRRLWNDTSSIRPDSPDITGIYQGFRCVGSQSKLGVDFPVKAYKLSENRYTLEDI	Campylobacter jejuni	cellular organisms; Bacteria; Proteobacteria; delta/epsilon subdivisions; Epsilonproteobacteria; Campylobacterales; Campylobacteraceae; Campylobacter; Campylobacter jejuni
RepE/RepS	YP_063400.1	AYREKEALMLERGYPEVSPHDFYRELFPAGSLQQEPEDGKGNIIATQIRPSGKGRTRQWVIDDSLKMLDKVIGDRFGLIPPISFYGKSHTKENAHELFAVVVDVDYVGKQQLKNLLKQFGNGVQLRPTYLVSSGKGVHLYYFLQEPVQLYRNREEVLAELKEAFIRRLWNDTSSIRPDSPDITGIYQGFRCVGSQSKLGVDFPVKAYKLSENRYTLEDI	Campylobacter coli	cellular organisms; Bacteria; Proteobacteria; delta/epsilon subdivisions; Epsilonproteobacteria; Campylobacterales; Campylobacteraceae; Campylobacter; Campylobacter coli
RepE/RepS	CAZ72200.1	AYRDKAKLMNDRGYRELQPKEFYRAIFPEGSLQSREHDGKGNIIATQIRPSGKGRTKQWVIDDSLDMLDKVIGDSFGLIPPLSFYGKTHTKGNAHQLFAMAIDIDYVGLQQLKNMLKQFGNGVQLCPTFLVSSGKGVHLYYLLKEPVELYANREKLLSALKEDFIRRHWNDTSSIRPDNPDITGVYQGFRCVGSLSKFGEGYPVRAWQLCDSSYTLEEI	uncultured bacterium	cellular organisms; Bacteria; environmental samples; uncultured bacterium
RepE/RepS	WP_018499564.1	LYGYKNKFLKDRGFKEVDPFTFYRDLFPEGSLQKKGEHLDENHSIKGNIIGIQISKAKKRSKSFIITDDLEGIKYVTDVSFGLIAPVNYFGKNRISKNARFLFAFVIDLDYVRENNIRDLLFQIKNKLLPNPTYIVNSGRGLHLYYFLDEPLPLYRHYQKTLTQFKELLIDRIWNDYTSSKKEKDMTGVLQGFRTVGSWSKLGKEYPVRAFKVGKRTNLEEL	Leptotrichia wadei	cellular organisms; Bacteria; Fusobacteria; Fusobacteriia; Fusobacteriales; Leptotrichiaceae; Leptotrichia; Leptotrichia wadei
RepE/RepS	CDL66064.1	LFKMKNEWLGQFYEKVEPKDFYRAVFPKGSFEREGHPEDEKCNGVLTVIEGEKARNYIVFDELNMVDEVKGKEFAIMSPVGYSGRNRTAKNARWLYGIAVDLDGVEMEQLRDLFHQMKNEFLPQCTYCVNSGHGLHLYYLFEKPVPLYRHLQDQLREFKYELIRKIWNRYTSTYTEREQVQYQGIFQGFRMVGTQSKLGKRYPVTAFETGERVTVEYL	uncultured bacterium	cellular organisms; Bacteria; environmental samples; uncultured bacterium
RepE/RepS	CRY97088.1	LYIEKNKMLSERFEKVLPFDFYRDVFPEGSFERAGHPEDEKANGVITVIEKDFAKNHIVFDDLAAINELQGVEFAVMSPVSYSGRNRTAQNARWLYGITIDLDGVELPQLRDVLYQMQNKVIPQCTYCINSGHGLHLYYLFEKPIPLYKHLQDRFRDFKYNLISGIWNRFTSTYTERDEVQYQGIFQGFRLVGSQSKLGKDFPVVAFRTGKKTSVEYL	uncultured prokaryote	unclassified sequences; environmental samples; prokaryotic environmental samples; uncultured prokaryote
RepE/RepS	WP_057037495.1	SYKIKNEYLENNFEEVNALDFYREIFPEGSFERKGCKEDLKANGILTIIGEEKSKNRLIFDDLEEVINQQKEKFVITSAVSYSGRRRTASNARWLYGITIDLDGVNLENLKDFFHQVSKGIIGKPTFVCNSGHGIHIYYIFKKPIALYSHIHEKLRLFKYELIARAWNPYTSTLKKRSEVQYQGIFQGFRMVGTQTKLGKQFLVRAFRTGEKIDILDL	Campylobacter coli	cellular organisms; Bacteria; Proteobacteria; delta/epsilon subdivisions; Epsilonproteobacteria; Campylobacterales; Campylobacteraceae; Campylobacter; Campylobacter coli
RepE/RepS	CRY94512.1	LYKMKNEVLQERCQQVTPFEFYRDVFPEGSLGIQGMPEIQRPNMIFTMIETNAAGAPHAFNRLVFDDLKEISKTEGAEFAVASPVAYRGKNRTAANAHHLWGFCIDLDGVKMDQLRDLLYQIKNDVLPAPTYIVNSGHGLHIYYLLEEPVPLYKHLHRPLDELKKGLTNIVWNRYTSEIDPEKRQFQGIFQGFRMPGTQSKLGKRYPVVAFRFGNKTSIDVL	uncultured prokaryote	unclassified sequences; environmental samples; prokaryotic environmental samples; uncultured prokaryote
RepE/RepS	CAZ72208.1	LYREKNEHLEKFLEPVEPYEFYREIFPEGSFERKGHFEDRKGNGIAVTVAKSEVDKATGIALQIEGDGKAKRCTVTDELDELRELQDTDFTIMSPISYFGRRRCGKNARYLYALVFDLDGVGMPQLRDTLHQMNXDILPQATFVVNSGTGLHLYYVLKEPVPMYPYNQKCLKELKYSLTRQIWNKFTSTIKEPQMQGILQGFRVVGSGSKLGREYPVRAFRLGGPVELARL	uncultured bacterium	cellular organisms; Bacteria; environmental samples; uncultured bacterium
RepE/RepS	CRY93933.1	LYLEKNAWLDANYERIEPHAFYREIFPVGSFERKGHFEDEKGNGVGISVHEAPEGVDGAENGSERRENGIGMNIKEKGEVHRFVINDEHEKLDELIGQEFAILSPVSYFGKSRAGKYARYLYAITFDLDGVDMPQLRDTFHQMNRGFIPAATFVVNSGTGLHLYYVLESPVAMYPQNQKFLKELKYVLTRRIWNRFTSKIEEPQVQGVLQGFRVVGSGTKLGLDYPVVAYRYGKPVSIEYL	uncultured prokaryote	unclassified sequences; environmental samples; prokaryotic environmental samples; uncultured prokaryote
RepE/RepS	WP_006002008.1	EYYVKEQLLSEFVEKVLPMDFYRDVFPIGSFEREGEIDDCKANGILCSVKDGKGRHSLIFDDLKTIQEHLDDSFVILSPIGYFGRRRSAYNASMLYGIVFDLDNVGEQQLLWILERLENPHFPRATYIANSGGGLHLYYLFDKPIPLYKSIHKKLNAFKHDMTTLIWNKYTSRIPVENRQYQGIFQGFRMIGSQCKSIEDCRVTVYKTGSKVDIDYL	[Eubacterium] infirmum	cellular organisms; Bacteria; Terrabacteria group; Firmicutes; Clostridia; Clostridiales; Clostridiales incertae sedis; Clostridiales Family XIII. Incertae Sedis; [Eubacterium] infirmum
RepE/RepS	CRY96985.1	MLDLSEALSTSYDEVGYLDFYRDIFPEGSFEKRGVYEDGKYNGIAVSIREGEKKAKRLTVTDDLEAIEEMAMTDDFCLMSPISYAGKSRKSGNARFMYAMAIDLDGIETLDQWQFFIKQVEQGHEMLSFVWGLPKPTYLVSSGTGIHIYYVFQKPIPLFRNIVEQLEILKKRLTWQAWTQGASSLHDNVQYESLFQGFRVVGTVTKNGDRCRAFKVGDKINVEYL	uncultured prokaryote	unclassified sequences; environmental samples; prokaryotic environmental samples; uncultured prokaryote
RepE/RepS	WP_057256971.1	SKFDLFSALESSFKEVYASDFYRDIFPIGSFEEKGVYEKGKYNGIAVSIVAGDFKAKRYTVTDDLEIIDTLVETDDFCIMSPISYAGKSRKSEFARFLYAMAIDLDGVDTLDEWNFLMTQIDKGHEMLSFVWGLPRPTYIVGSGTGLHLYFVFERPIPLFRSTVKELERLRRRITWQAWTQGASSLHDNVQYESLFQGFRMVGSITKNGERTRAFKVGEKVTVEYL	Chlamydia trachomatis	cellular organisms; Bacteria; PVC group; Chlamydiae; Chlamydiia; Chlamydiales; Chlamydiaceae; Chlamydia/Chlamydophila group; Chlamydia; Chlamydia trachomatis
RepE/RepS	CDL65775.1	MDLTEMLLEQGFQEIDYRAFYRDIFPPGCFERKGVYADQKPNGIIVEVTEERIGGKQKIMRHTLTDDLEKLDEVVSRDNFCIMSPISYIGKSRQAKNARYLYAMAIDLDGVTSEKRFNFLMQQIENGDRMMGFVWGLPRPTYIVSSGTGLHLYYVFEERIPLFQNIVEELEKLKRRLTWQAWTQGASELHDNVQYESLFQGFRIVGTATKNGNRTAAFQTGEKITVAYL	uncultured bacterium	cellular organisms; Bacteria; environmental samples; uncultured bacterium
RepE/RepS	CDL65514.1	MSYLLDYLYQYFDEVSYKEFYRDVFPVGSFEQKGVFEKGKYNGILVEVTNEKLNSGKPRVLRHTITDDLEKLDEVVSRDNFCLMSPISYAGKTRDSSMARELYALTFDLDGLISTDKSPYSGIKELFWQIENTDYRIPKPTYVVSSGTGLHLYYVFEKPIPLFENVLEQLEVYKRKLTWFLWHDSISTLHDKIQYEPVCQGFRVVGTITKTGERVRAFKTGPKVTMEYM	uncultured bacterium	cellular organisms; Bacteria; environmental samples; uncultured bacterium
RepE/RepS	CEK35782.1	MNNILTKYLYTYYDELEPKEFYREIFREGELQEKGVYDKGKYNGIIVEVTKDKLHDGRNKILRHTLTDDLDKIDEVIGRDNFCLMSPISYIGKTRNSDNARALYALTIDLDGVIIKNGYDPTGLKTLFHQIENLGRIPMPTYIVSSGTGLHLYYVFEKPIMLFPNVVKQLQIYKRELTRIVWQGYITKLEDNVQYESLFQGFRVVGTITKKGERARVFQTGKRVIMEYM	Paeniclostridium sordellii	cellular organisms; Bacteria; Terrabacteria group; Firmicutes; Clostridia; Clostridiales; Peptostreptococcaceae; Paeniclostridium; Paeniclostridium sordellii
RepE/RepS	CRY93723.1	MNILSEKLIKRFEPVEPMTFYREIFPAGELDEWGANTKGKYAAIAVEILKQPHDKQLIKRYTVTDDLDTIDELQQSEGFCIIAPISYVGKCRKSENARFMYALVVELDNLIEEDGLERLINQWSERVYWIPRPTYTVASGTGLHLYYLFEKPIPLFPNVVKELQRFKRELTEKIWNRHVTTDTGDKIQQESIFQPFRMVGTLTKKGDKTEAFRTGEPVSIEYM	uncultured prokaryote	unclassified sequences; environmental samples; prokaryotic environmental samples; uncultured prokaryote
RepE/RepS	CEK35512.1	MNILADELSRWYEEVQPMDFYREIFPDGELDVWRENPEEREEHKYTGIIVEITKEKKKNGKAYIKRYTVTDDLDEIDRAIWSNNFCVMSPISYVGKSRRSENARIMYALVVELDNLIVKKDGTQDGLKRLIAQWSERVHWIPQPTYTVASGTGLHLYYVFEEGVPLFKNIVKELIAFKRELTEKIWNRHVTVSHTSETIQQESIFQAFRMVGTITKKGDRVHAFKTGERVSIEYL	Paeniclostridium sordellii	cellular organisms; Bacteria; Terrabacteria group; Firmicutes; Clostridia; Clostridiales; Peptostreptococcaceae; Paeniclostridium; Paeniclostridium sordellii
RepE/RepS	WP_028822304.1	SKNVTEQFVADRFPQVSPMDFYRELFPSGELAQRGQYETGKYCGIAVRLADDRPYRYSITDDLGKFSELIESDDFCLMSPVSYAGKTQKQSMARWLYAVTLDLDAPITRPNKAGNPTGISEFFYEQGNGLFPMPTFIVSSGTGLHLYYMLERPIALFPNVIRQLSNLRHDLILRVWNRYISELSESPQFESVTQGFRIVGTVTKTGDRVRAYRTGERVTIDEL	Propionimicrobium lymphophilum	cellular organisms; Bacteria; Terrabacteria group; Actinobacteria; Actinobacteria; Propionibacteriales; Propionibacteriaceae; Propionimicrobium; Propionimicrobium lymphophilum
RepE/RepS	CDL66141.1	APTLAYLEQNFPEVGPSEFYRELFPEGELERKGVYETGKYCGIAVQIGGKKVSRYSVTDDLDVIDELIASDDFCVMSPVSYAGKTQQQSMARWLYAIVIDVDDLIEEPDGRGEPSGIAAFIYQARNNVRAMPTFIVSSGTGVHLYYVLEQPIALYRNVICQLENLRRDMVKDIWNRYVTNLHESPQYESVTQGFRMVGSITKNGRRVRAFRTGNVVTIEEL	uncultured bacterium	cellular organisms; Bacteria; environmental samples; uncultured bacterium
RepE/RepS	WP_018142364.1	MSSITEFFSSRFPEVSPHDFYRELFPSGSLEKKGEFVDGKYCAIAVQIVSATKAKRYSVTDDLTVIDDLTACNDFCVMSPISYAGKSQKQSHARFMYALTIDLDDIKHDDQGEPVGLDELWYRMTDIKNTAAAEYAVPKPTYIVASGHGVHLYYFFKKPIPLYRNVIEQLSVLRHELVRKIWNSYVTNLWENRQYESVTQSFRMVGTITKTGVRVKAYRTGSRVDMDYL	Alloscardovia criceti	cellular organisms; Bacteria; Terrabacteria group; Actinobacteria; Actinobacteria; Bifidobacteriales; Bifidobacteriaceae; Alloscardovia; Alloscardovia criceti
RepE/RepS	WP_021604366.1	MAGPVETWLSERYPETGYRDFYRDLFPAGELEAKGKQEHGRYSGIAVQICSDRARRYTVTDDLEVIDELVKSDDFCIMSPVSYAGKTQRQEMARFLYALVIDLDGIRVEGDEAVGLHELIYQMTRIRSTRAASAALPLPTYIVSSGRGVHLYYLLTRPIPLFRNVIRQLSNLRRSLISDIWNSYVTELSKNKQFESVTQSFRMVGSVTKDGGRVRAYRVGDRVSMEYL	Actinomyces graevenitzii	cellular organisms; Bacteria; Terrabacteria group; Actinobacteria; Actinobacteria; Actinomycetales; Actinomycetaceae; Actinomyces; Actinomyces graevenitzii
RepE/RepS	CDL65606.1	MDFISDYMQQFFEPITPYEFYRDVFPIGELEERGKQEQGKYNGVAVELLPREKGSSVQKIKRYIVTDDLYILDKLLESDNFIIISPISYKGKNRKGESARFIYGLAIDLDGVETKQNIIDLFYQMQNDILPTCTYAVTSGHGLHLYYLFETPLPAFENIKKGLHVLKMALIRRIWNRYITVLSDKPQYQSIFQGFRLVGGVTKDGRRTQAYRTGKKITVEYL	uncultured bacterium	cellular organisms; Bacteria; environmental samples; uncultured bacterium
RepE/RepS	CDL66052.1	MPKWVENLSKVYKEVTPQEFYRVIFPEGELDSKNSFKKGKFVGVACEFTGSKKSNGKPLVKRYSITDDLEVIDELLKSNNFIIISPISYVGKSRTTKHAVKMYAFAIEIDNLKVSEDGRPVGFNDLLHHFDIELLPYPNYIVASGNGLHLYYVLEFPLMLFDNVKHSLIKFKKDITSLFWNRYVTFDYKEEKIQYESPFQGFRMVGGVTKKGERTRVFEVSTHPVTVEYL	uncultured bacterium	cellular organisms; Bacteria; environmental samples; uncultured bacterium
RepE/RepS	CDL65626.1	MINFVTELVDKGFVEVTPMQFYRDIFPAGLLDTAGAYTKGKYVGIAIKQVVGADGKKQGHRHIITDDLNKLEMLLACDNFVYLSPIGYFGHKRLTDNAAIMTAFAIEIDDIRRVDGVAVGLNDMLYQMDNDILPRPNYMVASGNGLHLYYIFDDPLILYDNVKRSLVKFKDAFTKVLWNRYITDLWEEEKIQYESAFQAFRLAGGTAKNGERTRVFKVHDTPISVDEL	uncultured bacterium	cellular organisms; Bacteria; environmental samples; uncultured bacterium
RepE/RepS	CRY97700.1	SFYDVCTDFFKNYEEVSAADFYRELFPKGELQKRDESHNWKYNAIACEISEPVKRFTIGDDLEHLDDLLKSENFVIMSPISYVGKARIAKNARLLYALVFDLDGIKGLKGLTDLFFQMQNDIHPYPTFTVNSGNGLHLYYFFDIPVPLFPSVTIPLEKLKNRLTRQFWNQYVTTFYEEKNVQYEPIWQPFRIVGGITKDFKKTGHRSRAWRTGKPVSLEQL	uncultured prokaryote	unclassified sequences; environmental samples; prokaryotic environmental samples; uncultured prokaryote
RepE/RepS	CDL67111.1	DFYEICTDFFSKFEEISAFDFYRNLFPLGELQNRSESGNHKYNAIACEICRTADGYKTKRFTVGNDLENLDVLLKSENFVVMAPLSYVGKARTAKNARYLYALVFDLDGIRGKQGLTDLFFQMQNEILPYPTYVANSGTGLHLYYSFDIPVPMFPSVVLPLEKLKNRLTRQIWNRYVTKFYEERDVQYEPIWQAFRIVGGVTKDFQKTGRRVRCWQVGKPVSLEEL	uncultured bacterium	cellular organisms; Bacteria; environmental samples; uncultured bacterium
RepE/RepS	CRY94727.1	MSESSFEFLAKRFDEVAPMDYYREVFPKGSLEKQGEYKQGEYCGIAITINDDGKAWRTHITDGLEQLPSLIEGEEFTMLAPVSFAGKRATIENARWLHALEFDLDFIRIKNGKLQGMDDLLYQTSISQPDPLNRLPRPTFIIASSERNLHIVYLLEKPLAMYKNVIPQIRKFRKAFILKLWSSYITDASSSPQYETSPVQAFRLCGSKSKDKHSKVRCFRTGGRVSIETM	uncultured prokaryote	unclassified sequences; environmental samples; prokaryotic environmental samples; uncultured prokaryote
RepE/RepS	WP_025843593.1	LFYKRSEYLLHGMGYEPIRLVSFWDYIYYRSYINTEYYFEETQSKEYKWWLKAMQKKKVEAKIKYPLQYDFRYNAILVGIRREQRSKSFLITDDFSRYDEILLEAFVVGSPISYVGRNRTVKNARYIYALAFDLDGVGMEQIADLNHQIKKGFLPAPNIISNSGHGLHLYYILQKPIALFSDVVPVLNKLKIGLTNVLWNMYTSTLKERQYQSIFQGFRMPDTPTKLKGVNVAAFLDDTVKSYSIHDL	Porphyromonas gingivicanis	cellular organisms; Bacteria; FCB group; Bacteroidetes/Chlorobi group; Bacteroidetes; Bacteroidia; Bacteroidales; Porphyromonadaceae; Porphyromonas; Porphyromonas gingivicanis
RepE/RepS	WP_012859488.1	NFNEKNLFLEYNDIFDLDRIDLYGFYEFVFMRNNEYPFELKGKENYVEGQYNSIIVNIKKEKSFSKIITRDLEELPEFEGQDFVITSPITYIGRNRNSNNARYCYGIAFDIDGVFLSNLQDLLHQMRTKRLPIANLIVNSGNGVHLYYLFEKPIALFDNIKVLLKDFKYKLTVEIWNMYTSSISEKQVQGIFQGFRLPGTKTKFGEIVTAFKFNDIPYATIEYL	Streptobacillus moniliformis	cellular organisms; Bacteria; Fusobacteria; Fusobacteriia; Fusobacteriales; Leptotrichiaceae; Streptobacillus; Streptobacillus moniliformis
RepE/RepS	WP_051556566.1	LYNLRNGYLKYNPYFQYTEINVYKFFELIYSRNDEMPLEECEGASQEHQNHKYHGIATEILKDRARHFMIFNDLNFLEEIKDREFVITSPISYIGRNRTAKNSRFLYAFAIDLDGVEKQHIENIFYQYKSGAMPKPNIIVSSGNGLHLYYILEKPIALFDNIKILLKRFKYGLIDLVWNGYTSSVKKRQYQGIFQGFRIPETKTKFGEIVRAFYLENSELYTVERL	Bacillus bogoriensis	cellular organisms; Bacteria; Terrabacteria group; Firmicutes; Bacilli; Bacillales; Bacillaceae; Bacillus; Bacillus bogoriensis
RepE/RepS	WP_044188873.1	LFSLKSNILLDEGYSSLSLERFLEVVFTRRGVLHFQEPGEEHYYDNHYNGIVMFLNPNRPKCRILNRGFRDQLEAIRGHRFAISSPLTYIGRSRKGTNARYAFGFAIDLDGVAEKQIRWLIYNIKDTHTPRPNIIVNSGNGLHVYYLFEKPVALFPQSVMLLQKLKEGITRIVWNKSTSVLDNDEDLQIQGIFQGFRLPETLTKFGTRVTAFYDEEAPLFTIKEL	Porphyromonas	cellular organisms; Bacteria; FCB group; Bacteroidetes/Chlorobi group; Bacteroidetes; Bacteroidia; Bacteroidales; Porphyromonadaceae; Porphyromonas
RepE/RepS	CRY97015.1	AILEKWGGVEVGAMEVYSDMFNLGSNEIQMNGEESGEYKTNPIGYWKNGKSKGHYRIMFDDTFEDTLKELQEADFSILNGITYFGRKNLQEHASKMYALIFDLDGVTDKTLNAFLNGAFVVDAYPIPNYIALSGHGVHLYYIFEYGIPLYPNIKIQLKAFKYALTEKIWNEYTSKDKKKQFQGINQGFRVIGGKTKIEGVRVRAFRINQHPFSLEQL	uncultured prokaryote	unclassified sequences; environmental samples; prokaryotic environmental samples; uncultured prokaryote
RepE/RepS	CDL66255.1	ESILRWGGVEVTAMDVYSDIFNLGYNEIQKENEAPGEFKANPLGYFKYNDSQKGHYRIMFDDTFEKTLKELQEADFAILNGLTYFGRKNVQDHASTMRAMIFDLDGTDAEHLANFFSGAFRGDAYPVPNYVVMSGHNVHLYYVFEYAIPLYPNIKLQLKELKFALTRKLWNPYTTTIEKPQYQGINQGFRVIGGKTKVEGRRVRAFKLNDHPFNLETL	uncultured bacterium	cellular organisms; Bacteria; environmental samples; uncultured bacterium
RepE/RepS	CDL65654.1	DVVVKWSGVPVSAMDVYTDIFKLGENEIQIKDEVPGQYKSNPIAYFKNLGEDHGHFRIMFENTFEDTLRELQQADFSILNGITYFGRRNVQNHASKMYAMIFDLDGVTESTLNNFFSGAFVGEAYPVPNYVVLSGHGVHLYYVFEYGIPLFPNIKYQLKELKYALSEKLWNRYTSTEKKKQIQGINQGFRVIGGKTKEDAPIRSTVAYRVNVHPFSITEL	uncultured bacterium	cellular organisms; Bacteria; environmental samples; uncultured bacterium
RepE/RepS	CDL65869.1	DVIKKWGGCEVTAMDVYSDMFKLGQGYIQRENEPPGQFKANPIAYYRDDMDSKGHFRIMFEDTFEETLQELQQAQGFAIMNGITYFGRRNLQANASKMYAMIFDLDEVTDETLNNFFSAAVNDNLFYPAPNYVILSGHGVHLYYIFEEPIDLYPYTKIQLKELKYALTRKIWNRYTSEQPKPQYQGINQGFRVIGSKTKPDAPEPVARAFRVNKELFTLDKL	uncultured bacterium	cellular organisms; Bacteria; environmental samples; uncultured bacterium
RepE/RepS	CDL65761.1	DVLQDWGGYEVTAMDVYSDIFRLGQGYIQKSGDYGDGKANPLAYYRDTVDGKGHYRVMLEDTFEEILSEIQQAKDFAIINGITYYGRRNIQAQAGQMYAMIFDIDGVDDTCLRNFFSGASAGAYPEPNYVVLSGHGVHLYYVFEEPIDLYPYIKVQLKELKYALTLKIWNRYTSNEDKPQVQGINQGFRVIGSKTKAGAPEPVARVFRYRIDPYGLDEL	uncultured bacterium	cellular organisms; Bacteria; environmental samples; uncultured bacterium
RepE/RepS	CRH85393.1	DVIKKYGGEKMDPLDVYKDIFRIGEGFVQKEYEDSGSFKANPIAYYKNENEDHGHFRIMFEDKFEEIYQNELVNADFCVMNGLTYFGAKYTSDRASKMCAMIFDIDGVTDNSLNNFFYAAFNKEFDYYPLPNYVALSGHGVHLYYVFEEPVPLFPNLKLQLKEFKYSLTEKMWNKNTSVDEKVQKQGINQPFRILGGKCKKNAPLDRIEVYRVNQHPVNIEYL	Chlamydia trachomatis	cellular organisms; Bacteria; PVC group; Chlamydiae; Chlamydiia; Chlamydiales; Chlamydiaceae; Chlamydia/Chlamydophila group; Chlamydia; Chlamydia trachomatis
RepE/RepS	CRY95579.1	DVLRKYGASEVSAMEMYGDIFRLGTGFIQRSSEVGSKVHKANPIILGSFDGEIRRRILFEDRYEEILREFQEADWAITNGLTYWGHANRADAQSKMCAMAFDLDGQDDSTLKVFLNGAFGGGGFHQYPLPQYVVLSGSNVHLYYVFEEPLSLYPNTKTQLKRLKYALTDLMWNMYTSNIEKPQHQGINQGFRIVGGKTKNGGRVRAFRVNAHPASLDDL	uncultured prokaryote	unclassified sequences; environmental samples; prokaryotic environmental samples; uncultured prokaryote
RepE/RepS	CRY93716.1	MDVYSDIFQLGYGFIQTEGEPGGLHKANPIILGSFGGHYDSDGKLVGDRRRRRILFEDTFEETLAEFRDANWAITNGLTYWGRANTADAQSKMCAMIFDLDGQDDGTLTAFLYNCRSDYPVYPEPNYIILSGHNVHLYYVLEEPADLYPNTKSLLKDMKYHLTDRMWNKHTSREWEHPQHQGINQGFRVIGGKTKDGGTVRAFAVNTHPFSLEEL	uncultured prokaryote	unclassified sequences; environmental samples; prokaryotic environmental samples; uncultured prokaryote
RepE/RepS	CDL66310.1	DVLTQFGAREVSPMDAYRTIFRLGEGYLQTAQEAAARGAAEPQGEPKANPIIIGRLDNGRVVRRVLYEDTFQETLEQFQDYQWAFMSGLTYWGNQNTGAAQSKAYALVFDLDGQTDKTLRAFLQPALGVGGYQVYPLPNYVALSGNNVHLYYVYDEPLDLYPNIKTQLKSFKYALTDRLWNRYTSTIERPQHQGINQSFRVFGSKTKVEGRRVRVFELNAHPITQEEL	uncultured bacterium	cellular organisms; Bacteria; environmental samples; uncultured bacterium
RepE/RepS	CRY96048.1	MSDKTEDFEEQELDLYQEKVEWFDLNFKGKRTAAADFYRDVFPVGSFENEVGKMDDYPRTGKGNGFLIYENEQGEKHHRFIFDDLSEIEKYSDRPYCTIAPISFFGATNTTVNAREAFGIAIDLDNVGAEEAHLLFNFWIYHERIPNPTYTVISGNGLHLYFLFEQPLKLYDNVKKQLKQLKHGLTAKIWNGDTSRLKKKQFQPIIQGYRVVGGKSKKGYEILAYHTGEKTTVAKL	uncultured prokaryote	unclassified sequences; environmental samples; prokaryotic environmental samples; uncultured prokaryote
RepE/RepS	WP_010904495.1	MLSMSDLFFEKEEWFLKTAKQKFDFDFKIVYAPDFYRDVFPFGSFEERMGFLVDYPKTNKGNGFLVYTTSEEKKRTRMVFDDHSEIWEHTRNDCAFMSPISYFGKNRTLANARELFALVFDLDEVGAKELELLFTWYFYAYDKPFPGGNYQRLPTPTYVVNSGNGVHLYYLFENPIPLYPNIQRQLKKLKYALTEKLWNRDTSRLKQRQFQGINQGFRLVGSGSKRGYTILAHKTGEKVTLDYL	Treponema denticola	cellular organisms; Bacteria; Spirochaetes; Spirochaetia; Spirochaetales; Spirochaetaceae; Treponema; Treponema denticola
RepE/RepS	CDL66988.1	MSKYEEKEAWFLEQTKSNYWKFSAASAAEFYRDLFPEGTFEERVGHKFDYEKTNRGNGFIVYTVGEGEKERKHTRMVFDDLAELYELLDNPCAFMSPCSYFGRHRTAKNARYLYALAFDLDEVGREQIHLFFDFHVYQKHYPKPTYVVNSGGGVHLYYFFKEPIPMIPKNQKALKILKYELTARMWNEDTSELKEVQYQGLNQGFRLVGSKTKHGETVTCWKTGERVTVEEL	uncultured bacterium	cellular organisms; Bacteria; environmental samples; uncultured bacterium
RepE/RepS	WP_000104870.1	LYKAKVEWFQENEYEEVEPVAFYREIFPVGSFQEQGNTERKAGNGILTYKNEEGHHWHKLIFDDLAEIPNWYGKEDVYIRSASFIGKNTKNENASMIHALVFDLDGQEIKELRMVMQFMRKGTNIPKATFVVLSGHGLHLYYVLKQPIRATMNNIRKLNKLKEGMTKLIWNRYTSNIEKIQFQYCLQGFRMVGSASKMGKRYPVRAYRFSDEHYTIEEL	Bacteria	cellular organisms; Bacteria
RepE/RepS	WP_015060728.1	LYDAKVNWFKEHDYVEVEPLAFYRDLYPIGSFQVKGDYSRKCGNGILLYRNEGKFKHRYIFDDLEEIKNWIGKEDIFVRGGSFIGKRVKNENASMIYALTFDLDGQGMNELEMVMQFMRNGTNIPMATYVVLSGHGLHLYYLLDKPIRATQDTIRQLNKLKEGMTKLIWNRYTSTIEKPQYQYCLQGFRMVGSASKMGANYPVRAYKTGDRMTIEKL	Veillonella sp. OK1	cellular organisms; Bacteria; Terrabacteria group; Firmicutes; Negativicutes; Veillonellales; Veillonellaceae; Veillonella; Veillonella sp. OK1
RepE/RepS	WP_060660910.1	SYREYIDNQAFYNSHNIFLPSFAYELDLKGYESVCACDFYEDIFCNTSISLESKRNKDDYVVGEYGAIALEINEKYKKRTTITKDLTELIDLIDKSDNFCLMSPISYAGKNRTNKNMRYMYALVVEIDHLKPNGEGLEELLYSFRDNARRPNLMPTYMVCSGSGLHLYYKFKEPFSMFDNHQIKLTRIKKSMTFNLWNHIADNKEKIQYESINQAFRIVGTRSKRNSLAMAFKISDNCITINDL	Helicobacter pullorum	cellular organisms; Bacteria; Proteobacteria; delta/epsilon subdivisions; Epsilonproteobacteria; Campylobacterales; Helicobacteraceae; Helicobacter; Helicobacter pullorum
RepE/RepS	WP_027114797.1	TYESYMSDIDYWMSHGIELPLWASDLSDKGYKGICAIDFYDDVFGEDLEEQRIPEDYRTGEYGAIAVERTTYKDKHGQYKTKGKRVTVTRGNAELYALIDKSEKFCMIAPMSYAGKKRSNENARFMYALVIEIDDIQPKSGLKELIYSWEREVYPMPKPTYIVCSGNGVHLYFVFECPIPMFRNIFEQMSEAKKYWTPIFWNKYVTKSYQPNKIQYESINQPFRCVGTRTKDGKAYTMAFEVGEKVTIEYL	Lachnospiraceae bacterium NK4A144	cellular organisms; Bacteria; Terrabacteria group; Firmicutes; Clostridia; Clostridiales; Lachnospiraceae; unclassified Lachnospiraceae; Lachnospiraceae bacterium NK4A144
RepE/RepS	CDL67060.1	TYEEYIENPDVWSMTPPKWASELSAKGYVGRCAIDFYDDIFGDDLEVSRMPEDYVSGEYGGIAVERVPQFYPSGKPKLNRNGQQEYKGKRYTITQGNGELYDLIEKSENFCMLSPISYVGKNRTIENARYLYALCIEVDYIEPKHGIDELVYSWERDYKPIPKPTYIVCSGNGLHLYYVFERPLPLWKNVYISLNEAKKYLTPRLWTKFVTTAYEKIEYESLNQPFRCVGSVTKSGSYAMAFEVGEKVTIEYM	uncultured bacterium	cellular organisms; Bacteria; environmental samples; uncultured bacterium
RepE/RepS	WP_018378213.1	KFEHFSCYPNSTGENSSDYFLFGYNGVRLPNLALDLHLEGYEGVSAREFYDEIFGDYLEVEQRNPKDYIEGEYGGILIEKVPQFYKNGKKIMLDLYNKKTDSFYKEQKLFFNRQTFTRGQQKLYDMIQESDNFVITSPISYAGRNRTNKNARQLFALVIEIDQIVPDTGLKELIYSWSRSNYFRGQKTYDQLPRPTFIVCSGKGLHLYFLFDEPLPLYPKIHEQLSKAKNYLTYRFWNRYITRLHGEKQVQYEPINQPFRVVGTTAKEKGVYALAFRTGGRYTLDDF	Streptococcus ovis	cellular organisms; Bacteria; Terrabacteria group; Firmicutes; Bacilli; Lactobacillales; Streptococcaceae; Streptococcus; Streptococcus ovis
RepE/RepS	WP_023948526.1	SFNHFGCYPNTDPRLYDSWFCMSDRRIKLPHFTLELQSELKRAGDSAIPVNARDFYRDIFQDDLQEKRKSIHEEYEKGKYSGIFIEIEKITDKAGKPLLHKEGKRKGEQVIKSRNHLFFKGNKELLDKIDRTDNFIITNGISYVGKRRLQKNVAKLYAMAIEIDDIKGLDGVRQLIHTWHRPVTEMNGKSFYPMTPKPTYIACSGRGLHLYFVFEEPIVLYPNIFEELSRVRKRWVELFWNERVTRKSDKNSIQYETLTQGFRAVGSKTRLDDTYVLAFKTGEKHTLESL	Streptococcus mitis	cellular organisms; Bacteria; Terrabacteria group; Firmicutes; Bacilli; Lactobacillales; Streptococcaceae; Streptococcus; Streptococcus mitis
RepE/RepS	CDL65560.1	AMRKERDRVARELMRRESKKFLGENEKETVCEFLSRKFDEESPMDFYNAIFRNYLDIPDEFNKGAYTGIVTEKVKLENEKDKIRRYSITDGLVELKTLIETSDNFCFMSPISYCGKRATQENARFLFGFAIDLDSIVYKDDVPIGVYDLVYQIMNEVLPKPTYLVSSGYGVHLYYIFDEPIPLYRNNVRLLKSVRKKLIKKIWNPYVTDDYSDKKIQWESLWQGFRVVGTKTKSGNICRAFRVGNAETVSLEYI	uncultured bacterium	cellular organisms; Bacteria; environmental samples; uncultured bacterium
RepE/RepS	CRH84917.1	DYDIVCRFLSSQYEKVNGYDFYRDIFPNNENEGELNTDFRKPNAIYLYQDENKKMKRRVMLNDTWEDDYMNYIECNPMTLCGGLSYRGRTNKLENAQRMNALIFDLDGVGENELDNFMYLTTLPPSQIRSIPMPTYIVASGTGLHLYYVFKEPIDLYPNIKVQLKSLKYDLTFRFWNPTVTSKEKQIQYQSINQGFRMVGSINGKHDTEVVAFRTGDRVTLADL	Chlamydia trachomatis	cellular organisms; Bacteria; PVC group; Chlamydiae; Chlamydiia; Chlamydiales; Chlamydiaceae; Chlamydia/Chlamydophila group; Chlamydia; Chlamydia trachomatis
RepE/RepS	EDP12044.1	DYEKVIGVLSSRYEEVNGYDFYKYIFPNNENEGEYNTDYSKPNAVYLYYDEDKDGLKRRIMLNDTWENDYMSYVEVNQTALCSGLTYRKMTNKLENAQCMNALIFDLDSVGLDEIENILYRISFDSNTLRSIPVPTFVVASGSGVHLYYVFNEPIDLYPNIKIQLKSLKYDLTFRIWEYKATSKEKQIQYQSINQSFRMVGSINDKYDLPVRAFKIGKKVTLEYL	[Eubacterium] dolichum	cellular organisms; Bacteria; Terrabacteria group; Firmicutes; Erysipelotrichia; Erysipelotrichales; Erysipelotrichaceae; unclassified Erysipelotrichaceae; [Eubacterium] dolichum; [Eubacterium] dolichum DSM 3991
RepE/RepS	AMP42270.1	NYIRVKDILSSKYEEVDGYEFYKYIFPNNQRVGELAEDYSKPNAIYLYRDEYEENPRRTYRRRIMLKDTWEKDYMEYVEGNPKTLCSGIAYRDRTNRLKNAQHMNALIFDLDSVGENEIKNLLLRMSMKPGYRTLPKPTFIVMSGTGLHIYYVFDRPIELYPNIKIQLKSLKYDLTFKMWEYKATSQEKQIQYQSINQGFRMVGSINDKYDLPVIAFKTGDRVSLDYV	uncultured bacterium IN-07	cellular organisms; Bacteria; environmental samples; uncultured bacterium IN-07
RepE/RepS	EZR87903.1	NYREVEELLAFHYQEIEGEEFYKYIFPNNQDEGEMSGDYSKPNAIYLYKDPKDEGTERKLRRRIMLNDTWEEDYREFVEDNPMTLCSGLAYRGRINRLEYSQQMNALVFDLDAVGKNELINFFSRIGKKPGLRTLPQPTFIVMSGTGLHIYYVFKEPIALYPNIKLQMKQLKYDLTFKMWEYKATSQEKQIQYQSINQGFRMVGSRNDKYDLPVKAFKTGERVTLDYI	Staphylococcus aureus	cellular organisms; Bacteria; Terrabacteria group; Firmicutes; Bacilli; Bacillales; Staphylococcaceae; Staphylococcus; Staphylococcus aureus; Staphylococcus aureus VET0489R
RepE/RepS	CDL67003.1	NYRQVCAYLEARYPEIDGYDFYRDIFPNNENAGELHEDFSHPNAIYLYKDEQDPKRRALRRRIMLNDTWEEDYTEFVEENPMTLCSGLTYHSRANRLKDAQCMNALIFDLDGVGLNEIQSLFLRFGGDPNELRRLPMPTYLVTSGSGLHIYYVFDKPIDLYPNIKLQLKSLKYDLTFRMWDYKGTTQVEEIQYQSINQSFRMVGSTNAKYGSVIRAFRTGERVTLEYL	uncultured bacterium	cellular organisms; Bacteria; environmental samples; uncultured bacterium
RepE/RepS	AMP51093.1	NYRGCYEYLSAQFEQVGGCEFYRELFPDNEKTGEDNRDFFKPNAVYLYSDENRPKNRKLRRRIMLDDVWEQDYMEFVEQNPLTLCSGLAYRGMANKLKNAQRMNALIFDLDGVGVGELRNLFLRFGGDPQRVRRLPMPTFLVLSGNGLHLYYVFEEPIDLYPNIKIQLKSLKYDLTFRIWEYKGTSQMKAIQYQSINQSFRMVGSINGKYGTELVAFRTGERVTLDYL	uncultured bacterium	cellular organisms; Bacteria; environmental samples; uncultured bacterium
RepE/RepS	EFE10682.1	EYIEVLEVLNVLYDEVDGCSFYDYIFPDNQKQGEQCSHYEKPNAVYLYTDEKDSGTRRRLRRRIMLSDTWKEDYINYVEQNPSTLCSGIAYRGRANNLENAQRMYALAIDLDGVGLYELKNLLLRFGQPAENIRTLPVPTFLVVSGTGLHVYYVFEEAIDLFPNIKLQMKSLKYDLTFRMWDYKSTSKKDKVQYQSIVQGFRMVGSINPKYDVEVKAFQIGGRVTLEYL	Clostridium sp. M62/1	cellular organisms; Bacteria; Terrabacteria group; Firmicutes; Clostridia; Clostridiales; Clostridiaceae; Clostridium; Clostridium sp. M62/1
RepE/RepS	WP_049948370.1	LNKSVNKILSDRYEEVDGEHFYEYIFPDNEYKGELNQDYSKPNGIYLYKDLKDESEQRTLRRRIMLQDTWKEDYNKYVKGNQKALCGGLAFRGRVNRLEHAQQMNALIFDIDSVGLDELDNMLRRFSNENRVRRIPIPTFIVSSGTGVHLYYVLEEPIDLFPNIKLQLKALKYNLTYRFWDYKGTSQDKNIQYQPLNQAFRMVGSMNEKYGTEVKGYLVGERVPLDRL	Staphylococcus aureus	cellular organisms; Bacteria; Terrabacteria group; Firmicutes; Bacilli; Bacillales; Staphylococcaceae; Staphylococcus; Staphylococcus aureus
RepE/RepS	WP_013483969.1	NFRECYELLSNVYDQVNGEDFYRYIFPDNENSGELSSDFSHPNAIYLYHDEQDEGAKRRLRRRIMLNDTWASDYMDYVEGNGMTLCSGLTYHSRSNKLQYAQTMNALIFDLDGVGRSELEHVLERTTGSGDVYRSIPKPTFIVLSGRGLHLYYVFDEPIALYPNIKLQLKSLKHDLTFRIWEYKGTSQVESIQYQSIGQGFRMVGSTNSKYGNTVTAFKIGGKVSLDFL	Ruminococcus albus	cellular organisms; Bacteria; Terrabacteria group; Firmicutes; Clostridia; Clostridiales; Ruminococcaceae; Ruminococcus; Ruminococcus albus
RepE/RepS	CDL67087.1	NYIEQTEYLGSQYEEVDGCTFYAELFPDNECTGELNEDFSKPNAIYLYTDERDKDSKRRMRRRIMLKDTWEQDYMDYVELNEKTLCGGLTYRARSNKLQNAHRCHAIIIDLDGVGLKELRNLFLRMGLKEGHPFAIPIPTFIASSGKGVHIYYVLDEPIDLFPNIKMQLKSLKHDLTFRIWDYKSTSQLKNIQYQSINQGFRMIGSINDKYGTQVRAYRTGKRVSIEYL	uncultured bacterium	cellular organisms; Bacteria; environmental samples; uncultured bacterium
RepE/RepS	WP_014536254.1	DYLDCKDFLFYNDYEEWNNGEDFYSFIFPDCESKGEINKDFSKPNAVFLYKDLKTTLNDTDKPVLKRRIMLKDTWGDDYAEFVLENDLTLCSGLSYRGRHNDLAHAQQMNALIFDLDGVGLKEITAFFEVVKYCEKNEPNRYFWPIPRPTFVVLSGVGLHVYYVFDKPIDLFPNIKLQLKAYKYALTFNIWRYKETSKEKETQYQSINQSFRMVGSINEKHGNKIIAFKTGDRVSLEYM	Helicobacter pylori	cellular organisms; Bacteria; Proteobacteria; delta/epsilon subdivisions; Epsilonproteobacteria; Campylobacterales; Helicobacteraceae; Helicobacter; Helicobacter pylori
RepE/RepS	CRY94871.1	DYPEMVKYLTDTFPEVSGKELYEDLFPDNEETGDHKKNHNYEKPNAVYLYSTPDGKMHRRIMLKDTWEKDYDTFVKGNPMTLCSGLTFRGRTNQMAHAQRMHALIIDLDSVGLEEIKNFFHRADHIKPGEFGSFPHPTYIVASGGGVHIYYVFKEPVDLYPNIKLQAKQLKYNLIYKIWDYKMTTREKDIQYQGIAQGYRMPGSVNSKYGTVIRAFRTGPRVDIEYL	uncultured prokaryote	unclassified sequences; environmental samples; prokaryotic environmental samples; uncultured prokaryote
RepE/RepS	WP_048597217.1	WYGQKQQLMGKAYTEVSPFDFYRDMFPEGSIQIRGNMENDRGNAMVDVIAYYPNDKRFSRKYIMTDDLEALRYMNPRGDTNELSRLCLCSPVTYYGVHKDNNMAHELYAVVLDLDYVGIQQLKNVMKQIRNGARCIPPNYIVNSGKGLHFYYLLDKPIPCYKYMLEQLTKFKSVLQDFTWNETSSLKPEKPDHGAITQAFRMVGSETKLGKDYVVRAYKVREEKWTIEAL	Atopobium vaginae	cellular organisms; Bacteria; Terrabacteria group; Actinobacteria; Coriobacteriia; Coriobacteriales; Atopobiaceae; Atopobium; Atopobium vaginae
RepE/RepS	CAK18990.1	AYIEKNDILLSDYPSWEWVSPYDFWRTIFPEGFLQPRGEEVPWHERGGGHPNGIAIQITSKTKTVKTKTGRKHDVPVVERFTLTDDLDGVMERVIDSNRKNESVFCAPVSFFGKSRVAANARFLHAFAIDLDGVGVQELKNMLKQFRNGRDPAFAADKWVSLPQPTFLVNSGTGFHLYYVLDQPIPLVPRVVPFLQEFKAMLTDYIWRDTVSTLEEVQHQGIYQPFRMPGTPTKLNGKTERSKIKDKYEAVAFVHNGEDGKPWLCSMDYL	uncultured bacterium	cellular organisms; Bacteria; environmental samples; uncultured bacterium
RepE/RepS	CRY96909.1	SFTEKQGVLLGRLELVDPRDFYRDFFPKGDLQEDGRKGDGKPCGIIRWAKTKGKRHRAVEDSHGRTQFVSRFLYDDLKAVDQVANMHTCFLPLCSFIGKRALASNARWCPGFAIDLDYVDVPQLLDFLHQAEKGWYFPTPNYVVNSGTGLHVYYRFPEKISLSKIDPQALSDLKHIATDLIWNAYTSKSKDKQYQGIYQAYRMPGTTSKLGTGYTVTAFRMSPDPVAPEDW	uncultured prokaryote	unclassified sequences; environmental samples; prokaryotic environmental samples; uncultured prokaryote
RepE/RepS	KWW28016.1	ADVYNLTAEDIAELELGSIDPSTIDCSELAEFRAKSQFVNTQHDFEVSRVYLRDFIGEIFERPMNGERNFEPFEERGCDSYLKWAEERDNGLPHDYSENQFTYNPIVFYKSPRSKKGEKKSDGTDTTDRNTHKVILKDDWKNDSWLEHRYFALTSPITYIGKHNTNKNARMLYAFAIDLDDVGPEQIRVLWNGFQKQLDYEPYKKFGLSLIPVPNIIVSSGHGLHLYYLLRTPVALYRWNVGLLQRIISLIYALVFFPAKDGRGGTSRVEKLKCHGIYHSFRLPDTRTKPLCKDSETKKPIGIGAHIEAWKFNDRDFWTLGEF	bacterium P3	cellular organisms; Bacteria; unclassified Bacteria; unclassified Bacteria (miscellaneous); bacterium P3
RepE/RepS	CRY94224.1	MNLHEDVFIENGCVELSPMEFYRHLFFFTKAYMKYRDSMLVPVTFSEESGGSWASVPLGELEERCQGHRDAYLSACTYFPRRDREGRWQSSNGKDMVDELCAFVVDLDHGDPDEVHAALSTDGCYWELHQVPEPTYVVCSGNGLHLYYALETPVPVMKRWVRELEVINRWLYRAFADGDEAVVYADGRVNTIGLGSPDYHGIAQPYRVAGSLPKAERGDSEVSAWVVGRPVSIEYL	uncultured prokaryote	unclassified sequences; environmental samples; prokaryotic environmental samples; uncultured prokaryote
RepE/RepS	CVH76031.1	MIRYSDVLVDRGHLEVRPHDFYRDLFSQTELYRHYGRDLWFPLVLSEGGADGTGTWRSKLNLDAVLDVSEGRSDAYLAPCTFFHGRLGRKWAMELVAFVLDIDRGDPALLGRALDDWWPNGKVLAPTYVVCSGNGVHLYYALAYPVEFRRMWERELRMVNRWLYDQYQGEFSLGERDYHGLTQPYRVVGSLVKDSEASTAAFSVGRPYLIEEL	Coriobacteriaceae bacterium CHKCI002	cellular organisms; Bacteria; Terrabacteria group; Actinobacteria; Coriobacteriia; Coriobacteriales; Coriobacteriaceae; unclassified Coriobacteriaceae; Coriobacteriaceae bacterium CHKCI002
RepE/RepS	WP_036378600.1	MKRVGCNPWQDAKRKTEYLQARYASVSPCRFYDEILGHIEDEPNFQLCAMHAQAKKGQRMRRYDDVMDMLLDAGARRDAYVYPAAYYHSYALEALMQSTSCLYIDLDHVAAKQLRRLCDADFFGHRPTYLVNSGNGVHLVYVLQEPVQTYDWAKKLLKRIHHGLLKVFRRHRFDADLTTGISHAYRIVGSLTKLGQVCRAYCVGTHMTIAAL	Mitsuokella jalaludinii	cellular organisms; Bacteria; Terrabacteria group; Firmicutes; Negativicutes; Selenomonadales; Selenomonadaceae; Mitsuokella; Mitsuokella jalaludinii
RepE/RepS	EEX69002.1	MGWHPLGFAHVFASGRGEVTSRSILSEYEGLPDEGRPFLMRHKAWYLDEQSGGDRMGKSAQQYFSNKEDSQAKSAYLRAQYAEVKPLAFYDAVLGAADTDFPLCVAHTESAEGHRLANYENVLEMLVASGGRSDSFVYPAKYYNAYPKQKLMHELRCLYIDLDKVDAKSLRRLCQKGFYGQRPTYLVNSGNGVHLVYVLTQPLAAYHWAKDLLREMHSSLLRFFRKHRFAADLGTGLSHAYRIVGSLTKLGQTCRAYRVGKCVEVGQL	Mitsuokella multacida	cellular organisms; Bacteria; Terrabacteria group; Firmicutes; Negativicutes; Selenomonadales; Selenomonadaceae; Mitsuokella; Mitsuokella multacida; Mitsuokella multacida DSM 20544
RepE/RepS	AEJ88191.1	MAHPLRKYQVQSSMVCDFDKKEKLLQQKYPEVTPTEYYQAIFGADYYGKTHIAFFAQNTAKKTLKFVDFEELFVAAGGRSDAYIAPCEFWGNYRSKKTLNKLYAITIDLDHVDFVDLRRLINAKFCGIIPTMINHSGGGVHLVYVLALPINEECHPDYQPQIEALFSAIRDVFRRPLHSRGRDYPVKYKVDNVSIVQQYRIVGSCTKLGFRARAYRVGDVWDVEKL	uncultured bacterium	cellular organisms; Bacteria; environmental samples; uncultured bacterium
RepE/RepS	WP_039744016.1	MKSATANEVFSDVYSEEWQADFRKKEELLSSHFEKITPEEYYRQIFGSVESRSKLLLQELEQCKNVNNFKEVEEHLSKHEHVSLYLQSFFKNGLPKTILIDKCFGIVVELDNVRSIRLPELLVKISGMELKPNMLVSSGNGIHLYYLFSEPFDFFSFTSTISMLGYIKREDVFEVVKQVYNKLSDLYVDESIGYKVDRMHLSQPIRMCGSTTKNINFRTVGYRVSDERRSLEEY	Geobacter pickeringii	cellular organisms; Bacteria; Proteobacteria; delta/epsilon subdivisions; Deltaproteobacteria; Desulfuromonadales; Geobacteraceae; Geobacter; Geobacter pickeringii
PrimHYQ	WP_004587265.1	MLALIERPPLSWPEYAIVEPVHYYKLIELDKPTYVRGLLSPNHVSNHEIHLLGHTKSKYKTTIKEFKSNTYAYVDALGVKREAVNNYHTPNEFFSWPRTRNLSLLRANWLEIDVAEKIEKFNIRARVRNLENKVVKDIFKQLKANSFPPPTGFVCSGSGGIHFYWIYEPVEAKPFKVELWRMIAQKLKENLKSNNAWYVDKGATSKIAGNMRIPGSIHQRTGLYARFFNGGVKYIFSEL	Pseudoalteromonas agarivorans	cellular organisms; Bacteria; Proteobacteria; Gammaproteobacteria; Alteromonadales; Pseudoalteromonadaceae; Pseudoalteromonas; Pseudoalteromonas agarivorans
PrimHYQ	WP_058549640.1	MLAFKIRPQFEWPEYTIAYPSQFYSLIEFKTPKYVRGLLSKCHKSKKFIHLLGNSKSKSLTDFRAFRRDTSKFVRGVLYSTSESVDCYYTPNEFFSWPRESNLALLSANWIEIDLNHKCDPFDVRRTEAKIVPEVFNRLKLSKLPPPTGYVLSGSGGIHLYWIYNPVDAVAINKLIWQQIAKSLIESFGTSESFWHIDLMATKRISGFLRVPGSVHSRTGLHARYFGSGTKYTFDEL	Pseudoalteromonas sp. H103	cellular organisms; Bacteria; Proteobacteria; Gammaproteobacteria; Alteromonadales; Pseudoalteromonadaceae; Pseudoalteromonas; Pseudoalteromonas sp. H103
PrimHYQ	WP_025889704.1	MLKHHLKPDYKRWPSYTLAAPNHFLSLLDFNKEIYTRVLWCKASDKSGKFKFKTHCLLGFKHLKSSIPTKQCGDWYDFKLKSKVKHTISGETRSSTDCYFTPNEFFVWRKTSNLASLHANWIDIDLIEPLQYSDREATRQAVALRGERVLSEVKSLLLAASIPPPSGYVLSGSGGVHLYWIYDPVDAYRQTVKVWRMIAGALCKPLKKHSNLTWKVDCNASKRPAGLLRLPGTLHGETSCQVLGYTGGGLYQFEQL	Shewanella haliotis	cellular organisms; Bacteria; Proteobacteria; Gammaproteobacteria; Alteromonadales; Shewanellaceae; Shewanella; Shewanella haliotis
PrimHYQ	WP_063704704.1	MLALKERPPLSWPEYAIASPKDFYDLIDFHSPKYVRALFSNNHESGCKIFLLGNRRSKSVTDLKTFKRKTTRYVQGVLNCKSEAVNIYYSPNEFYEWPRVSNLALLRANWIDIDIKKVIYGKKVREVEKVLIGEVMQIFKREKIPPFTGYVFSGSGGLHLYWVYEPVDASLTNKELWKSIAQIYIDSLKGISSQWKVDSTASKRLNGNLRIPGSVHGTTGLQARFLAGGPKYEFEEL	Pseudoalteromonas gelatinilytica	cellular organisms; Bacteria; Proteobacteria; Gammaproteobacteria; Alteromonadales; Pseudoalteromonadaceae; Pseudoalteromonas; Pseudoalteromonas gelatinilytica
PrimHYQ	KYL32719.1	MLALIERPPLSWPKYAIAYPKDFFELVDFHSPKYVRSLFSHNHESKTKTFLLGNSKSKRVTDLKTFKCKTSRFVQGILNRESEAVNIYFSPNEFFNWPRDKGLALFRANWLDIDITEKLDVPIVRSVEKRVIKEVLQQIEASLLPPPTGYVCSGSGGLHLYWIYDPVDANNVNKELWKKIANTLVEQLISKDGLWFVDKMASKRAYGNLRIPGSVHGRTGMQARYFGGGFKYKFDEL	Pseudoalteromonas telluritireducens	cellular organisms; Bacteria; Proteobacteria; Gammaproteobacteria; Alteromonadales; Pseudoalteromonadaceae; Pseudoalteromonas; Pseudoalteromonas telluritireducens
PrimHYQ	WP_010766723.1	MDEQNKYIVKKTIKQAFKSLISNPLYNDGESVSGYDIVFFVEISAREFATKTDKGGYRMFDNKIDDNRINEFLGTFRKNISYGYTPITQFLPEPIEVTKIETRDVLNFGKMVTKMSSEPKSHFCSLQKEELFTSDLLDMIEGKYHNVFFSPSIYRVYRRKKEYALYLTALFVDIDHCSVYEAQERIKYLPEELQAPTFIIRSGAGVHVYYVLGFKPKASKYVKLWEHTMEALRHILDGDPKVIEAARLMRLPYSWNTKANAMCEFVSFHPERSFDLIKV	Enterococcus phoeniculicola	cellular organisms; Bacteria; Terrabacteria group; Firmicutes; Bacilli; Lactobacillales; Enterococcaceae; Enterococcus; Enterococcus phoeniculicola
PrimHYQ	WP_029324733.1	MPLPQQYWWSEQDEQKQFLEVLQHDRKNGNVIRLTLGQEDNPEPRHFASKDLKKVMYTGTNKNAYVSLNSFKGYKRKADQIWNYSGIYIDLDGHDFSDTELFKAISRTKDRIGKAVDDKKILMPTMMTSTGRGLGIYYIFERSIANVDASSKAIRFMDDIKKLLIRKYSEILSGKGLLEVDVKVQDPARVVRMPGTYNIKARRNCSLLFVGRDKADKILYYSLNDI	Butyrivibrio sp. AE3004	cellular organisms; Bacteria; Terrabacteria group; Firmicutes; Clostridia; Clostridiales; Lachnospiraceae; Butyrivibrio; Butyrivibrio sp. AE3004
PrimHYQ	WP_063111880.1	EGALSAELRARATVDLARRAQVEKAQARAAEARAAAAAERAALDARAAHLAVLHPTHSSIYEKASPRKRIRRQIPVKGRATLTGVNPGHRITRHPIQLAHSHMLSEAGYVSLQRHDTGCRSDELVAINAYAWADLEIREGDAFHGMDPADVAGIVLARHDAAGVPRPDYVTFSGRGLWFVYLADGHIPPQARGRVLKACRAYWGEEIKTGRGAGTERVTAKAAAMRSLWEGGRIDWAVADMSRVHRIAGSINDASGETVRLVWPASWADVTRSGFDAF	Methylobacterium radiotolerans	cellular organisms; Bacteria; Proteobacteria; Alphaproteobacteria; Rhizobiales; Methylobacteriaceae; Methylobacterium; Methylobacterium radiotolerans
PrimHYQ	WP_056459723.1	ESPVAEEIRARAKKAAALAARSAHLAVLHPTHGSLYGKRDGRKKAGPELPVEQRRRLPVKGRATITEADPAQRVTRHPIQLAHSHMLPEAGYVSLQRHGEGCRSDDLVAINAYAWFDLEIREGHAFYGVAPEEVAGIIVARHEAAGVPCPDYMTFSGRGIWGVYLADGFIPPSAKGRVLKACRAYWGEEIKTGRGAGTDRVTAKAAAMRSLWQGGEIDWSVADMSRVHRIAGSVNDKAGETVRLVWPASWADVRRSSFETF	Methylobacterium sp. Leaf90	cellular organisms; Bacteria; Proteobacteria; Alphaproteobacteria; Rhizobiales; Methylobacteriaceae; Methylobacterium; Methylobacterium sp. Leaf90
PrimHYQ	WP_038252835.1	LRIIIAKNLGKPSAALPHFQYFWVNVMVLAAKSFTCDTNTYREEAPSAFFDALGGLTPSQYCRWLWRRNSNENGRHLYVPVGQTKRQRKVVSSLSSFYLQTNTDEDLYFTPNTFFDWRKKALLSGLCANYVEIDTSIERMLTASESQQVLDEVLQQVAASGTPAPNAIVESGSGGLHLYWFYEMIDAFPAQKLAWESISKTLTDRFTGGDLWHVDTGASHDMTRFLRLPGSKHSTSGKCVKVWLSEQQYSFKML	Xenorhabdus bovienii	cellular organisms; Bacteria; Proteobacteria; Gammaproteobacteria; Enterobacterales; Morganellaceae; Xenorhabdus; Xenorhabdus bovienii
PrimHYQ	WP_002046209.1	MHSNTQRLPAQRDENPSCLAYHKAVTPADFTELLGIGREVYCRYVWSPHINPHKSANKPAAWQAIGQRQSGKPVSKLIDIKLQAEGYVAKTGARTCSLDLFLSPNQFFDWRNTKQLAQLHANWIDIDTVGHDVISQQQQESLFTEVLQILREQSLPAPTGYVASGSGGMHLYWIYEGVPAYKWRIRVWREISLVLVRTLKQARPSDANWIVDFAASRDPARVLRLPGTFHGKSGRIVQAFIGGPLYDFNEL	Vibrio cholerae	cellular organisms; Bacteria; Proteobacteria; Gammaproteobacteria; Vibrionales; Vibrionaceae; Vibrio; Vibrio cholerae
PrimHYQ	WP_017483156.1	MDRPDVETLLCEQEERTALQAKLAHLRTLHAPHARGNATVIVDSKFAEGVHLRTRELVKDPAAHAASHISLQRHYESRGAHALARVNALMWADCEISSGSPFHGMPPHEIAGILLARMDAAGIPRPSYILFSGRGLWCVWLSRRPLKARVQARVRRLICCLWGEAVQTGAANIERVKAKAAANAAIWAGMDLDWSVGDMARVHRVAGSTNEKSGERVRLLWPESWEDVQRHDLDTL	Methylobacterium sp. MB200	cellular organisms; Bacteria; Proteobacteria; Alphaproteobacteria; Rhizobiales; Methylobacteriaceae; Methylobacterium; Methylobacterium sp. MB200
PrimHYQ	WP_042855288.1	MRTASMLVYKSPSSGRAEPRLALVRPARAAEFFDVRGLIEMLVDRVRGGVRYGGVQYVALLNEDVQQQLRLKRNALHATAFIGQNQRQQLLQLGDKLDFLPPDHAIPKEWLEDLTLPLPAWPERNMPGALLLAEHAFAGKGTRRARDVIGLTALAIDLDIHKLLQGSLESQDDPLGIAAVAATGYLNQRGDAAALPHEAIVWERSKGGRPRKPMAHEPAYDRTHPLAGKPLYEAAAGRWKALPTERSEAALCQLRNDRAALSILQCDPYVQAFIARYLLELLDTCGLSPTCVTLSGRGLHLRWRLSEWVPANAAPRWELMQRMLHWLLRWAGSDPNVSTDRARAFRVPGTMNARSGTRSQRYRAVPGSPFADVLRDPWLFEDL	Pseudomonas aeruginosa	cellular organisms; Bacteria; Proteobacteria; Gammaproteobacteria; Pseudomonadales; Pseudomonadaceae; Pseudomonas; Pseudomonas aeruginosa group; Pseudomonas aeruginosa
PrimHYQ	WP_059409977.1	MAPRTHVSPKAIPAAGAGSLQGEAVAVRGPIVPAFLLATRDGSKPRNAKHSLLPRDVMEMLEHIRILHPKGSDGYIVLSSKWHGTYRQFPLIRARGDIPCDILRDAQFVSMNRFSWSRKGDALCSVGHAWLEFDPYAEDKNGNPLPYREMPLKDLQVLLTAAITAAGVPAPSYWTRSGRGLHAAWACEALPGEAAGKVQRVMDALYGPTLTDDGSVPARRYDDPDRDAQENRLVGMWMAFRDAGLDRGTQDSSRVLRIWGSYNQASDSYCERLWPDCIDDIKRCRFDDL	Methylobacterium radiotolerans	cellular organisms; Bacteria; Proteobacteria; Alphaproteobacteria; Rhizobiales; Methylobacteriaceae; Methylobacterium; Methylobacterium radiotolerans
PrimHYQ	WP_056267214.1	MTLRNMANLSPLPCPATRAHLRREHVAWLNPKGSVGRVWIGRKVIEGDRETFEGDTVDPADAPSSPHFETAQLVSANRFWGRRRSSETLKSWGSIPLDFDYNQRGLPYDGWEPEDVMALLVDGFEAAGLPQPSAWIFSGRNIQGTFAFDGAKAAAWPRVRATIAALHGPVLASNGMPLRRRRRDDAELDAHEARMLPLWRLFRDCGLDRVCTDAARVVRLVGSVNPKSGRMARLLAPAVFADATRYTFHAL	Methylobacterium sp. Leaf87	cellular organisms; Bacteria; Proteobacteria; Alphaproteobacteria; Rhizobiales; Methylobacteriaceae; Methylobacterium; Methylobacterium sp. Leaf87
PrimHYQ	WP_056473939.1	MERDALAAQIAHLSVLHPARSRGLVTLMGYNFEQSIDVRPRDLPRALRTFEATHVSLQRFHDTRQGEGLAKISAFAWFDCEITEASPFFGMPPEEIAGILLSRFDENGVPRPSHITFSGRGIWGVWQPERPLPASAQRRVKRALHHFWGGSLKSGRGSRDEAVQAKADRLKAMWDGMDLDMAVGDMPRVYRLAGTRNEKSGETVRLVWPSSWAEVERQDFEVF	Methylobacterium sp. Leaf104	cellular organisms; Bacteria; Proteobacteria; Alphaproteobacteria; Rhizobiales; Methylobacteriaceae; Methylobacterium; Methylobacterium sp. Leaf104
PrimHYQ	GAN46005.1	MCCPIVNSIRPQMMTPDAQTSTTPCQATRAHLRAAHVAWLHPKGSIGRAWVGTKVADDDGERFEGETLDPADAVLRQHGAEDRYSSLNRFWGRRRTGECLKAVGSLVLDWDYQKNESQPFYGWAPEAVRDLLIEAMVAAGIPLPSIWVASGCGLQGTWACDGVKAAAWARVRAVYDALHGPDLATNGMPKVRRRHADPELDAIEAKRLPMWRLFRDAGLDRVCRDSARVVRLVGSMNVKSRTMARLIAPAAFADATRYSFHAL	Methylobacterium sp. ME121	cellular organisms; Bacteria; Proteobacteria; Alphaproteobacteria; Rhizobiales; Methylobacteriaceae; Methylobacterium; Methylobacterium sp. ME121
PrimHYQ	WP_056385951.1	MQDHVRLLHGRSADGCYVLASKRGPYAETMHRAREPLALSDLRPAQFVSMNRFMRRRLGSMLAAVGHAWLEFDPYAEDAQGRPLPFRGMDPAALMAILAAAIAEAGLPAPSYWTDSGRGLHAVWLCEALPGRAAPKMARIMAALYGPVLNEDGTVPARAHEDPDRDAQEARLAPMWRLFRDAGLDQGTQDAARVLRIWGSVNPRSGTRCRRLWPADIEDVRRCTVDAL	Methylobacterium sp. Leaf469	cellular organisms; Bacteria; Proteobacteria; Alphaproteobacteria; Rhizobiales; Methylobacteriaceae; Methylobacterium; Methylobacterium sp. Leaf469
PrimHYQ	WP_056172025.1	MAVHGRAAVENLVEMARHIATLHPRGSDGCITLASKNGGTYRETSHRAGQPLKGFELAGKQFVSMNRFMRRKTGKLLASVGHAWLDFDPYADDARGNPLPYRGMAPEALMAILAKAIAEAGLPAASYWTASGRGLHAVWVCESLPGRAAPKVARILKELYGPSLNDDGSVPARKRSDPDRDLQEARLAPMWRLFRDAGLDQQTKDSARILRLWGSVNPESGLLCRRIWPEFSENIQRCRVDLL	Methylobacterium sp. Leaf112	cellular organisms; Bacteria; Proteobacteria; Alphaproteobacteria; Rhizobiales; Methylobacteriaceae; Methylobacterium; Methylobacterium sp. Leaf112
PrimHYQ	WP_058190088.1	MPDTPLPSPSDRLALMLWHIGVAHCFGARGRIAFASETAAGWIEGMVANSSRALREHLAAADPQYLSQHRFSFRRHTGCVEAVCSAWWDLDFRGVDRHGQPLPFAENELDEVIVIVLYVIAAAGLPVPSYITDSGSGCHVVWTVRGLNALAMKRWRALMKALRGPQLDDAGNPFARRGRREPDAYEVAWTERMLPLWRTLKNLGLDRAASDPARVLRLWGSINSKNGRMARCAWPASIGDIHAVDFNGL	Methylobacterium sp. GXS13	cellular organisms; Bacteria; Proteobacteria; Alphaproteobacteria; Rhizobiales; Methylobacteriaceae; Methylobacterium; Methylobacterium sp. GXS13
PrimHYQ	WP_043378739.1	ESALSAELRARSAKAAVQRATSRRAAAVPARPAVPDAKAAAERVALAARAAHLAILHPARSRGNAVLLSPEFDGSVALRGRELATSADAATAGFVSLQRFHGARRGDDIASLNAFAWADLEIGPTSPFRGLPPEIVAGIVLQRLDDAGVPRPSYVLHSGRGLWLVWLSETPLPPSVKGRVRRALRSFWGEAVTTGRGAGSDRVRAKAAAMAGLWEGLDLDRAVGDLARVHRVAGSINPKSGERVRLVWPDSWADVERQDFEPF	Methylobacterium sp. UNCCL110	cellular organisms; Bacteria; Proteobacteria; Alphaproteobacteria; Rhizobiales; Methylobacteriaceae; Methylobacterium; Methylobacterium sp. UNCCL110
PrimHYQ	WP_056213005.1	MRGVVPAQRRKPRLFNPSSLPSPASRAALRRAHLAALHPHGSVGRPFVGSKVERDGETRFEGVVGDLAECHAAVAAETTFVSLNRFWGRSRAGSNLKSVASIAVDFDYFYDGLPYAHLPAEEVADMLVEAMVASGIPRPSIDVASGRGVQMSWIGDGAKASAWARVRAIYDALHGPQLDAAGNPVRSRRHKDDEVLAAFDDRMAPLWRIFRDCGLDRSVRDAARVVRLVGSVNARSGRMARLLFPSQFQDVQRYSLHAL	Methylobacterium sp. Leaf94	cellular organisms; Bacteria; Proteobacteria; Alphaproteobacteria; Rhizobiales; Methylobacteriaceae; Methylobacterium; Methylobacterium sp. Leaf94
PrimHYQ	WP_056452994.1	MTSPVLPSVSDRRALQRKAVSLVHPRGSRGKVCLAAATPGVGKGWNEGLVAPSSRALSQHIAVADFAYQGMLRFSGHRDARHVVGISSAFQDLDYYKDGLPHASASAEDVAGILLEAYEAAGIPRPSYIQDSGQGAYAVWLFAGMTGKALPRWQRAMRNLRGPKLDKAGNAPATRGTPDPKEVAFEERMLPLRRTLKDLGLDRGAFDAARVLKVMGTVHPDTGRMARLAWPSSFDDIEHVSFDVW	Methylobacterium sp. Leaf86	cellular organisms; Bacteria; Proteobacteria; Alphaproteobacteria; Rhizobiales; Methylobacteriaceae; Methylobacterium; Methylobacterium sp. Leaf86
PrimHYQ	WP_060769519.1	MSPSTLPSQSDRAALQRAHIALLHPQGSRGQVCTARAARDGHGWDEGLVAPSSKAISEQLAAADVEYAGQLRFTGRRHSACVTGIGSGYLDLDFYKPNLPYADATAEEVASILIGAFEAAGVPCPSFVQDSGQGAYTIWAFTQSMDGQALPRWQAAMKGLRGPVLDADGNLPKRRGAIDPKLAAFETRMLPLWRVLRDLGLDRGAIDPARVLRVMGALNPKTGRMSCLAWPSSIQDIERIDFDAW	Methylobacterium sp. AMS5	cellular organisms; Bacteria; Proteobacteria; Alphaproteobacteria; Rhizobiales; Methylobacteriaceae; Methylobacterium; Methylobacterium sp. AMS5
PrimHYQ	WP_056488163.1	RAAPVPSWTVVALFHFPAIAPARLDPFAPMLRPEAELVAIRGEYQARVNASPRAAHARALHPDLPGVKGKVSLMRSTQGSDGEHRWETRVVTVSELATSDALLWATHVSMQRFYGARGSTSLVQLQSLIADCDCHDQAEFRGLDPEEMAGILIERLRAAGKPLPSYILFSGRGLHLVWLHQPLMAAKGVTGRHRAVQRWMLGPAGGKAAEIVRTSGGTRRQDPEVVAHEETMAAVWRGTGLDRAATDTARVLRLAGSYNGKSGKVARLVWPASWADVERHDFEDL	Methylobacterium sp. Leaf117	cellular organisms; Bacteria; Proteobacteria; Alphaproteobacteria; Rhizobiales; Methylobacteriaceae; Methylobacterium; Methylobacterium sp. Leaf117
PrimHYQ	WP_017483200.1	MLHLPSAAFVRLDPFAQKLLPASELARLKEAFRARVHAGPRAAHVRTLHPDLACTKGKVSLMRVSGSEGDERWETRVVTVSELATSDALLWATHISMQRFYGARGSTSLTQVQSLIADVDCHDKADFRGLTPEEMAGEMIERLRAAAKPLPSYIVFSGRGLHCVWLHQPLMATPGVIRRHRSVQRHMHGPKGGKPSATVRTASGTRLQDPEVIAHEETMAAVWRGTGLDRGAADPARVLRLAGSYNHKSGQVARLVWPASWADVERHDFEDL	Methylobacterium sp. MB200	cellular organisms; Bacteria; Proteobacteria; Alphaproteobacteria; Rhizobiales; Methylobacteriaceae; Methylobacterium; Methylobacterium sp. MB200
PrimHYQ	WP_042436625.1	MPQPPVDATVSHVQESEWEIFRTLITHDDRNSYYVVSSDASGSWEDTAVKSESLSAIGFNTKSAYYMTHNGFTSACRKSEQVRQLNTLFFDLDCHDRDLQETRAIVSQTLDTLKQAVGGGTLPQPTMTIDTGRGVQLFYVLTRSIPYRVSANGQVNIKSVKLFENVQKSMASLLDSVVSSIKGISVDRATFDVSRVSRIPGTFNAKAGRYASLCDYSFDAL	Senegalimassilia anaerobia	cellular organisms; Bacteria; Terrabacteria group; Actinobacteria; Coriobacteriia; Coriobacteriales; Coriobacteriaceae; Senegalimassilia; Senegalimassilia anaerobia
PrimHYQ	WP_028031265.1	MSVKIRSEEDCAFWQSIEDLRYGRAIAEYEERRKKGPPGGKPKRKIFADIPRGKVTPIIFDGGGDLLDMALDGLAGRDDVYLNQNTLVDWRKTALMRSVSKVYIDLDDPEWLYGLSLEEVAKEVLDFCQLVGIPVPSYIIKSGVGLNVVWLHTVVHKTHFPREGEKTTDDWKDTIKALFDLFQKRFLPDPAARDMTRIFRICGSVNSKSGATVHPIFVAGDDDLEPQVYDFERL	Gemmobacter nectariphilus	cellular organisms; Bacteria; Proteobacteria; Alphaproteobacteria; Rhodobacterales; Rhodobacteraceae; Gemmobacter; Gemmobacter nectariphilus
PrimHYQ	WP_062499647.1	MPANADGLAEIARLQDNLDLKAIYFSQGLYWRKGKYHGKSGVGVFPWCWVDLDVYNSIADWDEMTWEERTATLTEGVMSSGLPFPTLMITSGRGAYMIWKLSDPVWNVSKGGGKRPISVVEAVNKALAKRLSDLGADMKCTEGARVLRVPGSRHSGTGELVKILHNSGLTYAMSDL	Gluconobacter oxydans	cellular organisms; Bacteria; Proteobacteria; Alphaproteobacteria; Rhodospirillales; Acetobacteraceae; Gluconobacter; Gluconobacter oxydans
PrimHYQ	ACB24621.1	MSFELSPLDGATVAATGPTGDASVIYRPTTYALRYSHYATLLHPVDTRGIAVLTHSVRLPELDEEGQTQWRTKATGADGSELAEAVDRLRARGITMNLFRKRKGEDHREKPRKPTWNLAALTCTWVDLDFYKMPEFAHATARTMVPLIIDRCYDRNIPFPSYIMSSGRGALVVWLHERQKPAVLQVWRAMQRSLHRTFEDMGSDHRALPATMTFSVAGHTKTERKTGIKRLVEVVYPEYVDEIVRHGFTHL	Methylobacterium radiotolerans	cellular organisms; Bacteria; Proteobacteria; Alphaproteobacteria; Rhizobiales; Methylobacteriaceae; Methylobacterium; Methylobacterium radiotolerans; Methylobacterium radiotolerans JCM 2831
PrimHYQ	WP_056096945.1	MFGDRVPPRKPRKDGSTEPRWSDLRYSSHALASRDVDLQGRRFMSFASYPYSKPGEPRVAKDAINIVSLGASWLDLDYYNKPDWKDVPPRKVLEAVRNICEDRGWPSPSYATFSGRGILVVWLYTASQPAQRVMARHRALQQILHEEFLPFGSDYTAKAATKQFRMPGTYNEKSGLPVVVIFPDLTAEIARIDFDEL	Methylobacterium	cellular organisms; Bacteria; Proteobacteria; Alphaproteobacteria; Rhizobiales; Methylobacteriaceae; Methylobacterium
PrimHYQ	WP_056380176.1	MLALSGAPSAVESLPSPQFCFQLRPLGYARLVHPRAPGAVLFGAHMASKTKKKDDSPSFGWQDRRWSPGALASRAVDLGRFKFMGFATYPFHKPGEPKPEKVEANCISIGACWVDLDFHDHDDWKHLPPAVVLEAVRNTCAERGWPSPSYATHSGRGLLVVWLYPVQPAQTVMARHKAVQQVLHEGFRHMGSDPSARTMTKQFRMPRTVNEKSGVPVSIIWPAMVREIERTTFDEL	Methylobacterium sp. Leaf465	cellular organisms; Bacteria; Proteobacteria; Alphaproteobacteria; Rhizobiales; Methylobacteriaceae; Methylobacterium; Methylobacterium sp. Leaf465
PrimHYQ	WP_056483124.1	MEGRRWSFQVDQLTYARLLHPKGGTGQVAFGGPKPGRKLGPDGKPIFTWTDQRWSPHALATRTPALGGARFMSMASYRCHQRGEPKPSKNEANITAIGSNWLDLDTYATHEWRDVSPEEIREVILNTIEDMGLPVPSWIVFSGRGHLVVWQYPAQAWPLIGTRWKATQRILHERFLFLGSDPSGRTATKWFRLPQTKNEKSGLQVSFAWPHSLADIQRTNFDAF	Methylobacterium sp. Leaf117	cellular organisms; Bacteria; Proteobacteria; Alphaproteobacteria; Rhizobiales; Methylobacteriaceae; Methylobacterium; Methylobacterium sp. Leaf117
PrimHYQ	CBK95202.1	MGRRYTYSDKNRKFPESKSLNKRFFELFFKDTDQLATMYKLGNAEYVVHVDDVPDEMVRAEHKVVNGVMSADRLAILDMEQLYTTPYEYWGHDIVDGSYTDVCNESVATDAYFALNPMINNRIKRCQRNIRGLSWCFVDIDYDTTQYRDMGPYDFYFTYIKPLFDEKIPKPTVVMFTGRGFHLYWKLCRNEDYIINECESMKAKKRWQRVNRLLNDTLADIGADVKISGDYARLVRIPGSVNSKSGETVTIIDMNEHCRYTLFDLDAFFNGKEASDKMYELFDQMVEVLGFGRDTM	[Eubacterium] rectale	cellular organisms; Bacteria; Terrabacteria group; Firmicutes; Clostridia; Clostridiales; Lachnospiraceae; unclassified Lachnospiraceae; [Eubacterium] rectale; [Eubacterium] rectale M104/1
PrimHYQ	WP_053931658.1	MLPQSNYIICNSQINSNTQFFSSILEPLNYHFLDGTEKNPKYSKFHIFIKDATLTKGFSQMSYLVSDAKAVLQEHAGLKDCYITTNEFTFRRQEKNLNALTMLTCDLDTYKTEKYHSTTHENLIADVKAVCVSYGLPYPSIVYSGNGYYLKWIFTNKVKVNPNSFVSKMDKKTRDVQIITPVDKWKAAQIAINRLFEGFGADTNALDASRVLRMCGTVNGKTGKVAELLEFNNKVSYEDL	Pseudomonas coronafaciens	cellular organisms; Bacteria; Proteobacteria; Gammaproteobacteria; Pseudomonadales; Pseudomonadaceae; Pseudomonas; Pseudomonas syringae group; Pseudomonas coronafaciens
PrimHYQ	CDE23043.1	MDSVLQQNLQFLRDVHNGADDSCYTAILRNWNDEMDPLYVKYMNDGEYKMYDKLYSIDRFLNKAKRLIQEEAEETYFSLNSFWRKNKATNDVRHLNGFILDYDFYKKRSYKKLSPIEMYEQHIKETLPMIPTYVVDSGRGLYVIYLFAHASIKLIKLYRAIYKQLYYLQNRFGMDAKAMNITQVIRIPGTWNAAAEKEVSILEHNETDYKIFDF	Eubacterium dolichum CAG:375	cellular organisms; Bacteria; Terrabacteria group; Firmicutes; Clostridia; Clostridiales; Eubacteriaceae; Eubacterium; environmental samples; Eubacterium dolichum CAG:375
PrimHYQ	WP_048431815.1	MPSETRDFTALDYLRFIHPVGSHGLIRIAARVNIGKGHKKHYVFRERRFSVKRIRLGHASVVSALKELSFHTFCTFPYPKPGEPVPEASDANVTSICANWIDLDYYGVQGLAGLSKSDVLDIVLRRCEEKRWPAPSYVMASGRGMLIVWLYEVAPREVLPRWRAVQRTLNRAFEDLGHDATGMSPTHLYRYSGSYNPNALAPAFMMWPYYTADVRRGTFDEL	Methylobacterium platani	cellular organisms; Bacteria; Proteobacteria; Alphaproteobacteria; Rhizobiales; Methylobacteriaceae; Methylobacterium; Methylobacterium platani
PrimHYQ	WP_009588297.1	MNEIDLIKKIHAGADDTCYSAILTTWKEKTRYERLEELMSLLCKGVDMHTAVEQLQITPAGAKALLKNCDNIRMNKEKRCMYDHMLQTSIFLDQCEEMIYAEAEDVYFSLNSFYKPKKAGSNVRHINAMVLDFDYYKDDRFMEWEAERFYRKKIKNKLPFPPTAVLDSGRGLYVIYAFRHCSYHMQDLYRAILNAFYSRFKNLVMDAGAMLLTQVIRLPGSINSRSGRQVKILQYEDTDYRIQDF	Clostridium sp. HGF2	cellular organisms; Bacteria; Terrabacteria group; Firmicutes; Clostridia; Clostridiales; Clostridiaceae; Clostridium; Clostridium sp. HGF2
PrimHYQ	CUJ51042.1	MPPACVAAPHSSKRHFPANPKPSDHVRFLHGNGLEEQRYVGLRRLSDSPHKTEVKATQSRKICVQKLLGWVDQLEGEDSVYLTQADFFWGKAKDTNRFRTTNTYLNSIGTVFVDLDVYASAAWSDKPISEVAEAVLRKCAAAGIPLPVLISSGRGLYADWALSERLDVKDASNVARWKSTQNKLMGLLHEFGADAKVSDITRVLRLVGTHNVKAGAPVQIVSDDGLRHSVEAL	Achromobacter sp. 2789STDY5608633	cellular organisms; Bacteria; Proteobacteria; Betaproteobacteria; Burkholderiales; Alcaligenaceae; Achromobacter; Achromobacter sp. 2789STDY5608633
PrimHYQ	WP_063246767.1	MALKKYNENITDFHLEMDLYSYLKKIYKTGQKQAFFFICESNIHKNHHAEKNWIQKSYRASEIDKAFSDIVKSDGVDIYGSTNLHGSRKRESENVIQIPAIILDLDFYNTKKYKEFTAQQLVEELEELYFKKETIPYPNGIVMSGGGIYLVWWFKFTPGMEGTILKRRVVTKILYEMLKEYGSDAKTLDAAHVFRLPNTYNGKRKDKPEVRAFFNELADYTLADM	Bacillus cereus	cellular organisms; Bacteria; Terrabacteria group; Firmicutes; Bacilli; Bacillales; Bacillaceae; Bacillus; Bacillus cereus group; Bacillus cereus
PrimHYQ	WP_060850585.1	MDTTLTPLMPLGGRPACASEVDRLLPTSHVSPMLHASLILPEGRKGIVVLGGHRPHIDAQGNKEWRWFNVGAKAAEVREAIVRHSPSFITLNAFTPRPRRGYDDYRTGPCKRVANVAAFGAVWLDLDVYNKPAWAHAQERGVVWEIMDRLMRAGRGPTIPQPSYIVASGNGYHVVWLTEAVPAKARKAWNALQTTLGNLFIDMGRDKAVMPASANLRLVGTMNSGNPVRMIWPSTVGEIVRHSFRDL	Methylobacterium aquaticum	cellular organisms; Bacteria; Proteobacteria; Alphaproteobacteria; Rhizobiales; Methylobacteriaceae; Methylobacterium; Methylobacterium aquaticum
PrimHYQ	WP_058617463.1	MFEPGLADLRTENMRGPSYAAMLHPQDTRGVVVMAYRDTYTKRDGTRGHKTANGGATGDELRRAVDVLEPFSITMNAFRRDPKDPDAHRLSPCKATWNLAGLNACWVDLDYYNRVAWRGRPPEEVAAAVLERCEDLGWPMPSYVLASGQGLLVSWLHTRQSPSALPVWRAMQKRILTEFDDFGPDRGASNPTMAFKLPGVQNEKSGLPARVVWPSTFGDIERHAFDVL	Methylobacterium aquaticum	cellular organisms; Bacteria; Proteobacteria; Alphaproteobacteria; Rhizobiales; Methylobacteriaceae; Methylobacterium; Methylobacterium aquaticum
PrimHYQ	WP_000217089.1	MTVLFSTQPETYINNWYDTYLSETKKTGYICTFQLLNEKQRFFGLNDLKALLKLQNSTDTYLSLNAFDYGTRESKALRQIRNIGIDIDCYKKGLKPEEAIMLLQQRIQKGIIPCPNLILIGRGLQLIYGISGGAAPQMAFLSQYITGQFVSKLLYLGADMTCTDVSRVLRFPGTKHSGTNKKIKYEIWRTMEYDLQEL	Bacillus cereus	cellular organisms; Bacteria; Terrabacteria group; Firmicutes; Bacilli; Bacillales; Bacillaceae; Bacillus; Bacillus cereus group; Bacillus cereus
PrimHYQ	YP_002154402.1	MISNLINKVNTFISLCDFLLFSKGGLFVLAIRKHQESFIDEWHECYLSEHKKSGYIAVLDLSGSEKKQLWIGTNDIKTLSNMSNPSNKDFYLSLNSFVFGSRKATDLKQIRNIGVDLDFYKLDISKEYVIQNLQDFIAEGMLPCPNLVMYGRGMQLIYTVQGGAAPQMAFLSQYITNHFIKMLMPLGADGSCSDLSRVLRMPYTTHSKTGKQIELEIWTRREHDLQEL	Bacillus virus IEBH	Viruses; dsDNA viruses, no RNA stage; Caudovirales; Siphoviridae; Cecivirus; Bacillus virus IEBH
PrimHYQ	WP_016123569.1	MSEAMQLSQLETFIENWHECYLSQYKKTGYVMTLDLSDEERRQIWYGLNDLEYLLRSASLSLKDVYISLNAFVHGSRKTSDLRQIRNIGVDLDFYKLGLTREHVMAELNRLIAKGTIPCPNLILYGRGIQLIYSISGGAAPIMGYKAQYITNHFIKALMHVGADGACSDLSRVFRLPHSVHGKTGKQIEVDIWTKREYQLMEL	Bacillus cereus	cellular organisms; Bacteria; Terrabacteria group; Firmicutes; Bacilli; Bacillales; Bacillaceae; Bacillus; Bacillus cereus group; Bacillus cereus
PrimHYQ	WP_000109411.1	MSVAIRKPQEETFIDSWYECYLSERKKSGYVVTIDLSNEDHKQIWYGLRDIKHLLKASERGLKDVYLSLNAFEHGSRKTADLKQIRNIGVDLDFYKIGLSKEYVIKQLHDLVYSQSLPCPNIIMNGRGVQLVYSISGGAAPQMAYLTQYITNHFVKMLMPLGADGSCSDLSRVFRLPYSTHGKTGRQITVDLWTDREYSLQEL	Bacillus cereus	cellular organisms; Bacteria; Terrabacteria group; Firmicutes; Bacilli; Bacillales; Bacillaceae; Bacillus; Bacillus cereus group; Bacillus cereus
PrimHYQ	WP_006831300.1	MGIIKLVEEEGKTQIKHWQNAYLSPTKRRGSVGVVQWKESKDGRTSESRQWITLKNAGDLSRMSSGIQKRLTNAFLTLNAFQEVNGQTNRRTANLAQIRNIGVDIDCYNVGMTPEQAEGAIQDMIIQCEIPNPNLVIWSGNGLQLIYSIEGGAAPSLAWLTKHITVQLVAKASALGADAACTDLTRVFRLPGSYNQKPGKETKLVRVELWRTLEYDLSEL	Planococcus antarcticus	cellular organisms; Bacteria; Terrabacteria group; Firmicutes; Bacilli; Bacillales; Planococcaceae; Planococcus; Planococcus antarcticus
PrimHYQ	WP_012745159.1	MALQEYKYSQNPCEFRFEMDLYTYLKKLYKTKLKNAYFFICENENKNWVQKTYKSTEIDKAFADIVHSNAIDVYGSTCLHSSAKRVTENVIQIPALLVDLDYYKTPYRDLTPKELVKKLEEVYFKPQKIPYPNAIISSGNGVYLIWFLKFTPGTDGTLLKRRVIVKILYEMLKEFGADAKALDAAHVFRLPNTYNSKVTDRHKREVKAFVNELDDYTLSKL	Geobacillus sp. WCH70	cellular organisms; Bacteria; Terrabacteria group; Firmicutes; Bacilli; Bacillales; Bacillaceae; Geobacillus; Geobacillus sp. WCH70
PrimHYQ	WP_020457762.1	MLATNQFTNTISTPLDDFDAFLENPLGYKLTIHQSNTIGNVIKELHKDSEGYIASCHLNKDGKMGQKFYKIDDYECETENAFFSVNTFYTKCRNSNCVYELKGFFSDIDTYKIGLTHEQVIWLLEEDILGIKIPYPTWLISSGNGLYYILKFSNNIKAREDNKINFELKEKWKTCMRFIYDVLKDYGADANAMDASRVLRIDGTYNIKNNKQKEVTILKNYGNTIDDI	Ruminiclostridium thermocellum	cellular organisms; Bacteria; Terrabacteria group; Firmicutes; Clostridia; Clostridiales; Ruminococcaceae; Ruminiclostridium; Ruminiclostridium thermocellum
PrimHYQ	WP_061053475.1	MRMGERIPTRKLGESDLEYYVRRLTYNMIFHRIISYEIRDSEGNVHYESIDFLNTEEALINLDYKNVYENVFLSINSFRYCSRREENLRAVNAFYCDIDTEKKWCMKSEDFWQQKVIPFLEEKQFPFPSLVVNSGRGLHLYWIITPVEVNHPSVTFLYKSIQTKLSRLFKELKADYLIDCSRHLRIAGTINKKEGKENQHVSIIYVDDEKDYELSVF	Enterococcus gallinarum	cellular organisms; Bacteria; Terrabacteria group; Firmicutes; Bacilli; Lactobacillales; Enterococcaceae; Enterococcus; Enterococcus gallinarum
PrimHYQ	WP_026988486.1	MQRQDKNNTAQTEQSPSLRKPHPHDAASLRECFNSPADFLRLIHGHEDAKGKVAWARKYPDSFENHNPRAFREVEVAFSALNGESDIYLCLHRYCGRKRQERLVSQLQAFHVDIDYYKKRPHLEPETAAQAVLQKLQDKNLPAPSFIMFSGKGLLAVWMINPVPARAVKHKEGAIKRWRQVQDTLHKALYPLGADYSQKHAAAVCRVPGTKNRKRRRNVRLLWCHPNGIEDRSLDDI	Fodinicurvata fenggangensis	cellular organisms; Bacteria; Proteobacteria; Alphaproteobacteria; Rhodospirillales; Rhodospirillaceae; Fodinicurvata; Fodinicurvata fenggangensis
PrimHYQ	WP_058189983.1	MAPSEASANVSSKHLHGARTLGVDAGIPAALNDRPTRFLTPSQHASLILPPGGKGMLVAGRRDRQPVLSRTGEREYRIAYVQVGAMAGDVAQAITGFDVGGEILVSMNTFRPAGVFGGHYSDQPNKRLSNLLQFRANFAELDFYKRGDWRRRTAQEMIWIVLDRCNAEGIPSPSYIVSSGRGLHVVWLTEGVPSVALRAWKAVQKRLAEVFHDMGPDKVGSAPTSNLRLAGTSNRGVPVTMIWPSTVGQIQRFSFRGL	Methylobacterium sp. GXS13	cellular organisms; Bacteria; Proteobacteria; Alphaproteobacteria; Rhizobiales; Methylobacteriaceae; Methylobacterium; Methylobacterium sp. GXS13
PrimHYQ	WP_060848513.1	MLVLGRRDSEWVVGRNGTRVERKVYLQAGATTDELVRTVESFDDGVGEILVAMSSFRPRGALGADYHSWPDKSLPNLLHLRAVWCECDCYKRGDYQHRPSHELVWDILDRCHQSRIPAPSYVVASGRGLHIVWLTEAVPSIALPAWRAVQKRLLSVFSDMGSDENAAAPTGNLRLVGTSNRRLDVRMIWPATVGQIERYTFRAL	Methylobacterium aquaticum	cellular organisms; Bacteria; Proteobacteria; Alphaproteobacteria; Rhizobiales; Methylobacteriaceae; Methylobacterium; Methylobacterium aquaticum
PrimHYQ	GAN59754.1	MGLAFKKPEVALDRYPYDWRMKRFMPYNPNLFFIMGQKLKQPDAKGRTWWDKPYHISEYETVFDMAQDIEDSYISMNWFYKCSRRGEFVAVFDHICIDLDCYKYETNPTIQYHDLGENYEILLKFCDDNNIPRPSNILSSGRGIYLHYTFECPVPARCKGRFQATHRELLKKFIPWGADQATYDFSRVFRLPGSVNSQHPRRHRCEFLDYRGQFYDFSTL	Acetobacter cibinongensis	cellular organisms; Bacteria; Proteobacteria; Alphaproteobacteria; Rhodospirillales; Acetobacteraceae; Acetobacter; Acetobacter cibinongensis; Acetobacter cibinongensis 4H-1
PrimHYQ	WP_031410478.1	MFASNPQLELFDPSVGLAEARRYHRAVDDPNFPFLSWNWREPGDVHMRQKAVPAARLDWLLAQIAKRRHWEQEHHFVVQNEFQAPNRRALNLWSFGLLWADLDLCSPTHDARTVDHWTSKALQDCIDLGIPEPSIIVWSGRGLHLKWVLESRLPAQALPRWAAAMRAIADKLRSANWPVDDSAKDVSRVLRIAGTMNPKPDAHGRIIPRPVYVTHAGPDHNFDVL	Thiomonas sp. FB-Cd	cellular organisms; Bacteria; Proteobacteria; Betaproteobacteria; Burkholderiales; unclassified Burkholderiales; Burkholderiales Genera incertae sedis; Thiomonas; Thiomonas sp. FB-Cd
PrimHYQ	WP_050613346.1	MGNLSLQFKPQETFIEAWHDCYLSESKITGFICTFQLHTKKHIFYGLNDINHLLKEANKRKKDVYLSLNAFEHGSRQAASLKQIRNIGVDIDCYKLNITVDRASEEIKDLIYRGSIPNPNLVIYSGRGIQLIYSITGGASPKMAYLSQYITTQYIAQLKHLGADTTGSDVTRVFRLPYSVNGRNNKRVEVEIWRTMEYDLMEL	Bacillus testis	cellular organisms; Bacteria; Terrabacteria group; Firmicutes; Bacilli; Bacillales; Bacillaceae; Bacillus; Bacillus testis
PrimHYQ	WP_013877719.1	MAFLLQVQETYIEEWHDCYLSESKKTGFVCTLQLANKKHRFYGLNDLNALLKEAKKRKTDVYLSLNAFEYGSRTTKALKQIRNIGVDIDCYKVNVSISKALEEIKQLIIKGKIPNPNLVIFSGRGLQLVYSISGGAAPAMAFLTQYITTQYIAELKHLGADTAATDVTRVFRLPYSINGRNGKQVTVEIWRTLEYSLEEL	Parageobacillus thermoglucosidans	cellular organisms; Bacteria; Terrabacteria group; Firmicutes; Bacilli; Bacillales; Bacillaceae; Parageobacillus; Parageobacillus thermoglucosidans
PrimHYQ	WP_044828406.1	MRQLDFIYENTANINDFFISQCVFSEKNRRKINLKYFTHAWVDIDYYRIESLSRFSKEQIAQQLIDFIQDNGIPYPSSIIDSGNGIYLKWHFSSYVRKEAGRKLEAVNRQLISLFADFGADTGTHDASRILRFVGSINTKAGSPVSFIQETGLFYDFEMF	Thalassospira sp. HJ	cellular organisms; Bacteria; Proteobacteria; Alphaproteobacteria; Rhodospirillales; Rhodospirillaceae; Thalassospira; Thalassospira sp. HJ
PrimHYQ	AMK53940.1	MNAKDVISYIHADMDKKYRLQDTTECHAAILKDWMRNDAFLPDQDVDVLRLKYDDAYMGDYEHGFHDLCFRQDMFIRYIEQAANGEEDVYFSINSFWNTKRTEANIRHLNAFVIDYDYYKIAEYADLSAAEMYQQHIRPSLVIDPTFVIDSGRGLYCIFCIDHAPYACTGLYKAIYSKLVESQERFGADPKAMLTTQVIRVPGSINSRSGRTVAVLEAKDQRYTLSEL	Faecalibaculum rodentium	cellular organisms; Bacteria; Terrabacteria group; Firmicutes; Erysipelotrichia; Erysipelotrichales; Erysipelotrichaceae; Faecalibaculum; Faecalibaculum rodentium
PrimHYQ	AMK53794.1	MEMTAIDMISFLHTNMKKTYRPDDQVECHAAILKDWHRNDAWLPEDCPDPLRAAYDDSYAYYCDHEGFHDFCCREDKFLAYINKAEQDAEEDVYFSINSFWTTKRTEANIRHLNAFVIDYDFYKLDEYKHLDPEEMYRTHIKNSLPLKPSFVIDSGRGLYCLFAIEHVPCSCTSLYKAICTRLIESQKRFGADSKATLTTQVIRIPGSINGRSGRPVRVLDASEKRYTISDF	Faecalibaculum rodentium	cellular organisms; Bacteria; Terrabacteria group; Firmicutes; Erysipelotrichia; Erysipelotrichales; Erysipelotrichaceae; Faecalibaculum; Faecalibaculum rodentium
PrimHYQ	WP_062584711.1	MMTAGVANYNGYIDQKELSGEDILDIIFEPKAEWKPDNGFGVEEYINAIHPKIPGKKRQGQVAFLHRVGDGDDGKGDWSTTYCRTEDAAEKARSYLTTGAGRDLYVSMATFRRRRETSEVCTIESTYLDLDYHKTSLCGRCPKAVARNVIHDLQDAGKLLPSFILSSGRGLLCVWLHEMLGAKVLSKWAAVQKRLGKPLARYNPDKSAADAARIFRLVGSVNSKADDSRNRVQLVWGDPANLRRYRFNDL	Rhizobium sp. Leaf311	cellular organisms; Bacteria; Proteobacteria; Alphaproteobacteria; Rhizobiales; Rhizobiaceae; Rhizobium/Agrobacterium group; Rhizobium; Rhizobium sp. Leaf311
PrimHYQ	WP_043752669.1	MEHLDTLTLVDATPVASGMATSDYVRLLHPEASIGKVNFLIADRKDRAESKISEIAAAPFYATCATERTAFVSVNRFHGHREDMRLAALNAMFVDLDADLAPTGLVADPAAWRAKVREICETAGLPMPSLLNATGRGLAAIWLIRPLPPHVRARWRAAIHGLITLFRSAGADKSCSDTARVFRLPGSINPKSGRVVRVVGGTLLRYDYDAL	Pseudooceanicola atlanticus	cellular organisms; Bacteria; Proteobacteria; Alphaproteobacteria; Rhodobacterales; Rhodobacteraceae; Pseudooceanicola; Pseudooceanicola atlanticus
PrimHYQ	WP_017431420.1	MAQNGRISQAIPLLSSPADHQSVIAPQQRGDMIAWCKGRKPEWPKIAASDAHKAAQDKLARWVDQPDIFITPNEFHGWRLIRLLSRINSLYVDIDMHNADGGVDMMKMAATAIDALERAHAPLPNFIVYTGRGIHLYWTLYEALPAQALPRWQACQRALVKLLNGDKQSADATRVLRMIGTKNSKANDWIVTAEIVVPQRYTFEEL	Halomonas jeotgali	cellular organisms; Bacteria; Proteobacteria; Gammaproteobacteria; Oceanospirillales; Halomonadaceae; Halomonas; Halomonas jeotgali
PrimHYQ	ABJ04522.1	APLSGAFKGAIAMVYSAAASVNNSKSKVDPENSNLAAPRFRFVDDEESKKFGAAEHVRAIHPCNSRSSGFRNGYVAFFQRIPSGETFQKQWFVNIDEAPSVAQSLVDLDRLRMADNLYVSMQAFRRKGSRGIANLSTIGCNFIDLDFKKSACCEGQNPATEPDPTRVMTAVLGELDERAIPLPSFAMYSGRGLHIVWLHELLPPAALPRWNAVQNHLIVSLRELGADRAARDAARVLRVARSWNTKIGREDAERGRVKLVWVQGETQSPYRYAFDYL	Rhodopseudomonas palustris	cellular organisms; Bacteria; Proteobacteria; Alphaproteobacteria; Rhizobiales; Bradyrhizobiaceae; Rhodopseudomonas; Rhodopseudomonas palustris; Rhodopseudomonas palustris BisA53
PrimHYQ	WP_044827113.1	MVALLKSENVLQIEDFKYPEGGMFATLQKTQKGMFQKFYHMKQMPFIYENKQNLNDFYITQSVFDGKSRKKINLKYFNHAWVDIDYYNVPMLLGLSKDQVVGQIIDFIRDEAIPFPTSIIDSGRGIYLKWAFSSYIQKQAGRKLEALNKALIKKFSQFGADPAAFDVSRVLRVVGSINTKTGAAVRILHQTSEFHDFEMF	Thalassospira sp. HJ	cellular organisms; Bacteria; Proteobacteria; Alphaproteobacteria; Rhodospirillales; Rhodospirillaceae; Thalassospira; Thalassospira sp. HJ
PrimHYQ	WP_045320315.1	MEHLDPTHLLDAKPVAQLLTTADYVQLLHPIAAIGKPTIMTSVAGMRMHSRIYRTYEAPWIAECCVDTAAYITLNRFHGPRRDRRLAALNALYLDLDVDLAPRALASDPAAWAQAFTRDVEHRGLPAPSFVNFTGRGLAAIWLINDLPPRARRRWSAAQKALIGLYRSHGADPRCCDTARVFRIPGSINLKSGRTVEILGGSLQRHSFEDL	Loktanella cinnabarina	cellular organisms; Bacteria; Proteobacteria; Alphaproteobacteria; Rhodobacterales; Rhodobacteraceae; Loktanella; Loktanella cinnabarina
PrimHYQ	WP_011508746.1	MVAPALACVNDKPAKTSLPRFRFVDNTERRAFGPAEHIRAVHPPNAQGTRLRRGFVVWGQKGRWTDEKGRERAWKTWSDPVGGNAECAAEKFIENGKHRTADDLYFSMQAFKRPNCRKIWNLAAIGCAYVDIDYKETRWKGRDPRAVLTAVLFALDDARMPPPCFVMDSGSGLHLVWPHNLVTPKALPRWNLMQDRIVETLKLFGADPAAKDAARVLRLSGSWNPNATRKDPARGLVHLIWIQGDELAKPYRYDFDEL	Nitrobacter hamburgensis	cellular organisms; Bacteria; Proteobacteria; Alphaproteobacteria; Rhizobiales; Bradyrhizobiaceae; Nitrobacter; Nitrobacter hamburgensis
PrimHYQ	AMH39525.1	MVDLSSARVNDSDAKPSIPRFRYASDAERRAFGPAEHIRAVHPPSSGTGLRRGFVVWGEKVTWTDAKGRERHWRSSSDHVGGEAEHAARKFIANGKQGTVNNLYFSMQSFRRPNSRRVKNLSALGCAFVDVDYKQVERWKGMDPCIVMSAILPALDDAKIPPPSFVMDSGNGLHAVWLHGLLPKAAEKRWNLVQERLLDALKPFGADPNAKDAARVLRLSGSWNPAARGIGRGHVHLVWIQGSEIAKPFRYDFDAL	Tardiphaga robiniae	cellular organisms; Bacteria; Proteobacteria; Alphaproteobacteria; Rhizobiales; Bradyrhizobiaceae; Tardiphaga; Tardiphaga robiniae
PrimHYQ	WP_012451959.1	MSSLSPSRQRQHQKLQSHGQAQNFLNLIHESGEDYFFLATKKQDEWEQQNALQSPSEVHVLDDRDYYYSPNSFFVPKRHQNTVGKFKCLFIDLDTYKLNDYSPEENYCNIHFEIFYEGKLPLPNLRVFSGRGVQLIYLIHESPIQAKNRWNACQDIIYQIFKPFGADPKTLGSQSILRLPGTFNQKNGRLTYYELIHGSKYCMKSF	Natranaerobius thermophilus	cellular organisms; Bacteria; Terrabacteria group; Firmicutes; Clostridia; Natranaerobiales; Natranaerobiaceae; Natranaerobius; Natranaerobius thermophilus
PrimHYQ	WP_047866601.1	MAEEPQQAIDLYPDGTADPGSEQYPKQLALPLDMNGERWVTDPRHYAGQLHSGGRGTVALAHRNAGRWLERTYPVEAAVAAANAYRGRADVYLSTQRFRGRRRLATLLSLSSFYADLDYYRIPELAGLHPYHVLEGALALLEARGIPPPTLAISSGRGLYLVWQHEHVKRSALPRWRAVQSEITRALLPHGADPQATDAARVLRMVGTTNQDEPVYSLLPVGEVYEFNKL	Rubrobacter aplysinae	cellular organisms; Bacteria; Terrabacteria group; Actinobacteria; Rubrobacteria; Rubrobacterales; Rubrobacteraceae; Rubrobacter; Rubrobacter aplysinae
PrimHYQ	WP_004872540.1	MCASRARHVFGQYGLDLWGPNEHYDLLHREQRGAVILWERAILGGKRWIKLKPNDPRIPEMLRAQEGQNDAYITPNEFDGWRLVRLLRSLRACYVDLDGCTDIEAVLDALSARQLPCPSFILLSGRGLHLYWLLEAVPAQALPVWQRIQDALIAALVDLGADSAAKDCTRLLRLAGTRNSKNAVEIVGHIFDGHRWSLRQL	Acidithiobacillus caldus	cellular organisms; Bacteria; Proteobacteria; Acidithiobacillia; Acidithiobacillales; Acidithiobacillaceae; Acidithiobacillus; Acidithiobacillus caldus
PrimHYQ	WP_004282033.1	MGNTAVKFDQHGLFESPEDHINFLHNKSLADKKPGTIIAWTPKNENKKWQTFTFDEAQNHIPYFVKQADVYVTPNAFYGWRTIKNLHTLQALFIDIDLHDLDFSIEENLLAIPALVEDRLDRLVRAQIPEPNCIVYSGRGVHFYWLINPTHPNALPRWQACQRRLVDVCGADKQSADATRVLRLVGSTNSKVENFTVKAEERHKKVFDFDWL	Acinetobacter lwoffii	cellular organisms; Bacteria; Proteobacteria; Gammaproteobacteria; Pseudomonadales; Moraxellaceae; Acinetobacter; Acinetobacter lwoffii
PrimHYQ	WP_008558104.1	MKHADPSEFAPLDQISDLSAEEYFRLLHPEGSRGRAAVLCKHGGDEVENYSLEHAGMIMQIPLFLDQSSFLTLHRFWKGRRGEHLAALNAFYVDLDYFNAPQWLGKSPDEVQAAYSAQLLISGMPQPSIFIHTGRGVAAIWLIKETPVAAVPRWQGAMSALIEFSASFGVDERCRDTSRIFRIPGTINEKSGKVVRVSGGTGRRYGFDAL	Rhodobacterales bacterium Y4I	cellular organisms; Bacteria; Proteobacteria; Alphaproteobacteria; Rhodobacterales; unclassified Rhodobacterales; Rhodobacterales bacterium Y4I
PrimHYQ	WP_047638619.1	MFDYGAFGPRQHLENLHPYNGRPGSLRKGVIAFAQRRRDLDKTWQEWTAPAGSAAVDEAVRLLRQDNRTDVYVSQAAFERWRSISQLTAIGACYADLDYHTRGRWRGKAPRDLAAAVIGHLEEAMLPLPSYILSTGRGLVCVWLTELLPRAVLPRWNAVQKSLGAVLEPFGADKRALDAARVFRLVGSENGRAEWDRRTVGMVWCQGTPEAPTRHQFATL	Rhizobium tropici	cellular organisms; Bacteria; Proteobacteria; Alphaproteobacteria; Rhizobiales; Rhizobiaceae; Rhizobium/Agrobacterium group; Rhizobium; Rhizobium tropici
PrimHYQ	WP_037090870.1	MVSFAQRIADGKKNWKEWTIPVGGDAVLQAEKIIRAGGEDVYISQQAFSRWRGIADLSALGSNYIDLDYHQRAQWKGKRPNDVAAAVLYKLKKVDVPFPSYILSTGRGLVCVWLTELLPPMALPRWSQVQKALAGVLKEFGADNRALDAARVFRLSGSTNSKADWDRRQVGMIWCQGAPDAPTRHQFGTL	Rhizobium	cellular organisms; Bacteria; Proteobacteria; Alphaproteobacteria; Rhizobiales; Rhizobiaceae; Rhizobium/Agrobacterium group; Rhizobium
PrimHYQ	WP_061273883.1	MGAILKKDIYTDPSEDRILPYNGQAFFTLNRINNGHMTQKAYKLDQLEFVLSNIANNRDTYMAQGFFSRPCRRALFIETMTHAYVDIDCYKTEFFPDWMTRQQKVQSILSYCDDNLIPVPSAIISSGRGIYLKWYWASPIPREAVGRAVALNKQLVSLFAPLGADPACVDVSRILRVVGTLNSKNNQPVELLHQTDRDGHAITYVFDDF	Komagataeibacter xylinus	cellular organisms; Bacteria; Proteobacteria; Alphaproteobacteria; Rhodospirillales; Acetobacteraceae; Komagataeibacter; Komagataeibacter xylinus
PrimHYQ	CBS87320.1	MTALPTTAPHILPAPPMVPEDRLEGRVLPASGWWTLNQLERGGSMRQDHHRLDELAFVLAKKGNGTDIYASQSFFERPSRRAVHLAYMTHAYVDLDVYKTPVMSDGKGIEVVARLVLWDCDEWGIPRPSCIVHSGRGLYLKWFWRQPVPRAEAGRAMAINRALVRSFRDFGADPAAVDLSRILQVVGSVNSRSGKTVEVIWSNDADGNIVRYDFGTF	Azospirillum lipoferum	cellular organisms; Bacteria; Proteobacteria; Alphaproteobacteria; Rhodospirillales; Rhodospirillaceae; Azospirillum; Azospirillum lipoferum; Azospirillum lipoferum 4B
PrimHYQ	WP_055661695.1	MTNRAEKRKPFQYPLALNEPEEHRILPEWGWWTLNTRSNKNSRLDQRPFRRDQLEFVLKNINPDIDSYMSQAFFRGPNRRALNVQWITHAYVDLDTYNCPSLLGLTSDQIVNAIFLHCDDHNIPLPSYIVHSGRGLYLKWAWTSPLPQQAAGRATAVNKALVAQFAEFGADPKAVDVSRILRIIGTVNTKSGTRAEVVWACESNGVVRSYNFDDF	Labrenzia aggregata	cellular organisms; Bacteria; Proteobacteria; Alphaproteobacteria; Rhodobacterales; Rhodobacteraceae; Labrenzia; Labrenzia aggregata
PrimHYQ	WP_057145078.1	MDIAEARDFAENLIRQDEPADIYVSQHAFHGWRLIARLAALGACYVDLDYITRAAWAGRSPAAVLGAVQMTLENEGLPQPSYVLNSGRGLLAVWLHELLPRVALPRWNLVQQKLAEILKPYGADKRALDAARVFRLAGSINSKAEWDRRTVGMIWCQGSPEAPNRYMFDSL	Mesorhizobium sp. Root695	cellular organisms; Bacteria; Proteobacteria; Alphaproteobacteria; Rhizobiales; Phyllobacteriaceae; Mesorhizobium; Mesorhizobium sp. Root695
PrimHYQ	WP_057536523.1	VEILKNIKITNSRYVEDAIKMLELLHFNNTGYFSLNTKSDRLYTRFLKDIPDYNLVMNYLSLQDLYVSLNSFYVPKRKIACVRQINCFGIDIDYYKIPKYKNKTCSEMINIMRADGMFSDLEPSFYEDSGQGLYIFYLIYDIPKQCIKTWNKTEKKLLEKFEKYGADKNAKDLARVLRLAGSINSKTGKRARLILPKQEPVRYKLREI	Paeniclostridium sordellii	cellular organisms; Bacteria; Terrabacteria group; Firmicutes; Clostridia; Clostridiales; Peptostreptococcaceae; Paeniclostridium; Paeniclostridium sordellii
PrimHYQ	WP_002943969.1	MAQSSNGLRKLKQGSFDFSSPGEHASLVHSGERHGVVLLWERCAPDGKRWIKCRPTDNLPELAELLRHKQDAYFSINQFHGWREVRLLKSLRALYVDLDGQQDLDLVLDVLAAAGMPAPSMVVFSGRGLHLYWLLRATPAKALPVWQRIQDVTLKTLSTIGADPACRDCTRVLRLSGTINSKNRAEARGLMLTGQEWDLHSL	Thauera sp. 27	cellular organisms; Bacteria; Proteobacteria; Betaproteobacteria; Rhodocyclales; Zoogloeaceae; Thauera; Thauera sp. 27
PrimHYQ	KND60404.1	MGLAQAQLRLDLRSPADHYDLLHVEQRKTVVAFTPQQSRQWHTLNAEVARDRLAAWVDQPDVYVTPNEFYQWRRIANTAAFNALYVDIDAHSGQDIAALVETALDGLVRAKIPEPNTIVYTGRGAHFYWLIKRTPSMALPRWQACQRELVRVTGADRMSADATRVLRVIGSINGRNGQKVRAELLTPARYEFDWL	Candidatus Burkholderia verschuerenii	cellular organisms; Bacteria; Proteobacteria; Betaproteobacteria; Burkholderiales; Burkholderiaceae; Burkholderia; Candidatus Burkholderia verschuerenii
PrimHYQ	WP_002599372.1	MAAEKISQLNIIKNALVSTSTPLVSSQKIEDAIVEIQSIKNKKDGYTAIGIKDENSIFTQWHISNFKLTEKISKLMDFKDVYISINSMLSPIRQIQNIRHLHSFWVDIDYYKIKKYKNKTTEEMISRMRKDGQFEEVEPSFFVDSGNGMYIFYLIESATKNALPIWQKIQDTLVKKFERYGADPLSSDAVHILRLPGTINSKTGRKARLVYNANSKFKFEINKDESLKRYTIPEL	Clostridium colicanis	cellular organisms; Bacteria; Terrabacteria group; Firmicutes; Clostridia; Clostridiales; Clostridiaceae; Clostridium; Clostridium colicanis
PrimHYQ	WP_015256367.1	MQDHSIPMFSAGGSVVPRLLEPVYDPLYQLVHLHHHGAPDQKCYIALGKKDPNARSGWFQRHFSPKELPAALLDPDWKDGMDVYFSLNNFFLPRRTSNWTREIRALYVDIDYYKLDRWKPYSPEAMFDYIRMEYVDEGRLPMPSYVIFSGSGIQLIFLLEPVAYLNKKAYLLWKRLQSHFVETLRDVGADSMCTDLSRVFRLAGTFNSKTGRQVYLVQYLTAPYSMEML	Thermobacillus composti	cellular organisms; Bacteria; Terrabacteria group; Firmicutes; Bacilli; Bacillales; Paenibacillaceae; Thermobacillus; Thermobacillus composti
PrimHYQ	WP_053961247.1	MSMTLPEHAAWRKGAYIETPDVHATLLHPSADGYHGLVTLAQRIHGQWHETILKPLDLPWALREIAGTPDAYLTQNRFKGARRIAHLWQLGALWTDLDYHKMSQWQGKSPEEIWELAKDVLEEIHLPRPTLVIATGRGLALVWIHTPIPRPALPRWNACQRQIYAGFKTLGADRAALDAARVLRLIGTENAKNGQLVRALTPTGDVWNFEAL	Sulfobacillus thermosulfidooxidans	cellular organisms; Bacteria; Terrabacteria group; Firmicutes; Clostridia; Clostridiales; Clostridiales incertae sedis; Clostridiales Family XVII. Incertae Sedis; Sulfobacillus; Sulfobacillus thermosulfidooxidans
PrimHYQ	KZZ28782.1	MKHFDQTRFETASAAPILTTEAYVQLLHPEDAIGKTTLMAKDATGRAHSRTYTLTTASVLANNFLDGDGYISLNRFHGPRKISQLAALNGLFLDLDVDRLPPGASRSVGAWSLDVMMHCLTMKLPQPSVLLSTGRGLAAIWLIKPLPPKALPRWQEAQNVLIEHFRSLGADPACRDAARITRLPGSLNSKSQKIASIIDGTLERYDFDRL	Sulfitobacter sp. HI0082	cellular organisms; Bacteria; Proteobacteria; Alphaproteobacteria; Rhodobacterales; Rhodobacteraceae; Sulfitobacter; Sulfitobacter sp. HI0082
PrimHYQ	WP_008863493.1	MYYTEFSSAVGPRKVETDLLFPKEEISFLQQNCKKDAYFALLSARSDTAQKKQFCFPVEKMDWVIDHLDVKADTWISQSTFFVPSRRIVCLSGISSLFLDLDYYKTDWGKNKTPEEAANHFVRICQEVGIPIPSLIVFSGRGLQIKWLLSYNIPRAALPRWNLAQQKICRRLAPYGADANALDAARVLRVLHTTNTRSGRLVRAVFVNSDIDGPVRYNFEDL	Parasutterella excrementihominis	cellular organisms; Bacteria; Proteobacteria; Betaproteobacteria; Burkholderiales; Sutterellaceae; Parasutterella; Parasutterella excrementihominis
PrimHYQ	WP_015077948.1	MSASNPVPAQLDLISEPKNYHDSERWGWFSVLARQSADGGRLRQSSYRLNQLPSVIQAAPRDRDCYISQGEFSAPNRRVVNLARIGLLFLDIDPGQATHLDGDQWAMRCLMACKDEGIPAPSLIVFSGRGVHLKWLLSTPVPRQALMRWNLAQRNLVERFEHLGADAGAKDASRVLRLEGTRNSKSGEVCRVVWEDRGTDGDLARYGFDEL	Halomonas sp. ZM3	cellular organisms; Bacteria; Proteobacteria; Gammaproteobacteria; Oceanospirillales; Halomonadaceae; Halomonas; Halomonas sp. ZM3
PrimHYQ	WP_015279005.1	MSALILQPTDVQLELFDATSEAELYHPVSPRHGFFSLLWKDGVQKRQRSYPLSEMPTVLGLVDYSRDTWISQAEFVVPNRRVVNLARVGLLFVDLDTYKSELMAHRSTDEQIRTLHFWCADHGIPLPSLVVFSGRGLQAKWLLSGALPRAALPRWNACQKALVEALEPLGADRQARDASRVLRLVKSVHSVSGERVHVVDVQGSMSSPVSYDFEQL	Pseudomonas stutzeri	cellular organisms; Bacteria; Proteobacteria; Gammaproteobacteria; Pseudomonadales; Pseudomonadaceae; Pseudomonas; Pseudomonas stutzeri group; Pseudomonas stutzeri subgroup; Pseudomonas stutzeri
PrimHYQ	WP_051497257.1	MQAEPESFPLLTGPEEAALYHHAGDRGFFTLLWADPEQAARAARVAAQRRQLKLELVAQLATPLTLFDPPALKIDELRARLEALPRLSSKIQRAYRLSDLPTVIEALDQERDTWISQAEFIKPNRRVVYLLRLNLCFVDLDTYKTPWNGNPPEWLSHRVWGYCLDEGIPAPSLILYSGRGLQVKWLLERPLPRAALPRWNAVQKQLVARLAPFGADPGARDASRLLRLVDTVNTRSGERVRVLWVNERDGEVQHYNFEFL	Candidatus Contendobacter odensis	cellular organisms; Bacteria; Proteobacteria; Gammaproteobacteria; unclassified Gammaproteobacteria; Competibacteraceae; Candidatus Contendobacter; Candidatus Contendobacter odensis
PrimHYQ	CRY94786.1	MNYNALSYDRSESSVQPMLFSANEPALYQDDTKTGYFSVLIKSGTGSGMKIQTSHPLEHLQFVLSALDPNRDTWISQASFFKKNRRVVNLKSVGLSFLDIDCYRLSWAKGLPPEVMAKHFVAFCEHEGVPAPSLIVFSGRGLQPKWLFEEALPQAALPRWNAVQKTLLGKLERYGADPMARDASRVLRLVETINTKSGAYCHVVHQTSGLDGLPIRYDFDAF	uncultured prokaryote	unclassified sequences; environmental samples; prokaryotic environmental samples; uncultured prokaryote
PrimHYQ	AEJ11641.1	MQVRPETRSISRLYSDTANALVELNSACSQLVLFSSQDEAQMYHDRMRAGFFSLLVDSRGEKRQSSHRLADMPKVLSLLDKKRDTWMSQAEFIRPNRRVVNLLRLGLLFADLDTYRVPALAGRAPDQLAASVLYFCAEEGLPPPSVLIYSGRGIQAKWLLEGTIPRQALPRWNACQRYLVDRLAHVGADPMAKDASRVLRTVETVNSKSGEVCRVVHVQSGLDGQPIRYNFEYL	Pseudomonas putida	cellular organisms; Bacteria; Proteobacteria; Gammaproteobacteria; Pseudomonadales; Pseudomonadaceae; Pseudomonas; Pseudomonas putida group; Pseudomonas putida; Pseudomonas putida S16
PrimHYQ	WP_042169754.1	MDRQLSLLSPQEEAELFHDHQRSGFFALLVQFPDEKRQSSYRLTDMPAVLEMVDPTRDTWISQAEFFRRNRRVVNLSRIGLLFVDLDTYRQPWAQGRTPEQLASAVLYHCHADGIPAPSLIVFSGRGLQAKWLLDGCLPRAALPRWNACQRFLISRLEVLGADPAARDASRVLRLVNTVNSRSGEICRVVHVENGLDGQPVRYSFEYM	Pseudomonas aeruginosa	cellular organisms; Bacteria; Proteobacteria; Gammaproteobacteria; Pseudomonadales; Pseudomonadaceae; Pseudomonas; Pseudomonas aeruginosa group; Pseudomonas aeruginosa
PrimHYQ	WP_014125909.1	MGTKTQAQLALFSIDDEAQTYHDAGRTGFFSLLVDQRGEKRQSSHKLTDMPAVLGLIDKDRDTWMTQAEFMRPNRRVVNLLRIGLLFADIDTYRQPWAVERTPEQLAAAVLFHCADEGLPTPSLIVYSGRGLQAKWLMDGTIPRQALPRWNACQRYLIDRLAALGADPQAKDASRVLRLVGTVNTKSGNICRVVHVESGQDGHPIRYNFEYL	Xanthomonas arboricola	cellular organisms; Bacteria; Proteobacteria; Gammaproteobacteria; Xanthomonadales; Xanthomonadaceae; Xanthomonas; Xanthomonas arboricola
PrimHYQ	WP_021265629.1	MATSQLALFNPADEAETYHNSGRHGFFSVLAQWPTGKRQSSYPLSEMATVLSMVDTSRDTWITQAEFMRPNRRVVNLLRLGLLFVDIDTYKMSWAQGRTPEALAAAINYFCQQEGIPEPSFMVYSGRGIQAKWLLEGTLPRAALPRWNACQKHLVSKLSSLGADPAAKDASRVLRLVNTVNTKSGNICRVVSVLERDGAPIRYNFEYL	Salmonella enterica	cellular organisms; Bacteria; Proteobacteria; Gammaproteobacteria; Enterobacterales; Enterobacteriaceae; Salmonella; Salmonella enterica
PrimHYQ	WP_051984081.1	MTSTACRHALPLAREEALAYHDTQRAGFFSLLVQGADGKRRQRSHKLEHLPEVIKRIDPARDTWISQGEFFRPNRRVVNLWRMPLAYIDLDTYNVTELAGRSAEFQLARLLEHCNVAGLPQPSLVVFSGRGLQAKWLFEKPVPRKALPRWQALQKELCRRLSPLGADPKALDASRVLRLVETVNTKSDNLARLVYQDTTPTMGGVRMAGGLVGYDFDVL	Polaromonas sp. CG9_12	cellular organisms; Bacteria; Proteobacteria; Betaproteobacteria; Burkholderiales; Comamonadaceae; Polaromonas; Polaromonas sp. CG9_12
PrimHYQ	WP_054256910.1	MAQRQLALAYEEPFDVAVNEPLLYHDAERFGFTALLRPGGKPRQLSVRLKDLPTVLRQQCPGGTDLYIAQNEFFRPNRQVVNCSRLTSCYVDLDTYKLDALYGKPAEALTDRLLRQCDDEQLPPPSIVVYSGRGLQAKWLLERPIPPSALPRWQALQAELGRRLLPMGADLRALDASRVLRLVGSVNSRSGDVVRVVHLQRLPTFGSTIGPEGVAVYPFDSF	Acidovorax caeni	cellular organisms; Bacteria; Proteobacteria; Betaproteobacteria; Burkholderiales; Comamonadaceae; Acidovorax; Acidovorax caeni
PrimHYQ	WP_012818247.1	MKKRKNSSKTLHEAAVVRESDSRLILSPSQHTRLLHGSEKARGYVFVAYADGGRWREQAVRVADIPYVVEEFAGRADVYLTQNRFYGRRRRIVWLGQLGANFVDLDYHKTEYADRDPYTVLERALDLLAERGLPPPAFVVFSGRGLQLVWLHTPVPRRALPRWNAVQTELCQALEELGADYAARDATRVLRLVDTVNSRSGKRVFGEIISGHVWPFDRL	Ammonifex degensii	cellular organisms; Bacteria; Terrabacteria group; Firmicutes; Clostridia; Thermoanaerobacterales; Thermoanaerobacteraceae; Moorella group; Ammonifex; Ammonifex degensii
PrimHYQ	AEJ38610.1	MTAGRSWLMERSHHLTLNTIPQPQTGLTTPEGYVEFLHPPAEEGRIAIAHREPDGKWNERSVTLRQAVETVLAWTGREDCYVSMNRFKGRRSLANLWSLRALWVDLDFHKLKKWQHWADEGVWGLVVPEYLTDARLPQPSMAIASGRGLYLLWLFRTVPAAALSRWTACQQQIFEAFKGLGADRQAMDAARVLRVVGTINSKSGQVVHVLGGSGYVWDFDAL	Sulfobacillus acidophilus	cellular organisms; Bacteria; Terrabacteria group; Firmicutes; Clostridia; Clostridiales; Clostridiales incertae sedis; Clostridiales Family XVII. Incertae Sedis; Sulfobacillus; Sulfobacillus acidophilus; Sulfobacillus acidophilus TPY
PrimHYQ	WP_005583635.1	MITEKAYMEHLYTEGTEGYIELTHDFKRYKMINYYSLNEIERFYGLDNVFISPNTFYIKKRLVRNIRHLRALYIDLDLDLNRISKAEAVYKVFILAEEGKIPRPTLVVDSGRGIHLYWRIQNAPYAALYTWQQLEDYLYNNLKHLWADRSATDAARLLRLPNTINSRNGALCRILYMDNDLIYNMYDL	[Clostridium] ultunense	cellular organisms; Bacteria; Terrabacteria group; Firmicutes; Tissierellia; unclassified Tissierellia; [Clostridium] ultunense
PrimHYQ	WP_063602457.1	MDNLDYCDHLFDDSTDGYIQLIKLCDGSDLKIYNTQYKALRTIVEEVEGQEDIYISSNTYYKPKRSTSYIRQFRALYIDIDLKNYGKNEAVYEIYDLVNENKIPTPSMIVDSGRGIHVYWRIKNAPYGAMWTWQELEDYLYNQLKNLGADIQATDGARVLRLPNTINSRVNRECKVLTINDNIEYSMYDL	Clostridium coskatii	cellular organisms; Bacteria; Terrabacteria group; Firmicutes; Clostridia; Clostridiales; Clostridiaceae; Clostridium; Clostridium coskatii
PrimHYQ	WP_014112201.1	MLGTFGTSAYKSEQDFKTPQDYLKYMFEDIDGFATRSTIRHSNDGITSFLESFYKHDRLIYKNRYFNCPDTYISMNTYCSKRNDKKPESGRKVSNVKRLNALYVDLDCYKIGMTQEQVLFALEEDCFGHSIPVPTFVINSGRGLYLIWKLKNEDRNALPRWESVEEYLFSQCRDFNADPQALDAARILRVPFTVNSNNNASVSIMRFTDVSYTLYEI	Oscillibacter valericigenes	cellular organisms; Bacteria; Terrabacteria group; Firmicutes; Clostridia; Clostridiales; Oscillospiraceae; Oscillibacter; Oscillibacter valericigenes
PrimHYQ	WP_057565090.1	MQMTGFCNHLYDESTDGYIQILKLNDSEDGSSRESLGKTIEIYNTQNDGLRDIVEKLHKEEDVFLSPNTMYLPKRRVENIRQFRALFQDIDCESMGLKKAETVYMIWMLHFEGKIPKPTMITDSGRGVHLYWRIQNAPYGALNTWQELQDYIYYNLKYLGADRKATDGARVLRLPGTINSKCDKNCKVLYIDNELEYSMYEL	Paeniclostridium sordellii	cellular organisms; Bacteria; Terrabacteria group; Firmicutes; Clostridia; Clostridiales; Peptostreptococcaceae; Paeniclostridium; Paeniclostridium sordellii
PrimHYQ	WP_054631937.1	MGLRKYNKQLFDKTTDGYIQILKIKENKKVEIENVRYEDLDKIEKYKGQENIFITPNTMYMPVRKVENIRQLRALFQDIDCEKNGLHKTEVVYHIWILYYQNKIPKPSLVIDSGRGLHIYWIIENAPYGALQTWQELQDNFYHKLKRLGADKRATDGARVLRLPNTINTRSKTECEVLYSEFIEYSMYDL	Paeniclostridium sordellii	cellular organisms; Bacteria; Terrabacteria group; Firmicutes; Clostridia; Clostridiales; Peptostreptococcaceae; Paeniclostridium; Paeniclostridium sordellii
PrimHYQ	WP_002599787.1	MQVRGKENTMSNLARREEKEIKKLSDLRCLDNKKIEESIIYINKIHRDDDGFITIGIKDKKEKFYQWCYSEDELIKKEVIQYLHTLKLNTYVSINSFYIPVRNSNNIRRINALYLDIDNHKKIVTKESVQALLEHLQKNYYNKSIPTPTITVGTGRGVQLIFLLEHLPKQGLKFWQNIENELAKRLKILNFKGFELDESCTDVTRVFRMPGTLNTKSNSYAEIIEINNNIYRLDEL	Clostridium colicanis	cellular organisms; Bacteria; Terrabacteria group; Firmicutes; Clostridia; Clostridiales; Clostridiaceae; Clostridium; Clostridium colicanis
PrimHYQ	WP_026887969.1	MSLAVKDIVTNLTDVDFNVNVPKSRVGQAVRQIKLVHEDDDGFITVAAKSGRVWNQYHYKKEELENNIYKILGINKDSYISVNSFYIPVRKPEYIRHINALYVDLDRHIEKKKFTKKEIESVMYFLEKDYFGSIVPYPSLTVASGRGIQLYWLLENLPKQGITLWSLIENEIIKIFKDFTMYDLVADASCIDINRVLRLVGSRNTNSNTLAKIYNLSNKRYRLDEI	Clostridium beijerinckii	cellular organisms; Bacteria; Terrabacteria group; Firmicutes; Clostridia; Clostridiales; Clostridiaceae; Clostridium; Clostridium beijerinckii
PrimHYQ	ENZ29147.1	MLAEKKEQISFLDILDNTKEKRISKARKQEVLDYIEQVHGEDDGYITIAIRNKKVGWQQYHFKKENLEDNINKILSLNTNTYISINSFYYAKRGVESLRKLNSLYVELDRHADGPMTDLELQDVMYYLEEDYFYTKIPRPNLIVSSGRGLHLYWVIKDLPKKGLPLWRIIENRILRELEDFNVRGFRVDKAATDPARVFRLPQSRNTKAKTTCKVLYTQNFKYRLDDI	Clostridium butyricum	cellular organisms; Bacteria; Terrabacteria group; Firmicutes; Clostridia; Clostridiales; Clostridiaceae; Clostridium; Clostridium butyricum; Clostridium butyricum 60E.3
PrimHYQ	WP_014829544.1	MNTADYIKEIHRKTDGYITFFRKLEEGVKQYHYKLDDINDAMLNEWITFDSYVSLNSFFVPKRNIRTLRTLHNLYVDIDCYTVKMTPEQVVYELENDHYGVSIPKPNIVTYSGRGVQLVWHIEAMSGLAVERWDKVQRALYDVLKPYGADIQALDAARVFRLVGSINSKNGAIVYADRLHDYEYAYAEI	Solibacillus silvestris	cellular organisms; Bacteria; Terrabacteria group; Firmicutes; Bacilli; Bacillales; Planococcaceae; Solibacillus; Solibacillus silvestris
PrimHYQ	AIW54528.1	MYNYSKKMGNKKANLNGSLYWNVVPVSFRKEDTFMTLPGHSQILHNLYKEHDNGYVAIFRKGFKGIYQRHYKKQDLEEALDVFFSGGYNNELYISMNTFLKPNRTSENLRYLNALYIDIDCYKLNIRKESVLFFLENDFYNKIIPEPSVVVDSGRGLYLVWFIEPVPSRALTLWRAMQYYLYSALKEFGADRAALDESRVLRVVGSYNSKSDSYVKIVDFNNFRYTLKDL	Clostridium botulinum	cellular organisms; Bacteria; Terrabacteria group; Firmicutes; Clostridia; Clostridiales; Clostridiaceae; Clostridium; Clostridium botulinum
PrimHYQ	WP_017352428.1	MLSSIRRLTEELEDSIHPKYKEVAIKNISILHTKDDGFIAIAAKKDKEYEEYDQYHYKVGDLTYNIGKAISLNANIYMTPNSFFMPRRKVENIRKLNALYIDIDYYNIENLKTYDHEKVLAILENDYFGEDIPEPSFAIFTGRGLAVYWLIEPVPIKVLPLWNAIQKHFLDKLKSMGADSRSIDSARIMRLAGSINHKTGKRAKLYVYDENLVYKLKEI	Clostridium botulinum	cellular organisms; Bacteria; Terrabacteria group; Firmicutes; Clostridia; Clostridiales; Clostridiaceae; Clostridium; Clostridium botulinum
PrimHYQ	WP_039278744.1	MYAKKLSTDNYIKYVISNLNSENIQTTANENAITQAVNQINTLHKEDDGYITIALKKGYFWYQHHYKKDDLKSNIGKLLNIDDINLYISPNSFYKPFRRIENIRKLNALYMDIDYYSIKNLKELSPEQIIYLLDTDYFKEKVPEASFIVITGRGIAIYWLIEPVPHMALPLWNAVQKFLLDELQNVGADPKSIDAARVMRLSGSLNQKNGKLAELLLYNESYKYNLREI	Clostridium botulinum	cellular organisms; Bacteria; Terrabacteria group; Firmicutes; Clostridia; Clostridiales; Clostridiaceae; Clostridium; Clostridium botulinum
PrimHYQ	WP_003378571.1	MKAHQLTLNDHVTDVLTNLNNEDIKITADGTAVNMAQSHIDILHKEDDGYITVAVKKKNSWYQYHYKARELKKNIGKLLTIYDLNLYISPNSFYKPLRRIENVRKLNSLYIDMDYYNMERFKNLTPDEIIYILDKDYFKKKVPEASFIVITGRGIAIYWLIESVPYMALPLWNAVQKFLLNELQEVGADPKSIDAARVMRLSGSLNQKSGKLAELLVYNGSYKYNLREI	Clostridium sp. K25	cellular organisms; Bacteria; Terrabacteria group; Firmicutes; Clostridia; Clostridiales; Clostridiaceae; Clostridium; Clostridium sp. K25
PrimHYQ	WP_003363094.1	MLASIKNLESAEIDIEKDKKLIDAAVTQIDLIHRKDDGFVTIAVKKNKSFIQYHYNVDVLKSNISKVLAIKDSNIYISPNSFYKPFRRIENIRKLNALYVDIDYYSLKEYKNFSFEMVKYNLEKDYFKREVPEPSFIINTGRGMAIYWLIEPVPYKALPLWNSIEKNFLGKLKEIGGDSKCVDSTRVMRLCGTVNSKSNSIAEMYIYNDYIYSLREL	Clostridium botulinum	cellular organisms; Bacteria; Terrabacteria group; Firmicutes; Clostridia; Clostridiales; Clostridiaceae; Clostridium; Clostridium botulinum
PrimHYQ	WP_023439721.1	MLAKQLSLYDYIDNTLKNLVTCEVEIKAEEDNIQKATFHMDTLHKGDDGYITIAIKHNNDWAQHHYKMEELKDNVGKVLSIDGVNIYLSPNSFYKPIRRIENVRKLNSLYIDLDYYTLDKFKDLTVDQILWNLEADYFKSKVPEANFIVITGRGLAIYWLIEAVPYKALPLWNAVQKNFLNKLKEIGADEKSIDAARVMRLSGSVNQKNGHAVDLLFYNDNKYNLRDI	Clostridium tetani	cellular organisms; Bacteria; Terrabacteria group; Firmicutes; Clostridia; Clostridiales; Clostridiaceae; Clostridium; Clostridium tetani
PrimHYQ	WP_045519472.1	MQSVKQLSIDDYTYNVLRNLPTVEVPLKALIKDVSKAKNQIELLHEKDDGFITIAVKKQDKWMQYHYSKDELKENIGKILSIDEINVYLSANSFYKPFRRIENIRKLNSLYIDLDYYSLENFKNLTTDQIIWQLERDYFREKVPEANFIVLTGRGIAIYWLIEPVPYKALPLWNAVQKHFLKELKEIGADEKSIDSSRVMRLAGSINQKSGKNTDILVYSEDRYILREI	Clostridium sporogenes	cellular organisms; Bacteria; Terrabacteria group; Firmicutes; Clostridia; Clostridiales; Clostridiaceae; Clostridium; Clostridium sporogenes
PrimHYQ	WP_045850779.1	MENLLRSAGQRQNHVLFHHEKADGWITLAKKEKSGAWRQYHYEPDQLAEELPKWTGEDVYFSQNTFYKPQRRIENIRQLRALYVDADCYTLGYDPEWVAGKTDLEIFQGVLPEPNIIIYSGRGLVYVWLIEPVPYKALPLWQAVQNYFCEKLKYIGADSKATDATRIFRIDETVNSKNGKTVRTDCRHQHRYILREL	Domibacillus enclensis	cellular organisms; Bacteria; Terrabacteria group; Firmicutes; Bacilli; Bacillales; Bacillaceae; Domibacillus; Domibacillus enclensis
PrimHYQ	WP_013524888.1	MENFKLENMEIPPLDRAKRHVMFQHRGASGWITLAKKEPDGGWRQYHYQPDELALELPKWLGEDVYFSQNTFYKPQRRIENIRQLRALYVDVDCHVLGYEPEWVIGKLDIEIFHDNILPDPNLIIFSGRGIVCVWLIEPVPYKALPLWKAVENYFYEQLSYVGADKKSLDPTRVFRIDGSVNSKSKREVVVEYRHGDRYVLRDL	Geobacillus sp. Y412MC52	cellular organisms; Bacteria; Terrabacteria group; Firmicutes; Bacilli; Bacillales; Bacillaceae; Geobacillus; Geobacillus sp. Y412MC52
PrimHYQ	WP_005552731.1	MSLAKALEHIEFHHQSADGYIALAKKREDGHFDQYHYRAEEVSSKLSEWLGEDVYFSQNTFYKPSRRVENVRQLRALYVDVDCYLLNYTPDWVIGKMELELFGESVPEPNLIIYSGRGFVVVWLLNPIPAKALPLWQSVERHFASQFSFVGADSKATDASRILRVAGTVNSKSGAEVTVQYRHAHRYELRQL	Paenibacillus alvei	cellular organisms; Bacteria; Terrabacteria group; Firmicutes; Bacilli; Bacillales; Paenibacillaceae; Paenibacillus; Paenibacillus alvei
PrimHYQ	EXX79785.1	MENLNAYERAKYHAWFHHHEADGYITLAKKTKKGFQQFHVKPKKLALKLSKWLGEDVYFSQNTFYKPQRQIELIRQLRSLYVDLDCYLLNYDPKWIIGKLELEFFNQSIPEPSLIIFSGRGVVLVWLIDPVPYQALPLWQAVQNHFVQQLKAMGGDTRATDAARVFRLDGSINSKNGEAVQVQYRHDYRYVLRDI	Rhizophagus irregularis	cellular organisms; Eukaryota; Opisthokonta; Fungi; Mucoromycota; Glomeromycotina; Glomeromycetes; Glomerales; Glomeraceae; Rhizophagus; Rhizophagus irregularis; Rhizophagus irregularis DAOM 197198w
PrimHYQ	WP_039238151.1	MENLKLEETPIDRAKGHVLFHHKDANGWITLAKKEKSGAWRQYHYQPDQLASELSSWLGEDVYFSQNTFYKPQRRIENVRQLRALYVDVDCHLLNYDPDWVVGKLELEVFKESLPDPNIIIFSGRGLVCIWLLEPVPYKALPLWQSVQNYFCDQLAYVGADTKSTDATRVFRMAGSINSKNGQEVMVQYRHEYQYALRDL	Bacillus thermotolerans	cellular organisms; Bacteria; Terrabacteria group; Firmicutes; Bacilli; Bacillales; Bacillaceae; Bacillus; Bacillus thermotolerans
PrimHYQ	WP_019244560.1	MGISTAIEQARYHAWFQHNDSDGYITVAKKTNSGKFQQYHYQANELATQLSSWLGEDVYFSQNTFYKPYRSIETIRQLRSLYIDLDFYLFNYDTSWVLGKLEHEYFKESIPEPNIIIFSGQGMVLIWLLEPVPYKALPLWQAVQEHLLSTLADLGGDPKAADAARIFRIAGSVNSKNGTEVRAEYRHNYKYELRQI	Bacillus massilioanorexius	cellular organisms; Bacteria; Terrabacteria group; Firmicutes; Bacilli; Bacillales; Bacillaceae; Bacillus; Bacillus massilioanorexius
PrimHYQ	WP_042375319.1	MKNLTSTASSLEEARYHAWFHHNDSDGWITVAKKTETGKFQQHHYKPEELADNLTEWLGEDVYFSQNTFYKPQRQIQNLRQLKSLYVDLDFYLFNYDPSWVLGKLEHEFFGQAIPDPNIIIFSGQGIVLIWLLEAVPYKALPLWQAVQDYFLKQLKELGGDSKASDAARVFRIAGSINSKNGVDVHAQYRHDYRYELRQL	Bacillus jeddahensis	cellular organisms; Bacteria; Terrabacteria group; Firmicutes; Bacilli; Bacillales; Bacillaceae; Bacillus; Bacillus jeddahensis
PrimHYQ	KGP59367.1	MKSNGNSAKNIDKAMYHAWFHHHDADGWITVAKKTENGNFKQYHFQPEELAAELTKWLGEDVYFSQNTFYKPQRKIENIRQLRSLYVDLDFYLFNYDPSWVLGKLEHEFYGKSIPEPNILIFSGQGLVLIWLLEPVPYKALPLWQAVQNYLLEQLKELGGDPKATDAARVFRIAGSVNSKNGAEVRAEYRHDYRYELRQI	Anoxybacillus gonensis	cellular organisms; Bacteria; Terrabacteria group; Firmicutes; Bacilli; Bacillales; Bacillaceae; Anoxybacillus; Anoxybacillus gonensis
PrimHYQ	WP_053954670.1	MLSTKSSIQEEEMSKHIKILHELKGDGWITLSSKIQNHYQQHHYKYTKLFIELQGLIEFENIYVSQNTFYKPQRRIENIRQIRACYVDIDCYRKNYKKEQVLFFINEIIGEKIPRPNLVIDSGRGLNLIWRIDPVPYQALSLWSAIENYLYEQLKEWGADRVATDPTRILRISGTINSKTKAPVRLIETYEHIYTLREI	Inediibacterium massiliense	cellular organisms; Bacteria; Terrabacteria group; Firmicutes; Clostridia; Clostridiales; Clostridiaceae; Inediibacterium; Inediibacterium massiliense
PrimHYQ	CZR91331.1	MSCSNAKNIEINDINNLEIIHSKSKGYITLASKKEQKFTQWHYKINELEDRYSELIDKKVNVYISQNTFYKPQRRIENIKELNAIFIDIDCYNKNYTKEAVKFFIEKDLNGIIPRPTMLIDSGRGLYYILKIEPVPSKALSLWYAVQRYIYKHLAEFGADSKALDPTRVLRATGTINSKTSTEVKVVDYEEYTYTLKEI	Clostridioides difficile	cellular organisms; Bacteria; Terrabacteria group; Firmicutes; Clostridia; Clostridiales; Peptostreptococcaceae; Clostridioides; Clostridioides difficile
PrimHYQ	WP_021431456.1	MEAIKLNTDSEINIYKSKKYVKKIYGNSNGYITVASKNPNYSQWHYKKEELLDKTEEIVNGINDYISQNTFYKPQRRIENIKELRAVYIDIDCYNSKYTKDAVQYFLEHDLYGYKIPRPNYLIDSGRGLYYIVLIKPVPSMALPLWYAVQRYLFNTLKEFGADANALDPTRVLRIVGTMNSKSGTSVKVLDEYDYEYSLREI	Paraclostridium bifermentans	cellular organisms; Bacteria; Terrabacteria group; Firmicutes; Clostridia; Clostridiales; Peptostreptococcaceae; Paraclostridium; Paraclostridium bifermentans
PrimHYQ	WP_051154226.1	MRGVFLVQLNNLAIVEDIDLDKCKKHLEILHKNSKGYITIASKDSVYKQWHYKSNEILENSELILNQINAYVSQNTFYKPQRRIENIKELRAIYIDIDCHKTKYSKEAVQYFLENDLYGYKIPRPNFLIDSGRGLYYVLLIEPVPSMAMPLWYAVQRYIYNQLKEYGADACALDPTRVLRVVGTVNSKSNSLVEILDMYDYEYNLREI	Paeniclostridium sordellii	cellular organisms; Bacteria; Terrabacteria group; Firmicutes; Clostridia; Clostridiales; Peptostreptococcaceae; Paeniclostridium; Paeniclostridium sordellii
PrimHYQ	WP_057560594.1	MGQALEIQSKDEKNDTIAYLEKIHGNSKGWITRAEISNTKSFTQWHYIYKDLIKQSFDKENVYISMNTFYRTLRRIDTIKELTCNYIDLDTYNTKFTNDQILMNLNDNYFGKKIPIPNLIVKSGRGLNLIWSIEPVPHMALPLWKAIQEYLYKELKEFGADRKALDPTRILRVPGSINSKNGTRVEVIETNEYVWSLREI	Paeniclostridium sordellii	cellular organisms; Bacteria; Terrabacteria group; Firmicutes; Clostridia; Clostridiales; Peptostreptococcaceae; Paeniclostridium; Paeniclostridium sordellii
PrimHYQ	WP_057551313.1	MGQVLRKVEEYKDESQIYINAIHGKSKGWITKAEINEGVFKQWHYKLNQLLDIDFTQENIYISLNTFYKTYRRIENLKEINCIHMDLDTYKTKYTKTQILMNLDENYFGKTIPIPNLIIDSGRGLYLIWLIEPVPYMALPLWKAIEEYIYKELKEFGADRMALDPTRVLRVPGSINSKSNTMVKILETNEYVYKLREI	Paeniclostridium sordellii	cellular organisms; Bacteria; Terrabacteria group; Firmicutes; Clostridia; Clostridiales; Peptostreptococcaceae; Paeniclostridium; Paeniclostridium sordellii
PrimHYQ	WP_058994086.1	MVLALKQEDEKELSQSVKYINIVHRNSEGWITKAKISAEGYKQWHYKHMQLVKLKFDKDNVYITLNTFYKTYRRIEYLRELNALFIDLDTYKTDFTKEQILMNLNENYFGKNIPTPNFIIDSGRGLYLIWLIKKVPSMALPLWKAVEEYFYRTLKEFGADRQALDATRILRIPGSINSKTHTEVKIIDNYDYLYDLREI	Clostridium ventriculi	cellular organisms; Bacteria; Terrabacteria group; Firmicutes; Clostridia; Clostridiales; Clostridiaceae; Clostridium; Clostridium ventriculi
PrimHYQ	WP_061308198.1	MEREGGGEVQQALNKYEEPKEYLNTVHGTSRGWITKAEINPLYKQWHYHFTDLIKQDLSQENIYISLNTFYSTYRRLEYLKELKAHFIDLDIYKTKFTKEQILMTLDSEYFNKSIPRPNLIIDSGRGLYLIWIINSVPSQALPLWKAIEEYLYNQLKQFGADRQALDATRVLRVPGSINSKSNTVVEVLEQYNYIYDLREI	Clostridium botulinum	cellular organisms; Bacteria; Terrabacteria group; Firmicutes; Clostridia; Clostridiales; Clostridiaceae; Clostridium; Clostridium botulinum
PrimHYQ	WP_048570118.1	MGQVNIQQEFEETQEIRYISTLHRNSKGWITKVEKNKDFIHRHYKYLELLKQNFNKENTYISMNTFYSTYRRLEYLKELKAHFIDLDIYNTPFTKEQVLMNLEENYFNQSVPRPNLIVDSGRGLYLIWLINSVPSQALSLWKAVEEYLYEQLKEFGADRKALDPTRILRVPGSINSKSNTKVKVIEEFNYMYDLREI	Clostridium cylindrosporum	cellular organisms; Bacteria; Terrabacteria group; Firmicutes; Clostridia; Clostridiales; Clostridiaceae; Clostridium; Clostridium cylindrosporum
PrimHYQ	WP_051540330.1	MSYIETLHKNSKGWITKAQIKNSEYTQWHYKYKNLLELNFADENIYISMNTFFKPSRRIECIKELKANFIDLDIYNTKFTKEQIIMNLEENYFNRSIPRPNIIVDSGRGLYLIWLINSVPGQALPLWKAVEEYLYKELKEFGADRKALDAARILRVPESINSKSNSKVKVIDHYEYTYDLREI	Clostridium ihumii	cellular organisms; Bacteria; Terrabacteria group; Firmicutes; Clostridia; Clostridiales; Clostridiaceae; Clostridium; Clostridium ihumii
PrimHYQ	WP_003450519.1	MGNVLQVNKVNYIDNLHSNSNGWITRSVIDKKGYSQWHYKYAELKDLDMSGENIYITLNTFYKPCRRLENIKELNTLFIDLDYYKTGKTKDQVLMDLEKNYFNQSIPIPNYVIDSGRGMYLIWLIKSLPSQALPLWKAVQDYLYKQLKCFGADRQALDATRILRVPGSINSKSKTVVNILDEYEYVYDLREI	Clostridium perfringens	cellular organisms; Bacteria; Terrabacteria group; Firmicutes; Clostridia; Clostridiales; Clostridiaceae; Clostridium; Clostridium perfringens
PrimQH	WP_048092202.1	NGGSKGYLNGGVRGFLDFIVSPSRNRLLEIRLIEKGKARSHFFSSTGEALSFLSSRSFNGSNVYYGVLPRKDRAGNKEAVVDKADVCWVDLDVLSLEECKDLDPEEIWRRCFDVHYRACEKLSGHGITPTFAVFTGHGVQILFKLSREVPKEEIEKLNSILISFLSEFRADNKAKDCARVLRLPGFYNFKDPEKPIKAEIIEFSPTSSVDPELILSLPVERPFESSH	Geoglobus acetivorans	cellular organisms; Archaea; Euryarchaeota; Archaeoglobi; Archaeoglobales; Archaeoglobaceae; Geoglobus; Geoglobus acetivorans
PrimQH	WP_038384170.1	TLEFITTVFGATTECPVFFQTLANDKGDAEESRIRSQLLTREPDRVLRFVAKHDRFRRGMFFCTSTLAEGSATRNKETVRETPGLHSDLDFKNLVEDGPTVRSRLATLRCQPNILVRSGGGLHTYWLFKEALDTQAHLERIESALKRLAWLLGGDPSVCEVAHLMRLPGTHNSKYGDVREVACEALDGARRYELDDLESWLDEIRQPI	Bradyrhizobium elkanii	cellular organisms; Bacteria; Proteobacteria; Alphaproteobacteria; Rhizobiales; Bradyrhizobiaceae; Bradyrhizobium; Bradyrhizobium elkanii
PrimQH	WP_015234402.1	LWQWANLLYDGMMPKAGFMEFRLLGQRGKIDDRLWMEWPTPEALAPNLPKKWMQGAAYFGIALRTPEGQAANSGTKKDTQPTHLVWSEIDLKGTRYTDGQTDVENMTGDELRQAAREAFDDVQAILEEHNLPARAIVYSGQGLHVYLARRARSTQEDTEAYCRGLCNLLEGDPSASEQARILRVPGTFHRKNPERPLAVEVWHADPAAFVDDGVLESHAVRQQHTRTAS	Deinococcus peraridilitoris	cellular organisms; Bacteria; Terrabacteria group; Deinococcus-Thermus; Deinococci; Deinococcales; Deinococcaceae; Deinococcus; Deinococcus peraridilitoris
PrimQH	WP_034384878.1	PLEFLTVLYGGAEAKGAVEFRFLPSGKRVFMPWPIFDGHPDLFTLEQAPAGQQVYFGISLRKDSSGGSKENCLPTHLQWVDFDLKGTPYTGGRTDVLNMTPEELREAAQVLCRDVLAKAEALGLPVRLVVYSGHGLQVYWARPARSTLEDTERYNRALVAEYGPEYGADTKTVDAQRIFRVPGGRNLKNPARPLPVEVWYIDAGAVTPRESLEALAQAHAPRPAPP	Deinococcus sp. YIM 77859	cellular organisms; Bacteria; Terrabacteria group; Deinococcus-Thermus; Deinococci; Deinococcales; Deinococcaceae; Deinococcus; Deinococcus sp. YIM 77859
PrimQH	WP_043801906.1	MALLRRGVTPPPGTIEFRFLKSGAKAWMPYPTFEEHPDTFNATQVPAGQDAYFGVAFRKDNTSGKADNCQVTNLVWVDVDLVDHPEFSDGLSKAGLLEATPEDLKAMKAQLLAWILQVCAAHDLHVRAAVDSGHGIQAFFARRYGTDHADTERFNKALALLLGGDPKSTDVARILRLPGTLNLKNPKRPLLVEVVHQNPEAWVEDAALGALPLPEKPAPVAL	Deinococcus gobiensis	cellular organisms; Bacteria; Terrabacteria group; Deinococcus-Thermus; Deinococci; Deinococcales; Deinococcaceae; Deinococcus; Deinococcus gobiensis
PrimQH	WP_058975471.1	PLEFLTSLYAGVTAQGWVEFRYLKGGTKHWMPWPVFEGHPELFTPDRAPAGKDVYFGVALRKDQTSGKAENCKPTRLVWVDVDLADHPGLTGGLHKDTLHQTAPEELAEYKAVLLAQSINTLADHGLSIRAAVDSGHGVQLYLAREYATDQADTERFNRALAHLLGGDLKSTDLARILRVPGTHNLKNPARPLPVQVMFTDETATVTDAALNALPQPERAAPEPIE	Deinococcus grandis	cellular organisms; Bacteria; Terrabacteria group; Deinococcus-Thermus; Deinococci; Deinococcales; Deinococcaceae; Deinococcus; Deinococcus grandis
PrimQH	WP_009373170.1	KISWLNEWFNQSEKNVEFRLIGAKGFNEQLFIAVEDANDTLLEGLIEKEKEEQLIVYYVVITCEIKLNKEAAVLHVLDLWLEIDSKHATYEEAMQIVNSLPTPPTATVVSENGIQAYIKFNEPCGVMGDDPFKFIKDLSLKLYTSTKADNIANLVRLLRVPNSVNVKKLVDAKLCSLLEYTGATYSLDRSTYLDDVQEV	Lysinibacillus fusiformis	cellular organisms; Bacteria; Terrabacteria group; Firmicutes; Bacilli; Bacillales; Bacillaceae; Lysinibacillus; Lysinibacillus fusiformis
PrimQH	WP_051397377.1	ADFLETMFDSELPVYICSLPNERNDETEPGERTVATRVPSHIAGFVAKWDRPKRGLFFCTGIVKQGARRAKENIVQTACLHTDIDFSNLDGDPDRAEVLRQLARLRYPPSIIVFSGHGLHCYWLFKEAVDTQENIERIETALRQLADLVGGDLQCCEVARLMRLPGTHNTKDGEWTEVEIVEQNGRRYELDDLEEWLSEASPV	Bradyrhizobium elkanii	cellular organisms; Bacteria; Proteobacteria; Alphaproteobacteria; Rhizobiales; Bradyrhizobiaceae; Bradyrhizobium; Bradyrhizobium elkanii
PrimQH	WP_029079838.1	PIEFLKTLFAYTTGPIYTCTFTNEHKRGAERRLIGRKPGEITSFIKKWDGPGRGLFFCIATQKEGSQKRNKENCHEIGFLHVDIDFKHVDLLGADPLADVLRHLGRLRHRPSITVASGGGVHAYWRLTEPMDTQSEIDRIEAVLRQLADIVAGDLAVCEVSRVMRLPGSHNTKNGGWKEVKVTDFHPERQYEFDDIEEWLSEQSPV	Bradyrhizobium sp. th.b2	cellular organisms; Bacteria; Proteobacteria; Alphaproteobacteria; Rhizobiales; Bradyrhizobiaceae; Bradyrhizobium; Bradyrhizobium sp. th.b2
PrimQH	WP_007601870.1	TVDFLKAPLAHTTGNAYVCSFTNERELGAERHVIGRNFAQVQGFMEEWDIPGRGMFVCVSTQKEGTQKRNKENCKETNAAHCDIDFKGVDLLGNEDARGFVLKQIARLKYQPSAIIFSGNGVHLYYFFKESIDTQENMARIEALYGQLADVVAGDPAVCEVARVMRLPGTHNTKNGENTPVEIIELHPDRRYDLEELEEWLSEQSPI	Bradyrhizobium sp. WSM1253	cellular organisms; Bacteria; Proteobacteria; Alphaproteobacteria; Rhizobiales; Bradyrhizobiaceae; Bradyrhizobium; Bradyrhizobium sp. WSM1253
PrimQH	WP_018453896.1	PIEFLTALFAFTEEPVYICSFTNERGEGAERHIMTRMPSQISGFINKWDKPGRGLFFCVSAVDQSATKRNKETVCKTTCLHADIDFKLVDIKDETAREECLRQLARLRFPPSVVVFSGGGLHCYWLFKEPVETQANIERIEAALRQLVDVIAGDPQCCEIARVLRVPGTHNTKDGAWTEVEVLVFEPSRRYELDDLEEWFAEQSPV	Bradyrhizobium sp. WSM4349	cellular organisms; Bacteria; Proteobacteria; Alphaproteobacteria; Rhizobiales; Bradyrhizobiaceae; Bradyrhizobium; Bradyrhizobium sp. WSM4349
PrimQH	AMN40183.1	ATRLLKSAFPFTSMPVYLCTFPNERGTGAEHHIYTRHPSQIASFVSRWDKPGRGIFFCVGTVKNGQTRNKENIVETACLHADLDLDKIESDPSCEVVLRKVAQLMYQPSAIVFSGGGLHLYWFLNEAIPTQGNMERIEIALRKLADLIAGDPAVCEVSRVMRLPTSHNSKRGAWKAVELLSLEANRRYSLDDLEDWLSEAHPI	Rhodoplanes sp. Z2-YC6860	cellular organisms; Bacteria; Proteobacteria; Alphaproteobacteria; Rhizobiales; Hyphomicrobiaceae; Rhodoplanes; Rhodoplanes sp. Z2-YC6860
PrimQH	WP_027986322.1	FLLNLFSKVLENPDKYPDQSIVLWVKSSYMHKWWFKTFEGTIDYAEKQDVQHNDVYITVNPLPYNASKKKDIKCVVTFHLDLDYGDEHEKESFYKTKEEAFEAINEFPIPPTMIVHSGNGFHCYWVLEEPFKITNNDDIKIIEDINRVLITQLGGDKGTQNINRILRLPGTHNYKNHDDIKEVTLEKDDGPFYNIEDFDVLESTTESE	delta proteobacterium PSCGC 5451	cellular organisms; Bacteria; Proteobacteria; delta/epsilon subdivisions; Deltaproteobacteria; unclassified Deltaproteobacteria; unclassified Deltaproteobacteria (miscellaneous); delta proteobacterium PSCGC 5451
PrimQH	WP_034359365.1	PLQWVALLYGGVTPPAGFVEFRFLPSKGRAWMPWPAFEGHPDEFTAIPQKQNAYFGISLRRDQQDGTAQNVHPTHLVWLDIDLKGTPWVHGQLDVQNMTPEELRECAEAAFRHYLAAFLAADLPPRAVVYTGHGLQVYWARRARSDLADTEAYNRGLAAAFDGDPKTVDAARIFRLPGSLNLKNRERPLPVELWHQDPDAWVERDALEGYRYVEKPKPAPV	Deinococcus phoenicis	cellular organisms; Bacteria; Terrabacteria group; Deinococcus-Thermus; Deinococci; Deinococcales; Deinococcaceae; Deinococcus; Deinococcus phoenicis
PrimQH	KJS35161.1	MIKAPSTDAGGPTAEKADQAFALQSKPSGPEVNQIESFLRNFGRKQPTLSFLDHETRRFYTKQYPTIRKAAWGAKWWNEEKGRSVYFVGNSHRMAEVSKPTKADIELAVGVWLDVDGTGWDPDVASTLVSYLDWVPTYVAFTGGGYQAHWRFDQYTADTADAEAVNLWLRDQMAAVVPVDKNCWTCDHVWRLPGTINRKPGRQTLCSVVHADWAARLPMAEV	Hyphomonas sp. BRH_c22	cellular organisms; Bacteria; Proteobacteria; Alphaproteobacteria; Rhodobacterales; Hyphomonadaceae; Hyphomonas; Hyphomonas sp. BRH_c22
PrimQH	WP_027985808.1	MSNFRELNQIEKFFADITTIKKIVGEMTEVVIDLTSSKYFESMSQIKQLIAFASQSADAGHEVFFGPAIRGKDLGNRRSDSENVLAVKSCWVDIDSPEKDLPADQKLSEAKKLLDEFVEALKGYSLEPSYVVESGNGYHVYFVLNKFFGPDHLNWKNIQLTLVTLAKGDLQARNAGRLLRVPGTYNYKDRNNPKPVQIIHASGKIFAEDDF	delta proteobacterium PSCGC 5451	cellular organisms; Bacteria; Proteobacteria; delta/epsilon subdivisions; Deltaproteobacteria; unclassified Deltaproteobacteria; unclassified Deltaproteobacteria (miscellaneous); delta proteobacterium PSCGC 5451
PrimQH	WP_040379941.1	MPWPCFPEHPNVFHLSDVPKGRDAYWGVSLRKDTSDGKATNCHPTHLVWVDIDLKDHPALLDGQTDVLNMSADELAGYKQELLKQVLADCETRNLPPRAVVDSGHGLQVYWARRARSTPEDTEAYNRGLMLAFGGDSKSIDVARILRLPGTQNLKNPERPLPVQVLWEDADAWAERDALAPFLEVEKPKPAPA	Deinococcus aquatilis	cellular organisms; Bacteria; Terrabacteria group; Deinococcus-Thermus; Deinococci; Deinococcales; Deinococcaceae; Deinococcus; Deinococcus aquatilis
PrimQH	ABS06160.1	AQFLQHVQSLVPPGFLVSLTGAFPDRAVPWTVHLDTAEQAEAIASSWSSAASSVWLRVCSQRQRPERGRGGDTASAVLPGAWFDGDTLLAHETPEREDGLVLPRDSEQLAQLFSQVLPPPSLLVDSGHGQHPYLLLEHPELIDDGNRAAVAALLRRLGEGVARGFAAQGFVYDPKPHDLARVLGAAGTVSRKPGRRPVLRRILLADGPRYTLAHLQQWSADLDARHPVSVS	Kineococcus radiotolerans	cellular organisms; Bacteria; Terrabacteria group; Actinobacteria; Actinobacteria; Kineosporiales; Kineosporiaceae; Kineococcus; Kineococcus radiotolerans; Kineococcus radiotolerans SRS30216 = ATCC BAA-149
PrimQH	WP_015932210.1	ASAFLAAVFGAYSEANVFVCALPNVRGDHGERALITRDFVLADRFVRKWDRPGTAIYYCVGTIRPGAQPLRPGGSVRSRENVAEILTLASDTDLKSVEIGREDIIAKYHALEFPPSVIVWSGRGAQGLWLLNEALPATPETIARVEALNAQLADVVAGDPIQDVSRLLRLPGSHNTKEGGWRDVAVIRAQYEPRYALEDLEEWLSRQSPV	Methylobacterium nodulans	cellular organisms; Bacteria; Proteobacteria; Alphaproteobacteria; Rhizobiales; Methylobacteriaceae; Methylobacterium; Methylobacterium nodulans
PrimQH	KWV95941.1	AADFVARHFAPPSVMSFRDGRCLHPALPTTEAARDFLAANAHGDLYFALAELRDAVTGKPKKGDCLGARWAWVDIDPPGDVTAADELEEWRTETLRRIDQLDAPSPHIIISSGRGLWTLWRLNRRAPPDEVEAINYALADMLGGDHCHNIDRVARVPFTRNSKTGALATVLRDDPGTVAPENL	Erythrobacter sp. AP23	cellular organisms; Bacteria; Proteobacteria; Alphaproteobacteria; Sphingomonadales; Erythrobacteraceae; Erythrobacter; Erythrobacter sp. AP23
PrimQH	KZZ31119.1	MNPGYDTNRTGKLSKEELTSLIAAQVDIDPPDTIPAPMVDMWRTAEVAKLRKQPFPPTTIVSSGRGLGAFWRFSADVDVAHIPDLEQINRALVKAFNGDKAAIDASRIMKLPGTTAYPNEKKRAAGYGVAPASIVG	Sulfitobacter sp. HI0082	cellular organisms; Bacteria; Proteobacteria; Alphaproteobacteria; Rhodobacterales; Rhodobacteraceae; Sulfitobacter; Sulfitobacter sp. HI0082
PrimQH	WP_014810595.1	DFLEALFDDYFRRKEGFILVRTVRNMDKRVSTRYFPNIEILSKEQYQSDQHVFFGVCPHEKMKPEKNCIQYVTALWSGLDISPEGYSGKKVYFFGHAQAAKAVRSFPLPPSIIVQSGTGLHLYWLLRELTRLDNISAFEELLAKINRYFQCNSPVEVDSVLRLPGTHNCKTPPHDAECRIKYINTDFRYDLEEFEKLNLGGAGS	Desulfomonile tiedjei	cellular organisms; Bacteria; Proteobacteria; delta/epsilon subdivisions; Deltaproteobacteria; Syntrophobacterales; Syntrophaceae; Desulfomonile; Desulfomonile tiedjei
PrimQH	AGF92867.1	LLKFISMLFGGCNGGYVEIRPFDLDYNIDFENRSWLPVEKKRKIAKRMWNLRHGHLFYGVATRTYESKRQRKGTKKYLKELPALFADLDAEDYLSREEMEEVLTDFPFEPSCVVFSGHGLHAYYLLNPPINVKGNVEKIESVLKILQDEMLKADSTNDSSRVLRVPYSHNVKNPSYPKLVKIIKLDNLTYSFEDFEDQFFD	uncultured organism	unclassified sequences; environmental samples; uncultured organism
PrimQH	WP_023805888.1	MNLGSKVVHLEVPSGAAEGVDGQQAITPEMTPENGDGMDDNRLHAFLTSRLPLAVVRIDKRAGPNQRSTYCRVFRDIDQAVAWAQASNLEGDHIYVINNAPPEGWAPRNGNPPKEAEIALRTRLQVDLDPAGEDHDTARKHALEVIASMPLQPTMIVDSGRGIQAHWDLVEPTADMQKAKSANEALIGWLRNATLPTLVKVDGVANANRMMRLPGCINHKTGRTAAIISASSDRTYSLEHF	Mesorhizobium sp. L2C089B000	cellular organisms; Bacteria; Proteobacteria; Alphaproteobacteria; Rhizobiales; Phyllobacteriaceae; Mesorhizobium; Mesorhizobium sp. L2C089B000
PrimQH	KXK49201.1	MRDEREAFFDALFQRTATQDEACITLTAIHPDGSHPHPSRHVRVADKTALRDALAALDAANRQGWGAFVAIGLRRPGLSRWQRGSVDDVVALPAVFVDIDDRSPDALARLRGFGLPPSCIVHSGGGFHAYWWLEEPTRALDQARSVLQALAARLSGDHTSVAQSLRIVGSVNTKPARKGALCRLVHLDDRRYPLTAF	Chloroflexi bacterium OLB13	cellular organisms; Bacteria; Terrabacteria group; Chloroflexi; unclassified Chloroflexi; unclassified Chloroflexi (miscellaneous); Chloroflexi bacterium OLB13
PrimQH	WP_003033694.1	TINFVKTWFHPDDEVLIVLMPTETSKRGIISLTLPARDLAQASIPAIESLSHYEGGLYSLYFGVNPLKADHNVTRDSRGGKKDVRAIYGVWADLDVKPGAFESIDSIYAYLKTLTLEPTIVVHNGGTGGVHAYWKLDTPENPESDLPAQWWAYLVEKAQGRDIDRLADSSRLMRLPGAVYYPKPGGLSGTVRVAANTGTVYTRTQIESLAKTAYENHLQKK	Streptococcus anginosus	cellular organisms; Bacteria; Terrabacteria group; Firmicutes; Bacilli; Lactobacillales; Streptococcaceae; Streptococcus; Streptococcus anginosus group; Streptococcus anginosus
PrimQH	KQR90196.1	FERFVKLARPNDGSIQILAIPKNGGSIQIPAMSFALPGGFDAAAEWAAEYNMSQFNMYWTVNELKPSSNPTKKAKKVDIARGLFVQQDFDPRAGAAYDDERARLLAHATTLAAVASFVVDSGNGVQAFYRLAVPTEFSEQDWKKDANGPHEAINKRLCAGSDSVFNIDRIMKLPGSVMWQPASKIAEKGYPDVARVVRVLSQSEKSYTLAEI	Burkholderia sp. Leaf177	cellular organisms; Bacteria; Proteobacteria; Betaproteobacteria; Burkholderiales; Burkholderiaceae; Burkholderia; Burkholderia sp. Leaf177
PrimQH	SAL49955.1	VRKFVALVGLPLMLLGIDSITPPALQARTCTTADEVVAAVREWNPKKWNIYWLPNVAIIGDKKPGKQDVMTARYVWADCDPNIKQHGSFEAARDHLLTTHAAKLAPIASLLIDSGNGLQAFFKLDAPFPLFGDGDYMEYEALNERVGLAFQGPGTHNCDRIMRLPGTLNWPTAAKLKKGYPQEPRMSRLLHASKRTYAFEQLKQMLPQNERA	Caballeronia terrestris	cellular organisms; Bacteria; Proteobacteria; Betaproteobacteria; Burkholderiales; Burkholderiaceae; Caballeronia; Caballeronia terrestris
PrimQH	KPQ05982.1	AVEYIVWLNNDAPMHLESMSSQGNARPIAKQFTPADSAAAIAFVAMANAEDTQRNLYFLPNAEFLTGERKKANLTGARFLHVDLDYKDYPGTPEEQFNFVTALLDDSRKRPKGVPRPTAIWFTGGGCQAVWKLADRVGIEQAEALNQALLLAFQGGPGTHNADRLLRVPWTMNWLNDKKRASGREPALAWHFEPMKLDQPPRTYSMDDFHVKLPKEEAKPAGKPSA	Rhodobacteraceae bacterium HLUCCA12	cellular organisms; Bacteria; Proteobacteria; Alphaproteobacteria; Rhodobacterales; Rhodobacteraceae; unclassified Rhodobacteraceae; Rhodobacteraceae bacterium HLUCCA12
PrimQH	WP_052731880.1	AIAFLLWLNPRAPLYLETHESAGGARPKPKDYQPYAADAAQRFVAVNNGEEYRRNVYFLPNAELMSGGRAKANISASRFLWVDLDCKDYPGSEEQQRDKILGLLSDDKLRPAGVPKPTAFWFTGGGYQAIWRMAEPIPAEDAEAHNRALLVAFQGGAGPIDVSRLLRLPGTVNWLSDKKRTAGRDPAKTFLLEPISFGADPRNYTLADFRLRLDKSSSSKTDSKAI	Devosia geojensis	cellular organisms; Bacteria; Proteobacteria; Alphaproteobacteria; Rhizobiales; Hyphomicrobiaceae; Devosia; Devosia geojensis
PrimQH	WP_058313276.1	AVEFANWLNPSAPLYLERMNSQGSAYPKHELFKGNDGVSAIRFVQSFNDDLQRNNIYFVSNAEFLDGKRSKENISAVRFLHVDLDSKDYPGTEVEQEDRILSMLLDEPKRPRGVPHPTAIWFTGGGFQAVWRLNEPMEPYQAEDLNYSLLLAFQGGAGTHDVSRLLRLPWTTNWLNDKKRADGRVPKLAHPLHPVNLKESPVSFSDDEFKMRRVKHISQQNTAALE	Thalassobius	cellular organisms; Bacteria; Proteobacteria; Alphaproteobacteria; Rhodobacterales; Rhodobacteraceae; Thalassobius
PrimQH	WP_019172912.1	AWAFSQFIAPNGPYYLERMNSEGPPSPVAKTYPASDPASFKKFIEANNGPELRRNLYFLPNAKFLSGKRRKDNLSHAQFLHADLDCKDYPGTLDEQQSRIIGLLLERKERPKGVPEPTAVWFTGGGYQALWKLDQPVEIAVAEDLNLRLLQALQGGPGTHNADRLLRLPGTVNWLNAQKREAGREPALSF	Pseudaminobacter salicylatoxidans	cellular organisms; Bacteria; Proteobacteria; Alphaproteobacteria; Rhizobiales; Phyllobacteriaceae; Pseudaminobacter; Pseudaminobacter salicylatoxidans
PrimQH	WP_050578720.1	LLSFFRDYLAPSQIHLVAITPDSADGSGLSGAFFGTDWQSAAEWASKQSANHRNIYYSAPIVTPGLGKKAKKTDIVGVRFAHVDIDPPKDNPVWDKQAALADLVARGAPSVIVSTGGGYQALWWLTETTDIPTIEQINRGIADRFNADRCWSSDHLLRVPGLVNYPDKRKQALGRVSAMASLAQPFNGAAYTPAALLAAFPAAPDTAEHA	Rhizobium leguminosarum	cellular organisms; Bacteria; Proteobacteria; Alphaproteobacteria; Rhizobiales; Rhizobiaceae; Rhizobium/Agrobacterium group; Rhizobium; Rhizobium leguminosarum
PrimQH	WP_012485205.1	LEIFLRDYLARSQIHLVSIRPDAPEERPTGRFFGTDWQGAADWAAAQNTMRNVYYSAPVVIPGLNKKPKKTDIAGVRFAHVDIDPPKDNPAWDKAAALADLVTRGAPSVVISTGGGLQALWWLNEQTDVATIEQINRGIADRFKADHCWSADHALRLPGLMNWPDAKKQALGRVPVMASLAQPFNNAVYAPAALLNAFPASPVAETHI	Rhizobium etli	cellular organisms; Bacteria; Proteobacteria; Alphaproteobacteria; Rhizobiales; Rhizobiaceae; Rhizobium/Agrobacterium group; Rhizobium; Rhizobium etli
PrimQH	WP_043844180.1	AAEFLESIAGGLPMTVAGMVPDDRGGPSGATFTLPEDRSALCSWITEREGRQNLYYSLNAAAGDTPRVGKAGRLSEADVTHIRGIAVDLDPAPGPLEEERAKLWARVEEAEHAGGVFNAGPSYVVDSGGGVQMLWLFPEALRNDPATAAAVKAQARGLEAVYGSDAVHSLDHLFRLPFTTNMPDARKRARGRSASVATTWAQSGDRHDLPSLRHLAPPVAAPEKSA	Roseivivax atlanticus	cellular organisms; Bacteria; Proteobacteria; Alphaproteobacteria; Rhodobacterales; Rhodobacteraceae; Roseivivax; Roseivivax atlanticus
PrimQH	WP_027514875.1	AAAAILRIRPKGLVKLTAIDPIGSKDVMRGTKCFKLPEDRDSLRRWIAARDGKENLYLEPNPPRAHADKRSKESDIAAVEYAYVDCDPKNGEDPAAAQERLRERLASGDVPEPTFVYSSGGGVVALWRHAKPITDLEQARAINIGLARALGGQTEGFDSCQSIDHLYRAPHTTNIPNEKKRAKGRKTTVAGGLEGDAARRYTPDELPKGQVAEVH	Bradyrhizobium sp. WSM1417	cellular organisms; Bacteria; Proteobacteria; Alphaproteobacteria; Rhizobiales; Bradyrhizobiaceae; Bradyrhizobium; Bradyrhizobium sp. WSM1417
PrimQH	WP_028031242.1	LSDFLRGWSENGPWWPTAIPREGGGTVTRTFTDLGELSDWARGLSGVKNLYFHVNDLSPDTHKKGEKGDVTRIRGLHVDVDARVPDGGWPKGEPTPERLAELTAHGEAERRRIRRIFEDWEVDGRKLPFPRPTAVIDSGGGFQGFWRFEDDEEVGPDVAEALNRLIAGALGGDMPTVDVSRLMRLPGAVNLPGQKKRWRGRTDAPTRLVWADWSRRFRASDFPAPAPAARAT	Gemmobacter nectariphilus	cellular organisms; Bacteria; Proteobacteria; Alphaproteobacteria; Rhodobacterales; Rhodobacteraceae; Gemmobacter; Gemmobacter nectariphilus
PrimQH	WP_018454182.1	AVDFLKLLRPGGPWQLSAINPKVNNDIKTVTATTPDQARRFINRYNGNHNLYYAPNPVRIKDKKAAKTEVSAIEFLPGDLDPNEGEAPEAAKARFLAALKSFDPAPMFVVDSGNGVQVLWRLDQPIPLPDPVMVIGADGKTKPALSPEAQTIVDDVESRSKVAMEKLGSVAGTQNIDRILRLPGTKNLPTKAKIKKGRKACQSSLLAYNELAVCRLQDFATDAGSAKADSPEDSSA	Bradyrhizobium sp. WSM4349	cellular organisms; Bacteria; Proteobacteria; Alphaproteobacteria; Rhizobiales; Bradyrhizobiaceae; Bradyrhizobium; Bradyrhizobium sp. WSM4349
PrimQH	WP_023702564.1	AIRFLWLLHPEGPWVLWAKEAYGPGLWCSAAYGPGDEEKVSAWVVGHALHNQYYHVNPYPNVRRSERGALLKASKTDITEVRYLHVDVDPSPPPVDASDEEKARHVGAERDRIVPLLMDAEPTCIVDSGGGFQALFLLDVPVQLDGSVEMADDFARRNHALAVRLGGDVSAKDVSRVLRLPGTTNWPDKRKIEKGREVAPAKMLWHEPTTFPLSYFPAAEREKAS	Mesorhizobium sp. LSJC264A00	cellular organisms; Bacteria; Proteobacteria; Alphaproteobacteria; Rhizobiales; Phyllobacteriaceae; Mesorhizobium; Mesorhizobium sp. LSJC264A00
PrimQH	WP_056524779.1	AVAFLIALIGSGLLAVAAIDPELGGCHGATFALPTERDALSRWIEARQGKHNLYFTLNEPVPREQQQGKHGRVCKADIARIRGIAIDCDPHFDPTADDGGLSKERERLWHQALDWRQRQEASAVIDSGGGYQGVWLLRESLPATPQTIAAAEAQARGFALLNGGDNTHDVSHLFRMPGTVNLPNAKKRARKRVPAPVLGKVYDPRRLHTLDHLAILAPPITARAATA	Methylobacterium sp. Leaf361	cellular organisms; Bacteria; Proteobacteria; Alphaproteobacteria; Rhizobiales; Methylobacteriaceae; Methylobacterium; Methylobacterium sp. Leaf361
PrimQH	WP_052075713.1	IQQFLAQVGGEAIQLVTFPAAGGPSQTRWFGDDAAGAAVWAAERNVAGANVYYSVNAVRPGLNKKASKEDVTAIHYAQVDIDPPKGEANFDKAAAVSRLRDAELPPHVIVDSGGGVQALWRVDGLDAPAVEAINRSLIAQFGGDPACWNVDRILRVAGTINLPNAKKRSSGRVAAAATVLGVSDGRTTPAELTAAYGATPPPEHADRP	Sphingomonas taxi	cellular organisms; Bacteria; Proteobacteria; Alphaproteobacteria; Sphingomonadales; Sphingomonadaceae; Sphingomonas; Sphingomonas taxi
PrimQH	WP_006727677.1	AAEFLQGYDPTGWHNVVRINPQTGYTDGKTFAPGSWAEIAAYVDAWDGKANLYFSVNAPKPNSADGKLAKDDIAFIRAVFVDKDPDKSLPFPEARSELEQYVPQVLKHSMRPSVTLDSGGGFQFLWKLAEKLDASTFQKAVEEQGRGLAALFVGDSVQNIDRILRLPGTQNIPDAKKRARGRTTVLIARLVDAHEATFTLDRLAAYAPPLQKPERE	Agrobacterium albertimagni	cellular organisms; Bacteria; Proteobacteria; Alphaproteobacteria; Rhizobiales; Rhizobiaceae; Rhizobium/Agrobacterium group; Agrobacterium; Agrobacterium albertimagni
PrimQH	ESY92673.1	AIQFLKILDPTGRHNLVAFDPAVDSGPPIGARSFTAGDWSGIAEFVDRHSGTANLYLTGNEPIENAPHGKLGKKHIGGIRAVYADVDPTGGVDFDQARAALAAQSETLKAGAIPPTVIVDSGGGFQYLWLLTEKLDPDQFQSWAEGQGRALAHLLGGDAVQNIDRLLRLPGSPNIPTPGKVAKGRTRRLARVVSAETSRLYKPTDLSSAVAPMLKPPTAS	Mesorhizobium sp. LNHC209A00	cellular organisms; Bacteria; Proteobacteria; Alphaproteobacteria; Rhizobiales; Phyllobacteriaceae; Mesorhizobium; Mesorhizobium sp. LNHC209A00
PrimQH	WP_056240874.1	AVEFLQSFDPSGWHNLVAIDPEGGGPIGRTFPPNAFHEISKFVERHNGKRNLYFTVNEPSATAPHKKLEKGDIGTIRAVFTDIDPADANLTKERQRLKALAFASDADIVIDSGGGVQLFWQLASKIPAADFEWAEGCCRRLGKDFGGDNTWNVDRLMRLPYTVNLPDAKKRAKGRSKAIATVLRTQRGRWTRDALEQAFPPIASDRIG	Mesorhizobium sp. Root552	cellular organisms; Bacteria; Proteobacteria; Alphaproteobacteria; Rhizobiales; Phyllobacteriaceae; Mesorhizobium; Mesorhizobium sp. Root552
PrimQH	WP_051961219.1	AIQFLTALDADGAHNLVSIHPETGITEGKTFSPGRWDEIAKWIDARDGKCNLYFTPNEPRSDAPDKKPGKRDIVTIRAVFADVDPEGGAAELNSERARLRGVATELASGDLPPSFSFDTGGGIQLFWLLKTKLAAADFAQAAEDLGRGIKITLNGDGVFDISHIMRLPGTLNIPTAKKRERGRTERRVDILSRGGRRFDMGEIARSFVPVSDVSPK	Rhizobium sp. YR519	cellular organisms; Bacteria; Proteobacteria; Alphaproteobacteria; Rhizobiales; Rhizobiaceae; Rhizobium/Agrobacterium group; Rhizobium; Rhizobium sp. YR519
PrimQH	KUO56518.1	TVRFLRMMRPDGKCVLSAICPNGGGIETRTFELDPPDRLLNWLGRWNGKRNLYWTPNTVKADANPNKKPEEADIEWMDMLYVDADPRKGADWTEERQRIHKAFEDFDPPPSAVVDSGNGFQAFWQLVPEDRLYVGDGPEAVASAKLYNIALRDKLGGDNCQSLDHLMRLPGTRNLPNKKKRDAGRVEQTASVVKWPTP	Sphingomonadales bacterium BRH_c3	cellular organisms; Bacteria; Proteobacteria; Alphaproteobacteria; Sphingomonadales; unclassified Sphingomonadales; Sphingomonadales bacterium BRH_c3
PrimQH	WP_060910501.1	MDSVGRHDLAAIDPTLPVGHPAKIETATFQPSQRADAGAWIEARQGRKNLYTSVNRAAATAPTARRLNRENIGTIRAVVADLDPRKLQGGDASGENFKRERSRLLEVVTDISGADCPPTLIVDSGGGYQAWWQLAKPLPATPENVELVEGIGRTIQQRYGGDSVFDIARIMRLPGTVNVPGPEKAAQGRAPALASVLPLSTGLPATLEALRAWAPPTAAASAK	Bradyrhizobium diazoefficiens	cellular organisms; Bacteria; Proteobacteria; Alphaproteobacteria; Rhizobiales; Bradyrhizobiaceae; Bradyrhizobium; Bradyrhizobium diazoefficiens
PrimQH	WP_051091289.1	ASDFLRQLDPIGRHNLVAFRDDRLTDGRTFEPGAWREITEWVNQRDGKANIYFSLNEPAPNAPHGKLQKSHIARIRALHCDVDPSDGAPFDLERSRLHDLAQSLRDRPNAPPSLTIDSGGGVQLLWRLPEPLDAETYGGAAEGLNRGLIRDLGGDPSTWNLDRLLRLPGTMNLPNAKKRARGQVERRAALIAADGLPVTMQGLAAVHEPASTAAKAD	Methylopila sp. M107	cellular organisms; Bacteria; Proteobacteria; Alphaproteobacteria; Rhizobiales; Methylocystaceae; Methylopila; Methylopila sp. M107
PrimQH	AMW34876.1	PVAFLQDFDAEGCFNLVAIDPETAFVTGRTFAPKDWDAMRAWLTERNGRQNLYFTVNEPYPTAPDKKLAKGDIAAIRAVYVDADPHKDKLFDDERRRLLDLARAARSSSCPPTFVVDSGGGVQFFWRLAQKLPASGHRQWAEAQGRALAYAVGGDAVQNIDRIMRLPGTVNIPDATKRARGRTAAGARVFAATGAVYTTDALSFYATPRGPGSDH	Haematospirillum jordaniae	cellular organisms; Bacteria; Proteobacteria; Alphaproteobacteria; Rhodospirillales; Rhodospirillaceae; Haematospirillum; Haematospirillum jordaniae
PrimQH	WP_054144603.1	SLAFLVGMKPAGPWHLVAIAYGGMVQAATFHNNEKYRMETWIEERQDEDNLYFHVNEPSRWNVKATKRDIESVLAFHVDVDDPQEFALLDAFPLKPTATISSGNGRQAFWVLRQPLADIELAERINRAIADRCGGDNCHNVDRIMRLPGSVNIPNAAKEARGRKRVTACILEADWERVYGFEDF	Bosea sp. AAP35	cellular organisms; Bacteria; Proteobacteria; Alphaproteobacteria; Rhizobiales; Bradyrhizobiaceae; Bosea; Bosea sp. AAP35
PrimQH	WP_051883813.1	AIEFLKSLDPDGRHNLTALDPKREAPPEARTFAANDWPAMADWIDKREGRRNLYFSVNEPAAIAPNKKLSKSDMSAIRALCIDIDIEKPPSGADLATHFEKERSRLREIARQLRADVCPPTAVLDSGGGIQAFWILSEKLDAKTHQVAAEAQGRGLIHRFGGDSVENVDRIMRLPGTTNIPTAEKVARGQQRRRASVMWCGARYAFQEVGNHYPPASKAD	Agrobacterium tumefaciens	cellular organisms; Bacteria; Proteobacteria; Alphaproteobacteria; Rhizobiales; Rhizobiaceae; Rhizobium/Agrobacterium group; Agrobacterium; Agrobacterium tumefaciens complex; Agrobacterium tumefaciens
PrimQH	WP_049961865.1	AVDFLTRLHPNIPIQIVSMLPDGRPTAKTFEPDQLDEMRAHIEKKQGTHNIYFSVNQLRTSVAGKKAKKEDVVSSHCLHVDIDDVSALERILNARIPPTVVIFSGGGYQAFYRLTTDETDLARIERCNAALAVELSGDNCSNIDRIMRVPGTINVPNRKKREAGRTPTVAYVVEEATDWTREYDIDTF	Methylobacterium sp. B34	cellular organisms; Bacteria; Proteobacteria; Alphaproteobacteria; Rhizobiales; Methylobacteriaceae; Methylobacterium; Methylobacterium sp. B34
PrimQH	WP_036578267.1	AIDFLRAISPNRWDLAAIPPEGGRPEFRTFLPSDSAAVGKWIEARQGISGLYYQVNEVRDGFVNRKATKADIARVLHLHADIDVNDEETLRRIQSFVPAPTVIVFSGGGFQPLWTLRVPSTEFERVEQVNMALAQILGGDNCHNVDRLLRLPGTINMPNAKKRAAGRVPTLARII	Ochrobactrum anthropi	cellular organisms; Bacteria; Proteobacteria; Alphaproteobacteria; Rhizobiales; Brucellaceae; Ochrobactrum; Ochrobactrum anthropi
PrimQH	WP_022709798.1	AVEFLEHMYPGQRRHLVALPLKGRLEASTFSPSEDDEMRAWIEARQGEDNVYFHVNGLRPGVMNKKANKNDVAIAHFLHIDIDDPDALERVLAFSPPPTVIVFSGGGYHAYWKLKEPNDDLVRVETINIALANVLGGDNCHNIDRIMRLPGTVNIPNATKQVKGRKPTVARAVKADWSLTYSLNDF	Pseudochrobactrum sp. AO18b	cellular organisms; Bacteria; Proteobacteria; Alphaproteobacteria; Rhizobiales; Brucellaceae; Pseudochrobactrum; Pseudochrobactrum sp. AO18b
PrimQH	YP_223957.1	MSIVPNGRITTTTFRPQHERMLSDWLESRAGHENIYFQVNDTGEKSITKKPTKADIVAADWVHVDVDPSADPSLFDAERKRILKKLKGHSPAPTLIIDSGNGYQAFWKLAEPVRVTSPSEEAWADFERYNRQLETDLGGDHCFNVDRIMRLPGTINVPNKKKRTQGRTERLAKLVHKADQSVELSLFPQAPLLDGG	Phage phiJL001	Viruses; dsDNA viruses, no RNA stage; Caudovirales; Siphoviridae; Yuavirus; Phage phiJL001
PrimQH	ABD55815.1	VAFLEGWRSGGPWVLTAIEVDPPKGRDPRTPTVALSAPEKARQWITDHSGGGWNLYFTVNVTRGPVGKKPKKADMAAATGLHVDVDPRPGEDIDRERARAEKVLRGYGPQPTVIIDSGGGFQGFWKFDEELHLTGEPEDETRHLPVEERNLKIEAVLQGDSCHNVDRVMRLPGTVNWPNDKKRKKGRKPALAQVVDVDWSRTYAPGDFERSPMFAKSA	Jannaschia sp. CCS1	cellular organisms; Bacteria; Proteobacteria; Alphaproteobacteria; Rhodobacterales; Rhodobacteraceae; Jannaschia; Jannaschia sp. CCS1
PrimQH	KPP91322.1	ALDFLDKFCGDGLRVLTAIPPDGGKTTTATFGAGERDRMAEWIDARQGRQNIYFTVNRVFGPVRSKPKKSDIEAAIALHVDVDPRAGEPLAAERERAEQVLREHDPAPSVIVDSGGGYQGFFLLDAPVVMEGERGDEARHLPVEDRNRRIEVALGGDDCHNIDRIMRLPGTVNLPGEKKRKKGRTPRVARVIFADWSLRYRLADFAPLAKAATA	Rhodobacteraceae bacterium HLUCCA08	cellular organisms; Bacteria; Proteobacteria; Alphaproteobacteria; Rhodobacterales; Rhodobacteraceae; unclassified Rhodobacteraceae; Rhodobacteraceae bacterium HLUCCA08
PrimQH	WP_025059185.1	AVQFLQTWVEGGPWVLTAIDPDSGRITTTTFEAGKQSEMQNWIEHRQGKQNLYFTVNPVIRPVLSKPKKTDMRGMRCLHVDVDPRPGERLESERVRALKLLREFEPKPTVIIDSGGGYQGFWMLDKEHETNGDEATAAELEAYNLNIETMLQGDACHNIDRIMRLPGTVNLPGKKKREKGRKAALASVVEVDWARVYPISVFKAAEKLGAQ	Sulfitobacter donghicola	cellular organisms; Bacteria; Proteobacteria; Alphaproteobacteria; Rhodobacterales; Rhodobacteraceae; Sulfitobacter; Sulfitobacter donghicola
PrimQH	WP_057504976.1	AIEFLKKWSPEGSWVLTAIVPDGKIETTTFQPAEWVEAAQWIEERQGVANQYFHVNPVRRELKNKASKEDVAALAWLHVDIDPRAGEDIAEEQDRALRLLRDHSPKPTVILFSGGGYQGFWKLAPDDRLVIDGNVAKAQELEAYNVQLEKVFQADHCSNCDRIMRLVGTVNLPTAKKRKKGRMPALATLVEWDDAAVYSIDQFTPAAKATAT	Stenotrophomonas nitritireducens	cellular organisms; Bacteria; Proteobacteria; Gammaproteobacteria; Xanthomonadales; Xanthomonadaceae; Stenotrophomonas; Stenotrophomonas nitritireducens
PrimQH	WP_049832066.1	SFDFLKKMYPSGRWVLTAIRPDQKGIDTQTFGPDNEGACKSWLRKYAGRWNIYWSVNPPLHDLSKKAEREDIKEVVYLHVDVDPRAGEDLMAERERLEALFSTKLPSTVPAPTAVLFSGGGYQAFWRLEVPIPINGDLQLAEDAKRYNQQLELIFGGDNCHNIDRVMRVPGTINVPDERKRKKGRTQQLATLVSYTDATYPLGKFTPAPSVAAR	Bradyrhizobium japonicum	cellular organisms; Bacteria; Proteobacteria; Alphaproteobacteria; Rhizobiales; Bradyrhizobiaceae; Bradyrhizobium; Bradyrhizobium japonicum
PrimQH	CTQ56722.1	AVNFLKWFRPEGPWVLTAIVPGGRITTTTFRVDQEKLLRDWLSARAGHENIYFQVNSTGKKNVTRKTRKSDIVAAEWLHVDIDPTGDITSFDIERKRILKKLREHSPPPSVIVDSGGGFQAFWRLSEPVEVDNPSEEAWADFERYNRQVEADLGGDHCHNVDRIMRLPGTINVPNKKKRAKGREPAQARVVSQQDQTFELSVFSQAPLLDGG	Labrenzia alba	cellular organisms; Bacteria; Proteobacteria; Alphaproteobacteria; Rhodobacterales; Rhodobacteraceae; Labrenzia; Labrenzia alba
PrimQH	WP_019626991.1	ALDFLRRWSPDADWCLTAIIPDGKTETATFKPTEEEKARAWIDDRQGHKNLYFHVNATRGRRSSKPKKPDMAAFRAFHVDIDPAAGEDFEEERQRIAAMLSDNLPEGIPAPSVVIDSGGGFQAFWLLAHPLPIDKPSEAAPEPWADGEAYNRSLELAFRADSCHNCDRLMRLPGTVNLPNKKKASKGRVPTLARLLSWEGTRYPLDHFDRLKVTAKPAPSAPSA	Thioalkalivibrio sp. ALJT	cellular organisms; Bacteria; Proteobacteria; Gammaproteobacteria; Chromatiales; Ectothiorhodospiraceae; Thioalkalivibrio; Thioalkalivibrio sp. ALJT
PrimQH	WP_049832495.1	AADFLKLVYPEGPWVLTAIRTDRKAIETRTFRPTDVEALLSWLKQHNGERNIYWSVNPPLRALSKKADREDIKEVAYLHVDIDPRAGEYLASERVRCAALLTDHLPSGIPQPTAVVFSGGGYQGFWKLDAPIPINGDLSLAEDAKRYNQQLELVFGGDNCHNIDRIMRLPGTINVPDERKRRKGREPELATLISWVPENVYTLDKFTPAPAVQSP	Bradyrhizobium	cellular organisms; Bacteria; Proteobacteria; Alphaproteobacteria; Rhizobiales; Bradyrhizobiaceae; Bradyrhizobium
PrimQH	WP_049810202.1	AIAFLNAFEPEGPWVLTAIPPHRKGIQTRTFGPDCMDQLKQWLVTRNGNANLYFHVNRPLRNLDKKAEREDIKEVRWLHVDVDPRVNEPVEDEQRRILSLMTDRLPAGIPKPTVILFSGGGYQAFWRLEGPIVLDGKLELAETAALYNVAMEHIFQGDNCHNIDRIMRLPGTVNIPDERKRLKGRRPALARVVTFDTSRVYPLSAFTPAAPTRSD	Bradyrhizobium japonicum	cellular organisms; Bacteria; Proteobacteria; Alphaproteobacteria; Rhizobiales; Bradyrhizobiaceae; Bradyrhizobium; Bradyrhizobium japonicum
PrimQH	WP_051677478.1	AIEFLQQFEPSGPWVLTAIRPDRKGTETRTFYPSALDALTEWLNSRNGNLNIYFHVNHPIRDLMKKAEREDIKEVRWLHVDIDPRVGEPLAEEQQRLLSLLTDKIPPGIPKPTAIIFSGGGYQGFWQLKEPIQIDGNLELAENAARYNLALEKAFQADHCHNIDRIMRLPGTVNIPDERKKRKGRQPSQARLIEFDAARSYPVNAFSQAPSARGD	Bradyrhizobium sp. URHD0069	cellular organisms; Bacteria; Proteobacteria; Alphaproteobacteria; Rhizobiales; Bradyrhizobiaceae; Bradyrhizobium; Bradyrhizobium sp. URHD0069
PrimQH	YP_001595849.1	AIDFLKKWCPEGPWVLTAIIPDGKTETVTFMPDRWQKAAEWIEGHQGKRNLYFHVNPVRRAMDVKASKEDMARLAWLHVDIDPRAGEDFEEERARALKLLQSYTPKPTVIVDSGGGYQGFWRLNPSDKLDIAGSVAKAQELEAYNIQLEKVFQADHCHNVDRIMRLPGTINMPTAKKVKKGRQPTLARLVEWNETSYPIEQFTPAVRVQMA	Pseudomonas phage YuA	Viruses; dsDNA viruses, no RNA stage; Caudovirales; Siphoviridae; Yuavirus; Pseudomonas phage YuA
PrimQH	WP_052156425.1	AIDFLRRWSPDDDWCLTAIIPDGKTETRTFKPSEADEAADWIEGHQGKRNLYFTPNRVRRPMSVKPSKPDIAAFRALWADLDPRVGEDLSDERQRIEALLTTGLPAGIPEPSAVVFSGGGYQAFWLLAEPLAIATPTADTPEPWATGEAYNRGLERVFGSDAVHNCDRIMRLPGTINVPTAKKVKGGRKPTLATLVEWNGTAYPLEAFKPAAATASTG	Pseudomonas aeruginosa	cellular organisms; Bacteria; Proteobacteria; Gammaproteobacteria; Pseudomonadales; Pseudomonadaceae; Pseudomonas; Pseudomonas aeruginosa group; Pseudomonas aeruginosa
PrimQH	WP_052156958.1	DFLNKYRTGGPWLLVAISPDKKGSPLAATFTDAAKAEAWALEQNKARNVYFSVNPTAKPINKKANKADIARLEWLHVDVDPRAGEDFEEERARIKSLLNGGMPKDIPAPSLVIDSGGGFQAFWRLAEPLDLNGDPEKIAQAEAFNIELANRLGGDHCHNVDRIMRLPDTINWPDVKKRQRGREPREAEVCSRTDATYPLSVFKAAPPKAEAITS	Pseudomonas aeruginosa	cellular organisms; Bacteria; Proteobacteria; Gammaproteobacteria; Pseudomonadales; Pseudomonadaceae; Pseudomonas; Pseudomonas aeruginosa group; Pseudomonas aeruginosa
PrimQH	YP_009125125.1	SVEFLQRLYAEGPWALTGISPDKKTIKTATFWPGGEMKLAAWLGENVGKLNIYFHVNRPMGELRKKAEKTDIEAMHYLHVDIDPRAGEDIEEERKRALDILRSANPAPTIIIDSGGGFQAFWKLEEPLPIHGDLAAAEAAERYNIHLERLYGADNCHNVDRIMRLPGTINLPDAKKLKKGRKEALASLVEFNDNVYSISSFTAAPKVQSE	Pseudomonas virus Ab18	Viruses; dsDNA viruses, no RNA stage; Caudovirales; Siphoviridae; Ab18virus; Pseudomonas virus Ab18; Pseudomonas phage vB_PaeS_PAO1_Ab18
PrimQH	WP_053817753.1	PIEFLNRLRPGGPWCLTAIPPEGGATETRTFKNANDAEAWIAQHNGKRNLYYTVGTVAKPTGKKPTKADIAALEYLWVDVDPFAGEDLQAERARILDMLRDAKPEPSVIVDSGGGFQALWKLSEPLTITDPAEAERYNRELERIFKADSCHNVDRLLRLPGSLNIPNAKKRAKGREAAEAEVYCWNDTSYPLSAFTAAPPINSAAGT	Pseudomonas aeruginosa	cellular organisms; Bacteria; Proteobacteria; Gammaproteobacteria; Pseudomonadales; Pseudomonadaceae; Pseudomonas; Pseudomonas aeruginosa group; Pseudomonas aeruginosa
PrimQH	WP_051059504.1	DFLDNYRPGGPFVLTSIVPDGKTETRTFTDSKEAEAWAIRQNETKNIYFHVNRTRGPLTAKAKKEDIAAVEYLHVDIDPRTGEDFEQERTRILRLLTAELPKGVPAPSLVIDSGGGFQAFWRLAEPLNIDGDTDKAHEAERYNRALELAFSADSCHDVSRIMRTPGTMNWPNKKKRDKGREPREAEVYSRTGATYPLTAFKPAPAVAST	Pseudomonas thermotolerans	cellular organisms; Bacteria; Proteobacteria; Gammaproteobacteria; Pseudomonadales; Pseudomonadaceae; Pseudomonas; Pseudomonas thermotolerans
PrimQH	WP_047828934.1	MFFQEIFKNAHGCVELRFIHPNKSIRRYSVDLGGAESWEKIDRLVEYYDTKAHCYFSLCPRNTPEGKEIHDVSGISVLWADIDAHGRPKSEAWEQVQKLDPLPSVLVDSGGGYHAYWLLDDFYPTPDDETRDDAAAIERGLTRHMGGDMAATDLARIFRVPGTMNIKPETMRKAEIISWHPDIRYPVSVFQGMAEKSGRKLSVTNR	Peptococcaceae bacterium CEB3	cellular organisms; Bacteria; Terrabacteria group; Firmicutes; Clostridia; Clostridiales; Peptococcaceae; unclassified Peptococcaceae; Peptococcaceae bacterium CEB3
PrimQH	WP_014810784.1	DFLEALFAQYYKEHRGFILVKSVKRGDPKMSTRYFPNIEILAKEHYGEERDVYFGICPRERMKAEKEHIHYLVALWADLDIGAEGHEDKRIFYEGPQQAAKAIRSFPRAPSIIVESGRGAHLYWLLKQVLEVTDIEKIEKVLRTISEHLQCDTDVNLDTVLRLPETVNTKVPGKPVNCDVKFINPNFRYTIQDFENLGQRIVAP	Desulfomonile tiedjei	cellular organisms; Bacteria; Proteobacteria; delta/epsilon subdivisions; Deltaproteobacteria; Syntrophobacterales; Syntrophaceae; Desulfomonile; Desulfomonile tiedjei
PrimQH	WP_019054974.1	VRGWLTHLYGGCPGLLSICSDKDGWVGRRFATDGPGIEAAVQYVSERDRRKAKGVYAQSTTLREHPPVGPDGKKGRGGEDLAFGLTHLWADGDYGTIGHKPGPDDLPAPPDADSVAKVVAESGLPTPSGWVNTGGGYNPVWLLAENYLIQNAEDSARVKAVTTGVQAILAAEAYRHGWSWDVEVGNLDRLMKVPGPPNRKEGLERPTSVGPGTGEVFEWTDLAATVSELAPAARE	Streptomyces prunicolor	cellular organisms; Bacteria; Terrabacteria group; Actinobacteria; Actinobacteria; Streptomycetales; Streptomycetaceae; Streptomyces; Streptomyces prunicolor
PrimQH	WP_048872498.1	MKTQPLTLDPQFAQLLTILHRGGAAGYYWKKGAGSTWWNGSGPPAPTAQRDLYFGVHPCSAIPPTNKEGEPCEPQGVRSQLPYIAVINCLFAEFDAKDFGGDKAAALAHVERLRPAPSVVIDSGGGYHCHWLLSQPWALTNDTERQRARELQWRWVAYVDGDDGAKDLARVLRVVGTLNTKYSPPRPVAFVRCDLGALYDLAEL	Scytonema tolypothrichoides	cellular organisms; Bacteria; Terrabacteria group; Cyanobacteria/Melainabacteria group; Cyanobacteria; Nostocales; Scytonemataceae; Scytonema; Scytonema tolypothrichoides
PrimQH	KXO87840.1	MWFSPNPLTLEPGVSRKGGEADVARGIALYVDLDVVTPDVKDKGLASLSECEQVVEKLTAVLGCAPVVVIESGHGLQPIWRVRDAPLITDGAVAWKTISARWAALVRQVAAEINPKGHVDSIFNIDRVLRCPGSTNWKVPDEPVPARGYVNADAGWLDVAELTSVLPEAPV	Tsukamurella pulmonis	cellular organisms; Bacteria; Terrabacteria group; Actinobacteria; Actinobacteria; Corynebacteriales; Tsukamurellaceae; Tsukamurella; Tsukamurella pulmonis
PrimQH	ABP44458.1	LLEVLRALGFTERDRIPICTRRPGGDFVSMLYAVRDLAGWMPPQDRDVWFGANPVGRHVSASKKGGEADVTRMRTLFADLDVKPGKCLDSLEQCYAAVGGLAEYVDAEPAVLIESGHGLQPLWRVGSPPGDSNVIDRDWPRQEFRETWWRFGAVVQRAVQDATWAPDGSQNTRMVDGVFNIDRVLRCPGSINWKNPEEPVPVRTRLVAGADRLMMHSLVSRLDRDGIKP	Mycobacterium gilvum	cellular organisms; Bacteria; Terrabacteria group; Actinobacteria; Actinobacteria; Corynebacteriales; Mycobacteriaceae; Mycobacterium; Mycobacterium gilvum; Mycobacterium gilvum PYR-GCK
PrimQH	WP_042940039.1	VDDLLRALGHRDTDRVSICSKPAQGGFRAKLMTVDQVAEVGLPSGCDVWFSPNPISKEVSRGRGTDGDVPRVRALFADLDVKPGALKTVDECVKVVGRLSRALGQRPVALVYTGGGVQPYWRIASPRSRSGLIVPEADEARLDRESWRLLYERWGGLVQAVVTSVNRNAQIDNVYQLSHIMRCPGTVNQKYPASVVTELCPLAQGVRWDRIKAAVDRDGIGPLSGV	Rhodococcus sp. AW25M09	cellular organisms; Bacteria; Terrabacteria group; Actinobacteria; Actinobacteria; Corynebacteriales; Nocardiaceae; Rhodococcus; Rhodococcus sp. AW25M09
PrimQH	WP_027503908.1	MNFKHPVRGGFSSCLTTVRELPQRELPQDRDVWWGVNPISPSVARGRGTEADVTRVRAVWGDLDVKDGSLASMERCYAVVEVLSRWVGSEPSVLIESGHGVQPLWRVRSSRTQPNRVAEHWQLDGSAGEMWPLQRWREVCAGWGGLVAAAADHVQAGARVDSVFDLSHILRCPGTVNHKQIDRPVAVRTALNPAAPGLTRLGIVNAVAERAIV	Rhodococcus sp. UNC23MFCrub1.1	cellular organisms; Bacteria; Terrabacteria group; Actinobacteria; Actinobacteria; Corynebacteriales; Nocardiaceae; Rhodococcus; Rhodococcus sp. UNC23MFCrub1.1
PrimQH	WP_032364089.1	MSVGGLAEWTPPADRDVYFGVLPIARSVRRGRGTEADVTRVRAVWADLDVKNGSLASLSECYAVTDLLSEWVGSPPSVLIESGHGLQPIWRIRSTPTHPNRVAEHWPGSPGELWPLQRWRTECARWGGLVALAAETVHPGARVDSVYDLARVLRCPSTVNHKQSQAPVPVCTALNAAARGVTRRGLVNVLDSHSIV	Rhodococcus fascians	cellular organisms; Bacteria; Terrabacteria group; Actinobacteria; Actinobacteria; Corynebacteriales; Nocardiaceae; Rhodococcus; Rhodococcus fascians
PrimQH	KKW44859.1	MPARPVLSDQSRQFLSHLHRGAPWGYWFILPGETSSWWPTTKPAALPIGTVNIYFGVHPSAEQRGRKGRSTKESVAAINCLFAEFDAHDSGQKTQILDRLEQERNRPSVVIDSGGGYHAYWLLRDPFFLTTEEERQRAIHIQDAWVHIVGGDPGAKDLARMLRVPGTRNYKPKYAPDFPLVHFVWSEMDTLYNLDDL	Parcubacteria group bacterium GW2011_GWB1_56_8	cellular organisms; Bacteria; unclassified Bacteria; Bacteria candidate phyla; Patescibacteria group; Parcubacteria group; unclassified Parcubacteria group; Parcubacteria group bacterium GW2011_GWB1_56_8
PrimQH	WP_054033648.1	ATHFLSRLFEASMQNDCGEIQIDGFYNGPKYQSYHNTIPDAVDAAYRACQQGLDVYFGVNPRVGKAGKEENVHYLSSFHAEIDYGHDGHKKKPEYDTYDEALTAIKAFEIPASLVIHSGGGFHCYWILDFPAEVLKIGLNDLKNVNRAILSKIHADGGTHNINRILRVPGTFNFKIPGNPRPVIIIDDSGPTYDLKAFESFMDFQPK	Desulfatitalea tepidiphila	cellular organisms; Bacteria; Proteobacteria; delta/epsilon subdivisions; Deltaproteobacteria; Desulfobacterales; Desulfobacteraceae; Desulfatitalea; Desulfatitalea tepidiphila
PrimQH	WP_012176325.1	VYNFFNIMFGDIGTKGYGAIEIRVLKDGHPNALFNSNFGKVIEAAFNYCNLAHDVYFGVNPRIGGAGKKENVHYVTTLHVDIDYGKPGHKKASEYADYDSALNAIQRFELKPTVVIHTGGGFHCYWVLENPVCVKDVGIEKVEDINKALSRLLKGDTTSQVNMILRVPYTYNFKIPENPREVAIVDKSGPKYNLENFDYLVSKEPEI	Desulfococcus oleovorans	cellular organisms; Bacteria; Proteobacteria; delta/epsilon subdivisions; Deltaproteobacteria; Desulfobacterales; Desulfobacteraceae; Desulfococcus; Desulfococcus oleovorans
PrimQH	WP_027408868.1	KSQFLKFWFEGSEGYVEFKFINEEGVKGQRFIDVVDINEGLLQRFIDKGTTEKLNVYFSVATRKARGLGEEEHVLDVPGLWVDIDQKHASFSEAMKKVFELPTPPSTIVSSGKGIHAYFKFMNPFRITDDESFDKIRVLSAQMHKYLNADNTSDLARVLRLPESLNFKYTEEGDLCEIIEHSGSLYSLDDFQYLADVKVEI	Anoxybacillus tepidamans	cellular organisms; Bacteria; Terrabacteria group; Firmicutes; Bacilli; Bacillales; Bacillaceae; Anoxybacillus; Anoxybacillus tepidamans
PrimQH	WP_013002490.1	VHASLAYHFQDVPGLLSICSDKDGWAGRRFTTDEAGIEAATQYALKLDSRSAKGVYAQVTTLRERPAEGRGGKELAHGLTFLWADGDFGDVGHKPGLDDLPHPLDADHVREIVAASGLPEPSGWWLSGGGYNPIWVLAEPYIISSDDDRAAVEQFTMGLQAVLGGSAYSHGCSWDTQIGNLDRLMRIPGTVNRKAEPRATASLPGTGEPIDLAVIREAVQRLEPDARA	Streptomyces scabiei	cellular organisms; Bacteria; Terrabacteria group; Actinobacteria; Actinobacteria; Streptomycetales; Streptomycetaceae; Streptomyces; Streptomyces scabiei
PrimQH	WP_056133196.1	MHSILWGAHEWPEGAVLAVSRMWGDDRQRFGLAGCAPIDDVDATYTLIERTDRTATGTYMMVGGLAEAPATGRGKAIDVVGLPGLFIDADTADGAHAASADGLPHPTRAQVAEMLASTPWGPPSLVVNSGGGVHAYWALHELLDPNTSEGRETLAAWDAWWTADATSRGYAWDKGVALDAARVLRPAGTMNRKRGGEGVPVTIEDAQPGRRYDVDDIVAYLPSPD	Sanguibacter sp. Leaf3	cellular organisms; Bacteria; Terrabacteria group; Actinobacteria; Actinobacteria; Micrococcales; Sanguibacteraceae; Sanguibacter; Sanguibacter sp. Leaf3
PrimQH	WP_036415936.1	MWISEGSVCPIHSAITTAGTPRSVINPLLADLDVAPGKCATIEVAHAVVDDLSAILGTRPSAIVDSGHGLHPYWPVADGQIVDGDIRVARALVRRWGRLVTAVAGARKAETDNVFDLARMMRVPGTRNNKSVNGQGALPVTGYADSGAPLAMAEIDERLTEVGVIEEPGD	Mycobacterium gastri	cellular organisms; Bacteria; Terrabacteria group; Actinobacteria; Actinobacteria; Corynebacteriales; Mycobacteriaceae; Mycobacterium; Mycobacterium gastri
PrimQH	ADB76084.1	LSNLVEALTYEPDEVVAVCHQDAQGGERGIFTHQHVPATADAIWDEASRWVDTSDLWWSINPLAVPEGYGGRGTAEHVTRFAAAYADLDVKPGGLPSMAAAWEVIDVVSALLGHEPVAVISSGHGLQPVWSIDPTDERTNLTADDKHRSDARALMRRFGRLVAHVAETVTEEHRGHVDSVFDQARVLRLPGSVNRKVPGAPVPTGVRFPGGSPLGVAELVDVLDAYGVLERPED	Geodermatophilus obscurus	cellular organisms; Bacteria; Terrabacteria group; Actinobacteria; Actinobacteria; Geodermatophilales; Geodermatophilaceae; Geodermatophilus; Geodermatophilus obscurus; Geodermatophilus obscurus DSM 43160
PrimQH	WP_019204532.1	LADIIHLLGHRQWTSIMQKQVGASKVINHHVTPGIVPALAAGLVDSDVWYGVNEISTPPADNRRATERTVGRWCAVWADLDFGTGKSGDQDTINAIIDDITAAYGTEPVFMTLSGHGVQPVWTLDPHDPATILDTPEKRARAVALLKRHGRLVQASAAARGVKADSVFDLPRVLRAPGTVNWKYPNEPVETAAIRGQGAPITVAQVEDALTTAGVEAMDAD	Tsukamurella sp. 1534	cellular organisms; Bacteria; Terrabacteria group; Actinobacteria; Actinobacteria; Corynebacteriales; Tsukamurellaceae; Tsukamurella; Tsukamurella sp. 1534
PrimQH	AMS03705.1	LVDVVALLGHRRWTSIMQKELGADKVVNHHVTPGIVPALVDALSDGDVWYGVNEIIAPPAPARPGERSNGRATEKTVARWCAIWADLDIKSTGCPDVETAERIIADLSTVYGQRPTYVVSSGHGLQPVWVLDHADPATDLVATDTDEKYGIDRRVQAAALLRRHGRLVQATAVAHGAKADSVFDLPRVLRAPGTTNHKNAGAPVSTSAVLDTGAPLTVVQVRDALEAAGIDELPVQ	Gordonia phage BetterKatz	Viruses; dsDNA viruses, no RNA stage; Caudovirales; Siphoviridae; unclassified Siphoviridae; Gordonia phage BetterKatz
PrimQH	WP_051427165.1	FTDLLQALGHDGTEHVTIAWSAPEGNFRQQTMTAAAAPAFVEALPVGTNVWYSVNAMRPSGSRSAADATRWTSLWADLDVATNIKQNGLPGFDVAYAVIKVLSGMLATRPAVIVSSGHGLQPLWLIDPTDPAADLTTESARTVATDSLKGWGRLVKQVVEDHGGKADNVFDLPRLLRAPGTVNTKPGMEPVPATAVLDAGQPLTITGIVDVLGLFAPQPGA	Arthrobacter sp. H20	cellular organisms; Bacteria; Terrabacteria group; Actinobacteria; Actinobacteria; Micrococcales; Micrococcaceae; Arthrobacter; Arthrobacter sp. H20
PrimQH	WP_046302236.1	GAPLLELLGIRQDEHVSVCWQRPDRNFMAQLTSGSDAARVAAEHINDANVWFGVNPIGRHVRGGRGRAEDVTRCVALWADLDVGKDGACVDVDQALMIVKEVSEMLGANPIALVDSGSGGLHPYWLLDVGDPAWRFKLNPEEPWKDNAARERAQNGLRRFQRLVDHVAARHGVKVDNVSDMSRVLRWPGSYNRKRPDQPGLVELVESPLGIPEPLTLEWVENALDEAGIPAEAPKS	Mycobacterium	cellular organisms; Bacteria; Terrabacteria group; Actinobacteria; Actinobacteria; Corynebacteriales; Mycobacteriaceae; Mycobacterium
PrimQH	WP_037191849.1	MRTLLALGLRSDDIVSTIGKSPAEERRLNVESVAWYHTNRFAPPQDWNCYFGLNPVRTGLPFGSRGKEVDVTRIVGLFADLDIKPGALGSLAECHKVAAKLTGILGIKPAVIIESGHGVQPIWRIANTKRSPNCISSAVEREQWKGLLQRWGGLVQQMSSEVRPGSCVDGVYDLSRILRMPGSVNNKNPKAPVPVVTRIGSESRSVHRSSLLRALDTYDAQP	Rhodococcus fascians	cellular organisms; Bacteria; Terrabacteria group; Actinobacteria; Actinobacteria; Corynebacteriales; Nocardiaceae; Rhodococcus; Rhodococcus fascians
PrimQH	WP_020109612.1	FADLLDLLNFEDDERLSICSQKPDGPFEHTAPLDRANAVGVATSPLYVDHRCVWFSVNPVAVPPGYLGRGTDEHVTRVAALFADVDHKAGGVTDADTANTVTKAISAALGQFPAAVVFSGNGGHPYWVTDPEDDAWTLDTEDKRAAAAALYRRFHRLCAHLAGTHGGSVDNVGQLSRILRVPGTFNRKDAANPVAVRLEVYPYGPGGPLTFAEVAEALDAYDVPEEPED	Nocardia sp. 348MFTsu5.1	cellular organisms; Bacteria; Terrabacteria group; Actinobacteria; Actinobacteria; Corynebacteriales; Nocardiaceae; Nocardia; Nocardia sp. 348MFTsu5.1
PrimQH	YP_003856946.1	LTDLLELLGYADGEHVSLNYQAPGGPFSSTVVEYQEDSDSLQGLAMSLANGRNCWFGVNPTLPRPVDADGKQKGRGGADDVTRLAAIWCDLDVKPGACRDIAHAHQVIDELSAILGTRPSAVVYSGNGLQPYWPIDDGTIAPAEPVGDLDEQTIAASAELRADAAALLKRWGRLACIVADGLGAKIDRGVYDLARVLRVPGSHNLKDTDNPKPVTIDGDTGAPLGLDELRERLDEHGVAEYEGD	Mycobacterium virus Angelica	Viruses; dsDNA viruses, no RNA stage; Caudovirales; Siphoviridae; Tm4virus; Mycobacterium virus Angelica
PrimQH	WP_006245582.1	MVVKSLPEHADIYFGVNPVKGPERRNGGRGKVDDVTRLAALVADLDFKVNGCGDESTARQIIDVLSSMLHVRPSAVTNSGGGLHAYWPVRDGFINDDNRETVSVLSKRWGRLVKETARALGAAADAVFDLPRVLRVPNTFNCKHDPIPVVCHADNGEALTLKEMDSRLSQFVVNGE	Mycobacterium tusciae	cellular organisms; Bacteria; Terrabacteria group; Actinobacteria; Actinobacteria; Corynebacteriales; Mycobacteriaceae; Mycobacterium; Mycobacterium tusciae
PrimQH	YP_009150938.1	FSDLLEALNFGGGEYVSLLTVDRDGNAQSSVVGADHAARVADALCRMSDRNVYFGVNPTRRREEGEKGRGNAADVTRLAALFVDLDVKPGGCDSYETARAIITDLSAMLGTAPSAIVRTGHGLQPYWPIEDGQLGPEQGHVKAAALLRRWRRLVDRVAEAHGAKADNVHELARQLRVPGSFNVKGEPIPVVAEVSPGGPLTVAQIDEVLTDQGIVETEGDL	Mycobacterium phage fionn	Viruses; dsDNA viruses, no RNA stage; Caudovirales; Siphoviridae; Tm4virus; Mycobacterium phage fionn
PrimQH	YP_009195318.1	FTELLDSLGYTEGEHLSLCHQVPGHNFMANVIEFDDRAQAKALRYVDDCDLWFGVNPTRQRGADEGGRGTAEDVTRLAAVWCDLDVKPGACRDLAHAWQIIDELSILVGQRPTAVVMSGHGLQPYWEIEDGQLVSPCAADADDPTMQAASEELRAEAAAVLKRWGRLAVMVAERQGAKIDRGVYDLARVLRVPGSYNRKGEPVLVTCERGGGGPLSIEELTERLNEAGVREQDGD	Mycobacterium phage Mufasa	Viruses; dsDNA viruses, no RNA stage; Caudovirales; Siphoviridae; unclassified Siphoviridae; Mycobacterium phage Mufasa
PrimQH	AKJ72333.1	LDELLDLLGHHLVALCWKTGPDGTFTTRITTPTDAATHAHTLTTSDVWFSINEVAGPTGDRPRGGADHITRLTSLWADLDVKDGAFATEADARAVIDDLSAALHTTPVAIIHSGHGLQPLWQIDDDAATINDPDRRALAQTVLARWRRLVDTIADRRGAHVDAVFDLPRILRAPGTINHKTTPGAPAWCERGNGAPLSIAEILDVLDEYGIEQMDTD	Gordonia phage GMA4	Viruses; dsDNA viruses, no RNA stage; Caudovirales; Siphoviridae; unclassified Siphoviridae; Gordonia phage GMA4
PrimQH	WP_019735295.1	FDELLELLGYTDTEHVGICHQLEGHFNTAVLPSNAATAYVSNLPDTADIWYQVNPTSGPVRTNAGRGTADAVTRLAALWCDLDVKPGGCDTLTVAEQIIDDLAQILGTRPSVVIASGHGLQPYWPIDDTPITETFTVPDAAALLRRWGRLVALVADHRGAQVDNVYDLPRILRVPATINNKTTPVPVTAAATGGGPLTVEEIDERLSEAGIYHEPDP	Mycobacterium avium	cellular organisms; Bacteria; Terrabacteria group; Actinobacteria; Actinobacteria; Corynebacteriales; Mycobacteriaceae; Mycobacterium; Mycobacterium avium complex (MAC); Mycobacterium avium
PrimQH	WP_055117099.1	FAELLELLGYTDTEYVGICHSTNGQFSTAVLPPAAAPAYVDQLPNTADIWYQVNPTAGPVRTNSGRGTADDVTRLAALWCDLDVKTTGCPTMQSAWAIINELANLLGAHPSAIVKSGHGLQPYWTVDDGDITDACRTEMAALLRRWGRLVTLVASHHGSKVDNVYDLPRILRTPGTTNNKNTPVPVTAEPYPGGTPLSLDEIHERLNEAGIYETDAD	Mycobacterium peregrinum	cellular organisms; Bacteria; Terrabacteria group; Actinobacteria; Actinobacteria; Corynebacteriales; Mycobacteriaceae; Mycobacterium; Mycobacterium peregrinum
PrimQH	WP_063441057.1	ITDFFSFLYPDHIESGTIVISNLKNDKANKTKFISIRDTNKVEKYIENLVREEKDVYFNMALQDEKKAKVERIKSKRGKDLLIKRAFSFFFPKENRISEIAKATLEEERENYKNISEDMDIKKIKELEKKILSLKEKQEMVVPLLKSNPDQYRKFINEITDFTRGKTLTAKACFGVWLDVDVNIRGHHKNKDNQFETFESAYDFLMSLNIKPSVVVKSGGGFHVYYVLNEVEKFDTDKERLDFETIVRKFGMSIRKKAELLNKEGSIDTTFDLARMLRVPFTKNFKDKKNPKNVEVVYFSNRKYRKEELESMILPNILDEYSQK	Bacillus badius	cellular organisms; Bacteria; Terrabacteria group; Firmicutes; Bacilli; Bacillales; Bacillaceae; Bacillus; Bacillus badius
PrimQH	WP_020170841.1	FPELLELLGHNSFTAVGVKPVGGDFSAMVTDTADAAGMAQVADADVWFGVCPVEGPPRRGRGSAEQVTALPALWADIDVKPGACTDLGQAVDVIAAISEAIGSRPTVMIFSGHGFQPLWSIDDPDEAQFGDDHEKRTAAAALLRRWGQLVRVVGAQRNVALDSVFDLARVLRVPGTANHKGEPVAVTAAHDFGGPLTFDEIRERLDELNVPDPAAG	Gordonia polyisoprenivorans	cellular organisms; Bacteria; Terrabacteria group; Actinobacteria; Actinobacteria; Corynebacteriales; Gordoniaceae; Gordonia; Gordonia polyisoprenivorans
PrimQH	WP_055751041.1	ARGFLAALAHDGDGTRRDAILQLPHRKQGGNGLSPRHARTSGDLGAVAADCIRRAASGDVYIGIHPLRHIPPPTPDGRPRRGGKIDVLAVAAVAADLDVEGPNHAKTTDTGLPLPPTREEALRVLAPFPPATCLVWSGGGWQVWWLLHRLAHLGIVEGERITRGWVDLLRAHAAELGYHVDQTGDLARVLRLPGTVNFKSSDRPLVHIVETGPRYNLDELAQLMPAPEP	Frankia sp. AvcI1	cellular organisms; Bacteria; Terrabacteria group; Actinobacteria; Actinobacteria; Frankiales; Frankiaceae; Frankia; Frankia sp. AvcI1
PrimQH	WP_033441900.1	IREYVSGLLGGHDLDALAAEHGHPAYRIGVSRNRRGVLGLPTEFYKADDIDGITDAVARLDALPDTAGVFLAQALCDHVPESGRYNAADARVITHLWGEVDYGPSDKKNPPPTFEDAMRVVDAFGLPPSVIKKTGHGIHLEWRLADPWVLDTTEERAEAAGLVKQLVQTIALRAHEVGMWTVDSVGDLARVMRAAGSVNKKDADDPIPVTLLVHEPHRVYELDDIRAVLADPE	Saccharothrix sp. NRRL B-16314	cellular organisms; Bacteria; Terrabacteria group; Actinobacteria; Actinobacteria; Pseudonocardiales; Pseudonocardiaceae; Saccharothrix; Saccharothrix sp. NRRL B-16314
PrimQH	WP_033431334.1	IAEYAKHRFGIHELGGYHLGITAIRHGGRVENVSVPADDLDAITATVARYADDPGVMGVFDSQTLSRKPIRAGHRYTSADADALLSCWAEVDFGKPDAPPTLHDALRVVDAVGLPPTTIKHSGNGIHVSWALPEPWELNTDADRREAAELERNLVRSVAFRAHELGLWKVDRIHDLARVLRTPGSVNRKNLADPKPVTILSHEPGRVYEADDVRAVLVEKR	Saccharothrix syringae	cellular organisms; Bacteria; Terrabacteria group; Actinobacteria; Actinobacteria; Pseudonocardiales; Pseudonocardiaceae; Saccharothrix; Saccharothrix syringae
PrimQH	WP_030585652.1	MRDWLAPRFEAPGLVSLCSKNNWTGIQTDDLDRAVTWAMGEDRAGVEGIYCRVTTVTSRFPQGTRGSARDSHAMFGMWSDIDFGNDLHKATSLPADADEARDIPRFAGLPEPTRVEHSGGGLYAWWEFDRPLVIGEDLTFDEAATLPGDWQNILAAGAKKLGTGYGTGVRDLARVLRLPGTVNRKPGRVPTLCRVIEDNGRRYSPGDIRATADKLKPRAKK	Streptomyces anulatus	cellular organisms; Bacteria; Terrabacteria group; Actinobacteria; Actinobacteria; Streptomycetales; Streptomycetaceae; Streptomyces; Streptomyces griseus group; Streptomyces anulatus subgroup; Streptomyces anulatus
PrimQH	WP_020118835.1	IRAWLAPHFEAPGLISICAKGNWTGIQTDDLDRAVAWALDQDRAGAEGIYCRVTTVASRFPAGSRGSARDSRALFGMWSDIDYGNDLHKATGLPANADEARDIPRFAKLPEPTRVENSGAGLYAWWEFDQPLVIGKDIDFDEAAELAGDWQNILLGGAKTMGVSYGTGVRDLARVLRLPGTVNRKPGRTPVPCRVVEDGGLRYSLDDVRNLAADLKPKPKK	Streptomyces canus	cellular organisms; Bacteria; Terrabacteria group; Actinobacteria; Actinobacteria; Streptomycetales; Streptomycetaceae; Streptomyces; Streptomyces canus
PrimQH	WP_012183813.1	VRTWLDVLYVNTPGLVHISSTGNWSGRAFTDYDQATDYVTELDKAQPEGIYLRATTLRGQPGKGGRGGAADSLALPGLWADLDIAGPGHKHDVCPDDCTKGHGHITRPLPPTEVDARHIITEAGLPDPTLWVHSGGGLYPWWLLDQHTDITNDNLSDLEQLTGRWQAVIGRSAAALGWHYGTGVGDLARVLRIPGTINRKARLERPCRIIDARPERYSLDQLHAGLRDAISR	Salinispora arenicola	cellular organisms; Bacteria; Terrabacteria group; Actinobacteria; Actinobacteria; Micromonosporales; Micromonosporaceae; Salinispora; Salinispora arenicola
PrimQH	WP_031166012.1	ARHWLTTLHGGAPGLINIVATDEWAGRTFATDENGINAAVGYIRALDQQHKQGIYARVTTLAQAPAPGKRGGAADSLAFPGFWGDLDLAGPGHKTKDVLPATVEEAQRIIAVSGLPEPTMWIHSGGGLYPWHLLDEPVLVTADNFADMATLAARWQLVILAASEQLGYGYGEGVGDLARVLRIPGTINRKEGLARACTVLEASGITYSLDDLATALYRIDL	Streptosporangium roseum	cellular organisms; Bacteria; Terrabacteria group; Actinobacteria; Actinobacteria; Streptosporangiales; Streptosporangiaceae; Streptosporangium; Streptosporangium roseum
PrimQH	WP_018348206.1	VENWLALLHGDSPGRVAISGTDAWAGRSFAVDQLDQAAAYAQQLDAEGRAGVYVRMTTITRAPARGERGGANLSAALPALWADLDIDGPGHKMPPGSLPLPPTEAAARSIITTSGLPDPSLWIHSGGGLYPIWYLTTPHVIDGDLDQLAALSAKWQHIIGASATRLGWHYGTGVGDLARVLRLPGSVNRKTSDPRPCRIIEAEGASFTLGELLDAAAAIELPTAT	Longispora albida	cellular organisms; Bacteria; Terrabacteria group; Actinobacteria; Actinobacteria; Micromonosporales; Micromonosporaceae; Longispora; Longispora albida
PrimQH	WP_018350967.1	VANWFDLMYSETPGLLNIVATDNWQGKVYAPDQLDQAVDYVAQLDAEGCQGIYARMTTLTERPRSGRGGAELSLAFPGLWADIDINGPGHATTPIPLPPDPEAAAQIAAAAGLPEPSMWIHSGGGVYPLWLLDVPHVIDGDLEQVAALSAGWQQAIGAAAERLGWHYGTGVGDLARVLRIPGTVNRKEGLQRPCRLLRADGVSFTLPELYAALEAAQAA	Longispora albida	cellular organisms; Bacteria; Terrabacteria group; Actinobacteria; Actinobacteria; Micromonosporales; Micromonosporaceae; Longispora; Longispora albida
PrimQH	WP_051518658.1	VRDWFERVYAGAPGLLSVVHVDATGTFKGTGGGIPDIDGAVRRIAGLDRAGAQGIYLRTTTLARPLESHERGTEADSLALPGLWADVDFGEVGHKPGRGLPLPPSADEAWRIVSTSGLPEPSLWVHSGGGLYPWWLLEAPAVLDETTRPIAAKMSAAWQQALKRSAERLGYEYGAGVGDLPRVLRIPGTVNRKGGLERPCRVVQDNGVAYTIEDLTKALQAVT	Intrasporangium chromatireducens	cellular organisms; Bacteria; Terrabacteria group; Actinobacteria; Actinobacteria; Micrococcales; Intrasporangiaceae; Intrasporangium; Intrasporangium chromatireducens
PrimQH	WP_037263112.1	MKDLSPLYGKVTRGYLSVCTLKNGKFEVARFFEVQKHEEAAAFMAQLSRTQSTYFSFNVIGAPPHIGRGTAADFIAAPGVFLDVDLKQSQSGIHKANARLPETQEEVLDLLDRHRLPFPTQILNSGNGLYLRYLFEEPYYFEANGERAAFQEKAKWFYHRIAGHFNTVGWSLDNVSDLPRVTRMEGTWNHKTVPPKPVTLVNHDDDNRYSIEWFDDFTSQNVATT	Roseivivax halodurans	cellular organisms; Bacteria; Proteobacteria; Alphaproteobacteria; Rhodobacterales; Rhodobacteraceae; Roseivivax; Roseivivax halodurans
PrimQH	WP_055406700.1	AVRLLVALATDVDGSRRAGILAVPYRVAGRDGFVPRFASPDVDVEDVAARCIRIAAAGADQYTGVQLLGAIPARGRGGAADTAGLSALAVDVDVEGDGHAATTDTGLPLPPSQEAAVGILAGLPDPTYLVATGGGVHAWWIFNRHAAVDLVDAKRIVRGWSDLVRGRAHGLGWHVDQTGDLARVLRLPGTINYKYPGRPVVEIVASGPRHSLDELASLIPAQEP	Frankia sp. ACN1ag	cellular organisms; Bacteria; Terrabacteria group; Actinobacteria; Actinobacteria; Frankiales; Frankiaceae; Frankia; Frankia sp. ACN1ag
PrimQH	WP_018639521.1	AVELLTALVCEGGTRRAGVLSTPHRVPGRDGFVPRFACPDADLDAVAARCLRIGDAGADVYAGVQLLRGVPARGRGGAADTSGLVALAGDLDVQGGAHATTTDTGLPLPPTRAEALGILAGLPDPTFTVWTGGGIHPWWVLRRHEHLDVDEARGIVRGWGDLLRDRGRARGWHVDQTGDLARVLRLPGTVNHKYSDRPVVEIIATGPRYGLDELAALIPP	Frankia elaeagni	cellular organisms; Bacteria; Terrabacteria group; Actinobacteria; Actinobacteria; Frankiales; Frankiaceae; Frankia; Frankia elaeagni
PrimQH	WP_048427546.1	MSLSAGERGKQEGVIFVGGLFADIDTREGPHTTPAAELPADAEEAMKLIAEAKLPPPTLLVATGGGCHAHWLYSSPAMILTPEERAAEKMLSTAIQRRLRGTFKIYGYALDGTADLSRVCKAPGTLNHKTAPDLKPVRFIHQGERYDRTMLAELLASDLAMASRGLPGAGK	Methylobacterium platani	cellular organisms; Bacteria; Proteobacteria; Alphaproteobacteria; Rhizobiales; Methylobacteriaceae; Methylobacterium; Methylobacterium platani
PrimQH	WP_042646849.1	IKDYIERMFGHESEGNLVVFERDQSGTKRRHVHFPYKDREVAFDFLAAQPGDAHRYLAVALHDHQAAKERTRRQDTACAVAFLALDVDLATGVHAATNLPENEEQALRLLQEAGLPEPTLTIHSGGGLYPVWQFQEPILLQTHAERSRVQRLWSAWEEQARLAWKRHGLKLDTIAELGRVLRVPGTFNPKTRPAKPVHILERASGRTWTLEQLEGIVATRISAGSDNRPRSVE	Mesorhizobium sp. ORS3359	cellular organisms; Bacteria; Proteobacteria; Alphaproteobacteria; Rhizobiales; Phyllobacteriaceae; Mesorhizobium; Mesorhizobium sp. ORS3359
PrimQH	WP_058191620.1	PVGFVRAVHGDEFAGFQALFSLPAKRTLFYGASQWDTLADDIERLKGENDLYGVIGTQRKRLPARSRGGIATVRQVSGLIVDVDFASMKDSTKQYVADAAAAAEIRQKLPLPPSAVVSTGNGEHWHWFLDRPLVIERPDELEAAKRVTAAFSRRIQAIFRESGAEIDAVGDVTRAFRLPGTLNHKGGAKKPVVLLAFDPAKRYQLADIERIITPPAAP	Methylobacterium sp. GXS13	cellular organisms; Bacteria; Proteobacteria; Alphaproteobacteria; Rhizobiales; Methylobacteriaceae; Methylobacterium; Methylobacterium sp. GXS13
PrimQH	WP_009647141.1	FYETLYGKCHDCTFSVITLPDKGVRHFETIASMREEIGRVGDTRNTYIHPWPRRKGIKDGVRGDSADTMYATCLFADIDIKSEAHREQMLPASRVEVLSFLDAFPLKATFTVFTGHGIHAYWLFDEPIHLTDANRDKMEKLLAGFGRCLMKKAKDERGWRIDPVFDPARMLRAVGSMNLKIGEKIPCEVIAENEAFYKTEDFHAYVLDAPKP	Selenomonas sp. CM52	cellular organisms; Bacteria; Terrabacteria group; Firmicutes; Negativicutes; Selenomonadales; Selenomonadaceae; Selenomonas; Selenomonas sp. CM52
PrimQH	WP_013605977.1	PREYCELFFGPLSPDDNITLSWLVGKRCRSKRFKRKDLDAFVEKALKLGEQHNTFYSCAPTNLPLESTARGSNEQVTAMLAFHFDIDLLSLAAHVKRELPESEEEIKAFVNEELPKPTAIIFSGHGVHLIYILAVPICITDEVSRRRAIELQQAFFRYVSAKASERGWKIDNCSDLARMLRFPGTMNLKDSEHPVRCEIREMDGHLYTLEELKPYLVFADAKEAPLA	Sphaerochaeta globosa	cellular organisms; Bacteria; Spirochaetes; Spirochaetia; Spirochaetales; Spirochaetaceae; Sphaerochaeta; Sphaerochaeta globosa
PrimQH	WP_062410722.1	TALFFKTVFLPESIPKEASYVICYTLPTKSSMKPKMISRFFTQSQFDAMLRLNESLNGKANIYFSTTLQDAEAALKKNPRSRGTSETAVYLSFLHVDIDVDAPGFHKSAGKRLFPHNEAALLFIENGIPLTPSIIVNTGGGWHVYWLLDQPMILQTEADRKRAGTLLARFQQWIRSLAGEYKASIDTTADLSRLLRVAFTYNVKTAERRLAEIIEVTNRRYSLEEIEAQLPTQELK	Paenibacillus naphthalenovorans	cellular organisms; Bacteria; Terrabacteria group; Firmicutes; Bacilli; Bacillales; Paenibacillaceae; Paenibacillus; Paenibacillus naphthalenovorans
PrimQH	WP_014119960.1	DREFYKLFGDEVIITTLPDRKHYRIPADRVYDRVVELGKSRNVYINPNTRRTDLQPHLRGEDDDVETLIAFVADIDVHGPAHKESELPPDKVSAMAFLDEMKIKPSGFVDSGYGIYGYYLFREPVSLADDETRERAKGLLRGFGKLLMSEAAKRGWKLDNVYNISHMFRAPGSLNHKLGEPVPCEVLSFDGPRYVLENFSEYYEKSPSF	Oscillibacter valericigenes	cellular organisms; Bacteria; Terrabacteria group; Firmicutes; Clostridia; Clostridiales; Oscillospiraceae; Oscillibacter; Oscillibacter valericigenes
PrimQH	WP_051694961.1	FVAEFWGSPFVGELKVWSLKTKLASSYGPRDIAGLVRDIENRKHTEDLYFGLSTQQEGLGPTTRGSNETAVSLPGIFADIDFADAKKSTKHYPPDSDTALDLIKSFEVKPFLVQHSGNGLHILYAFDRSMPIGNREERRRAQTILREFYRKLADHFERAGYAIDNVSDLARVFRVPTTFNHKSGTPKPVAVIAYNPEKRLSLDDLERELPSIGSE	Mesorhizobium ciceri	cellular organisms; Bacteria; Proteobacteria; Alphaproteobacteria; Rhizobiales; Phyllobacteriaceae; Mesorhizobium; Mesorhizobium ciceri
PrimQH	WP_040621996.1	AELFLNTLFHNKPEKEYLLIWQKGKEKKLSYWFDHVSDAIKHFNTHGQKQDTYIGCGTSAKALPAHRRCKAEEISGIPAAWIDVDVLNPTAHQKLNLPETNQRALEVIEPFPLKPTIIVHSGHGYQFWWVFKQFGKINNARDHEAAADLLHHFTWTMRDCARSMGYDLDMTFDLSRVFRIPGGKNFKDNPPLPITLESCTQNYYSPVEFRDALNAFRVNLGDD	Smithella sp. ME-1	cellular organisms; Bacteria; Proteobacteria; delta/epsilon subdivisions; Deltaproteobacteria; Syntrophobacterales; Syntrophaceae; Smithella; Smithella sp. ME-1
PrimQH	WP_005936100.1	TRDFLQMLYGKCTEGCITITTLPDSRNEHIPVTELDKAAERIKVLGTSANTYYCVALRQEGLPSSVRGGIGQIHTVVCMVADVDVLGPAHKETALPKTEEEAIAFVNSLKLKPSIIVRSGNGVHAIWPLNEPFIIHNEDEREQIRELSAGFGMYVIAEGRKKGWKLDNVQDVPRMFRAPGSLNFKSNPPKRCEVYSAEEFRYPVTAFKEFKRITEIV	Faecalibacterium prausnitzii	cellular organisms; Bacteria; Terrabacteria group; Firmicutes; Clostridia; Clostridiales; Ruminococcaceae; Faecalibacterium; Faecalibacterium prausnitzii
PrimQH	CCZ53900.1	LDFFEEIYNGCHGYVYLWTKQDKATHSYLLEPEVSKKIWNMARMLSGMRKDVYFSLGTTANPLPAGLRAKQQNVTSIACLWVDIDIVDSAAHKAGNLPKSVDEAMGLLPEKYPPSIIVSSGHGLHAYWLLKEPVIINDENRAEVINTVRKLQQIIRNNAVANGWKIDATADLSRILRVPYTWNFKDPENPVLCEVIEYADLRYRYEDFSGLQVETSRT	Dialister invisus CAG:218	cellular organisms; Bacteria; Terrabacteria group; Firmicutes; Negativicutes; Veillonellales; Veillonellaceae; Dialister; environmental samples; Dialister invisus CAG:218
PrimQH	ABY30852.1	TLNFLRPLFHGASTGTIVLWMKQTKKSEHFALSDIEKAAARAVELAAAGDVYTGRGLQTETLKAGKRGVEADVCFVSGLFADIDLRGGAHSADATRLPGDAEEAMSLIAEAGLPAPTLVVFTGGGVHAHWTFTNPRKIETSEDRAEAKVLSEAWQARLRRTFSAHGFILDGTADLSRVVRIPGTVNRKGNGSSPVRVIHNGERIEEAAAIALVVGKVLPRPDV	Methylobacterium extorquens	cellular organisms; Bacteria; Proteobacteria; Alphaproteobacteria; Rhizobiales; Methylobacteriaceae; Methylobacterium; Methylobacterium extorquens group; Methylobacterium extorquens; Methylobacterium extorquens PA1
PrimQH	WP_009182299.1	VYGYYSLQIGDHPPDGWFVLWTKAQGIFPFHATDITGMAYKIGELQQQTDVYVGMALQKTKPEPGKRGTGANTAAICGVWIEIDCQEGVHKEKTENLPTKEQALGILKGLPVIPTVIMDSGGGYHAHWWLDAPLVFTTDDERQHGQDLVRRFQQAVAHVFHQQGFKVDTTSDLARVLRPPHTFNHKSGQPVMVTVDHYDASLRYRVDYLDACCPPATPPIPTS	Desulfovibrio sp. FW1012B	cellular organisms; Bacteria; Proteobacteria; delta/epsilon subdivisions; Deltaproteobacteria; Desulfovibrionales; Desulfovibrionaceae; Desulfovibrio; Desulfovibrio sp. FW1012B
PrimQH	WP_015752039.1	LNAYLEALIPDSDIELPDGSIPETHAFIFNAKTKKINIKRFQVDKLEDLKQKIKDNIQGNHIYMPIGFQKPGLPRQAKGAQEDVVGLFGFALDIDIKGDGHAQKKLPETTSEAFQLAYSIPDFSPSMIVHSGGGIHAYWFFKEPWIFDSEKEKDSAKNMWKSFEKTFHRYASEKEWEIDTISNIDRVLRVPGTYNQKNEPAVQACILEDKSQELRYNPNDFEEFLTFADEF	Desulfohalobium retbaense	cellular organisms; Bacteria; Proteobacteria; delta/epsilon subdivisions; Deltaproteobacteria; Desulfovibrionales; Desulfohalobiaceae; Desulfohalobium; Desulfohalobium retbaense
PrimQH	WP_054031025.1	GEFFATFFSHKEECLYFHLWRSRSKISTWFTDPADAAASVKADDTNVYFGMGLSRKDLGPHKRLTADTTAGIVGLGIDLDIAGPGHQKKNLPPDINAARKIIDGFPLRPTMIIHSGHGLQAFWIFKEPWIFESENEREQAQILARRFNGTFQKKYNLKYEIDSTFDLSRVYRVAGTINSKPGCPDVRAEIVEVNDYYYNIDSFEAFLLPI	Desulfatitalea tepidiphila	cellular organisms; Bacteria; Proteobacteria; delta/epsilon subdivisions; Deltaproteobacteria; Desulfobacterales; Desulfobacteraceae; Desulfatitalea; Desulfatitalea tepidiphila
PrimQH	EEG78369.1	MFNYLKDMYPAIDNGGESLFLVLTAFSLEKKQKIHWLPLDEIEAMVDLAADLAAKRYDVYFNVGLQDRELAYNEWRRKYPDKQGEPFTRGFGDTVVALPGFWIDIDIKGPNHDATNLPETIEEALVLLEAFPLPPTYVIFTGGGLHAYWLLNKPLLIDNDMERQRAKRINSNIQKVIRKEAGKSGLIVDNTADLARMLRLPGTINLKNEPIAVEVLRKNEKKYAISEFEAHLPMVNQQ	Dethiobacter alkaliphilus	cellular organisms; Bacteria; Terrabacteria group; Firmicutes; Clostridia; Clostridiales; Syntrophomonadaceae; Dethiobacter; Dethiobacter alkaliphilus; Dethiobacter alkaliphilus AHT 1
PrimQH	WP_047812067.1	ILKFLQAIYGETEGYTYIWLLKKKKTLWRPLSNLRDMAESAVRFGHSQDIYFPVCPQVKALTENERGTLVSVHSMTCFYCDFDCQGGNHKQKNLPTFEEVWEWLMSLPYPPSIILFTGGGIHCYWLFDKPWIFESNDDRQKAQETSRLWQKRFIRDFAKRGWKLDNTSDLTRVLRLPGTMNCKGDTPIPVQILTFEPERRYDIHQLVDMPMEGE	Desulfosporosinus acididurans	cellular organisms; Bacteria; Terrabacteria group; Firmicutes; Clostridia; Clostridiales; Peptococcaceae; Desulfosporosinus; Desulfosporosinus acididurans
PrimQH	WP_006691916.1	IEFFRAFYPEESEGHTYLWTLPDKRTQVFAAAAHAEIAQAARNTGDAGKDVYFSVGLSERLFKAHERAKSADIIAIPALWVDIDIAGDAHAAKSLPPDYTAARALLPEMLDPSIVVHSGHGIHAYYIFRELLDTRTEEERSAAEDLLRRLQGAVRARAAIYGWHVDSVPDLCRVLRVPGTLNRKGGDAVPCMITEYSEGLRYNAEDFDVLPEVQEI	Selenomonas infelix	cellular organisms; Bacteria; Terrabacteria group; Firmicutes; Negativicutes; Selenomonadales; Selenomonadaceae; Selenomonas; Selenomonas infelix
PrimQH	BAH76511.1	PSEFWSILWLQYQGKGVQNLWTLPDTKTYNFECSTELGSIDDTVESLVQEGKDVYFQVGLQSQKWGAHKRGKEETTIAIPGFWHDADIAGLGHKQTALPEDLDAALSLLFGFPLTPTLIVHSGGGLYPFWPLKTPWVFSSDAEREAAKNLSKQLQDALNDLGRQRGYKLDSTSNLDRVLRIPGSMNFKIRENPRPVRVIHYDPSKRYTLDEIKDRLPARA	Desulfovibrio magneticus	cellular organisms; Bacteria; Proteobacteria; delta/epsilon subdivisions; Deltaproteobacteria; Desulfovibrionales; Desulfovibrionaceae; Desulfovibrio; Desulfovibrio magneticus; Desulfovibrio magneticus RS-1
PrimQH	WP_043637984.1	SQTFLQALWPNYQGTGYLNLWTLPARTTHPFALAEGLDAVEAKVQDLTRQGQHVYFQIGLQATNVGPHSRGKEATTVAIPGLWHDTDIAGPGHKQPNLPQDLAAARDLIDSLPLRPTMIVHSGGGAYPLWLFKDPWKLADDADREKAKALSVRLQAFINAEGRKRGYALDSTANLDRLLRIPGSLNVKVPANPRPVQVIHYEPADRYTPDEIEQAFPPVAPS	Desulfovibrio sp. TomC	cellular organisms; Bacteria; Proteobacteria; delta/epsilon subdivisions; Deltaproteobacteria; Desulfovibrionales; Desulfovibrionaceae; Desulfovibrio; Desulfovibrio sp. TomC
PrimQH	WP_011878921.1	IYDFLSSLYGYFDDGSVLYLWTLPDKQTHPFTADALTDMAATAERLAPIHDVYFGVGSLSQPLGPYERAKNDYVMAIPGLWVDIDIKHPVHKIQELPPDMASAMDLLQNNIPPSMIVWSGYGIHVYWLFREPWELDSPEERASATELLRSIQGSVKHAASQRGWKIDPTADLARVLRLPGTLNRKIPDNPVQALVIERSDARYNPSDIADLLPPVPVV	Desulfotomaculum reducens	cellular organisms; Bacteria; Terrabacteria group; Firmicutes; Clostridia; Clostridiales; Peptococcaceae; Desulfotomaculum; Desulfotomaculum reducens
PrimQH	WP_007932360.1	TKQFLEALYSNAEGYISLWGKSTKKTCFIDVSNIDTIIDTAMSVKNDIYFGVNLGSKPKSEGRFTAEDITTIPALYVDIDIAGPNHKSKNLPADMNQALTFINELPIEPSIIVSSGSGLHCYYIFKEPWKLEPPEERLQAQSISKGWQNYIRSRTKWNIDSTYDLPRVLRIPGTFNCKNPEIPVEVTVLSSNDNRYNQSDFSQYIAEVVK	Pelosinus	cellular organisms; Bacteria; Terrabacteria group; Firmicutes; Negativicutes; Selenomonadales; Sporomusaceae; Pelosinus
PrimQH	WP_052359996.1	EFLALLYPDADFDGWLTFFTKTRGGKTVTAAFHRSRLADAEKWALAQAKTANVWHGVGLRKEKPAKNARGKAEDVIAIPGIWLDLDVKGPGHAQENLPATFEEALDFINALPLKPSLIVFTGGGLQPYWLFPEPMRLSAKEEWTRAKNLSERWQRFIIAMGMGRGWKFDNTADLPRVLRLPGTWNRKTGQPVLVTVPAEHVDLAARYDLVAVEAVLPPVETP	Desulfovibrio alcoholivorans	cellular organisms; Bacteria; Proteobacteria; delta/epsilon subdivisions; Deltaproteobacteria; Desulfovibrionales; Desulfovibrionaceae; Desulfovibrio; Desulfovibrio alcoholivorans
PrimQH	EKE04112.1	IKKFFQIIYGNNAPGYLTIWNRKNFRTKWFKAANLGEASKVASGLSQNKDVYFGIGLRKTQLDERKRGTGEDVIVLPALWLDVDIYDAKAHVKTDLPRDLETAKEILNKFKLKPTITIHTGHGLNPLYLFKDLWVFKNENDNVEAKELSFNFNKALIKIFKESGYHLDNVADLSRVIRIPYTTNFKTTPVPVKIINCDLESKYTLDEIKAAINEI	uncultured bacterium	cellular organisms; Bacteria; environmental samples; uncultured bacterium
PrimQH	KJS14208.1	VLDFFGTLYGEQAPGYLVIWTKQDKRKTVFNAIDLQGAAAFAVAEFPNKDVYFGVGLQEALPEKGRGKSVTVVAILGLWFDVDIAGPNHTHLELPLDAEQARKVLGWFPLPPTLVIWTGGGLHCYWLFRKLWVLAGDDERKAAADLSRRFQRAMIAKAKEYGWKLDNTSDLARVLRIPGTLNHKGEVPASVAYLECHASEEEYFYCPEEIDRHLGQTVS	Peptococcaceae bacterium BRH_c8a	cellular organisms; Bacteria; Terrabacteria group; Firmicutes; Clostridia; Clostridiales; Peptococcaceae; unclassified Peptococcaceae; Peptococcaceae bacterium BRH_c8a
PrimQH	WP_015947377.1	SQQFLNTLYGDIEEEAHLVLWTKQDTKTEFFHVSDIPEATQYAESRKSTHDVYFGLGLQRDKQPSWSRGKANSVVGIPGLWLDLDIVGPGHAETSIPEDREAAMTFLEGLPWKPTLLVNSGGGVHAYWLFKEPWIFDDEKERIEAQELSARFQLHVRNLAKETHGWNLDNTSDLARLLRVPGSLNHKSEPPTIVSIIKHHDQNRFNPDDFEEIVKDIVVP	Desulfatibacillum alkenivorans	cellular organisms; Bacteria; Proteobacteria; delta/epsilon subdivisions; Deltaproteobacteria; Desulfobacterales; Desulfobacteraceae; Desulfatibacillum; Desulfatibacillum alkenivorans
PrimQH	WP_012610446.1	SHQFLNALYGDIEQEAYLILWSKLDKQSRSFPVSDLTQALNLAGTLKSKHDVYYGVGLQKHQQNSWERGKAIDVVGIPGLWFDLDIDGPGHKETRIPPDQDAALKFLDALSWKPTMIVNSGGGIHAYWLFKEPWIFDDDEERIEARELSVRFQAHIKGIAEAKYGWKLDTTSDLSRLLRVPGTLNHKSEPPIPVSTISHNDHLRYNPDDFADEIKDIVVP	Desulfatibacillum alkenivorans	cellular organisms; Bacteria; Proteobacteria; delta/epsilon subdivisions; Deltaproteobacteria; Desulfobacterales; Desulfobacteraceae; Desulfatibacillum; Desulfatibacillum alkenivorans
PrimQH	WP_005827610.1	MTRFFSLLYGNAENGWLNIWEKQRKSSLWYPASKTYEALPEIKHLVQTKHDVYYGIGLRKVKKSNTDRGRTSDICYIPGVWMDIDCSEGTHKESALPSFEEAELFISSLPLEPSIIVHSGGGYHVYWLFTNGIKIINSKESSELSELVRDFQNVIRHFGFQKGWSLDNTSDLARVLRVPGTINYKNPLALREVNMVSDSGTRYSVDDIREFIVQNSQT	Brevibacillus agri	cellular organisms; Bacteria; Terrabacteria group; Firmicutes; Bacilli; Bacillales; Paenibacillaceae; Brevibacillus; Brevibacillus agri
PrimQH	WP_051641038.1	ASDFFNALYGKINNGFLSLWTSENKETKWYEVKEIETAAFDSTMLAKEYNVYIGVGLRKERLGKYERGRNTDILYLPGVWVEIDIKGGKHAAKNLPNEQEAKVILDTFPLEPSIMINSGGGWHCYWLFDEAVRILTENDRESADRMLKRFQSVFIRLAKEKGLHIDNTSDLARVLRVPGTYNRKEQPKLVSTLKMSDHRYSLMELRNAIEELEIK	Bacillus	cellular organisms; Bacteria; Terrabacteria group; Firmicutes; Bacilli; Bacillales; Bacillaceae; Bacillus
PrimQH	WP_009361126.1	IIDFLQALYRNEDKGYLTLWTAEDKRPHWYELKDIALAAQKAIQLRQKFNVYFGIGLRKERLREYQRGSSKDIISLPCVWVEIDIQGGVHAATNLPTKEQAKILLNTFPLEPSIIVHSGGGIHCYWLFEQPARIHSEKDRQGAERMLKRFQNVFIRLARSQGLVIDNTADLARVLRVPGTFNRKAEPKPVRTLKLDAEQRYSLLELLEALQEVEAK	Anoxybacillus sp. DT3-1	cellular organisms; Bacteria; Terrabacteria group; Firmicutes; Bacilli; Bacillales; Bacillaceae; Anoxybacillus; Anoxybacillus sp. DT3-1
PrimQH	WP_013877736.1	ARNFMDALYGQESQGYLTIWTSGDKRTRWFHVTEIDAAVSEAMKLRNQQNVYFGVGLRKERLSDRQRGSSKDIFSLPAVWLEIDLKSGVHAADNLPDSQEAQMILDTFPLEPSIINHSGGGLHCYWLFEHPVRIRTEKEQQSAERMLRRFQDVFIRLARSKGLHIDKTSDLARVLRVPGTFNLKSDPKPVRTLKINPECRYSLLELRDAIEEMEKS	Parageobacillus thermoglucosidans	cellular organisms; Bacteria; Terrabacteria group; Firmicutes; Bacilli; Bacillales; Bacillaceae; Parageobacillus; Parageobacillus thermoglucosidans
PrimQH	WP_013157668.1	TYAFFQHLRLPEERGFLEFRALPSKKQSWQEWPPPENFDGLYEFPREEIYFGVLLRDTRKGNAAHVRRGSVAWLELDLAGSLYLPDWDKKSVKQAPPEILRRSAEQLWADLELEARELGLPPLAAVYSGQGLHVYWGLDTPQEGKWLEGLNKSLIKLFRSYNPEESAFDRARILRVPGTCHSKNPQRPLPVELLYLGDERLPRERLEAILQVEDPPALPP	Meiothermus silvanus	cellular organisms; Bacteria; Terrabacteria group; Deinococcus-Thermus; Deinococci; Thermales; Thermaceae; Meiothermus; Meiothermus silvanus
PrimQH	WP_021223416.1	TVAFITRFFGVHDHAVELRACPNVKGNPGAESLITRDSDALRDFCRRKDVDGIGVYFGACTRRRDADNGSAANAMTAPALWVDIDCVKQGLGGQQVIDALEFLPHRPTLIINSGGGLHAYWMLEEAVDLAADRERVTAALRALAHILAGDMACAEVARIMRLPGTMNSKDATKAIYDGQSALCEIVSDNGSVHDFDTLCEWLEDQRAV	Sphingobium sp. HDIP04	cellular organisms; Bacteria; Proteobacteria; Alphaproteobacteria; Sphingomonadales; Sphingomonadaceae; Sphingobium; Sphingobium sp. HDIP04
PrimQH	WP_056302779.1	QWQWFTLLLCGRDGWLYTTMIGNGPKQDRLLPYPLNTDEEDGDPVFFKPDTNAFFGMALREQKDDLATTKPTDLLWLDMDAKERHNAPEGEDLKQMPTQELKALVASQYHAFMEKCRVLGLIPFAVVYSGHGLQAYFRVERVLEIEETEAANRALAKRFAEFGADPKVYNAGRILRMPNTYNVKNPERPIKTELWWQA	Deinococcus sp. Leaf326	cellular organisms; Bacteria; Terrabacteria group; Deinococcus-Thermus; Deinococci; Deinococcales; Deinococcaceae; Deinococcus; Deinococcus sp. Leaf326
PrimQH	WP_013179890.1	MGKKERKIELSNTVNVFFRSVFDIASKNIDEDKFIELRAFNSNGKPVQKYFKYPNELPKFLAESITLNNLMSVYYGIGLRKEHKGTKDATFDNISIIPIDIDVLKDVLGYGDLKKDEKFLEKDITKITDLEAHKLVEDYYKSLNLPLKPTFSFFTGHGIQLYYLLDYPIGEKGLLEFKKLIEFDNKNNKVVNGDSNIYDLARVLRIPFSDNKKYISKKGRVLEINDVKYDYNAV	Methanococcus voltae	cellular organisms; Archaea; Euryarchaeota; Methanococci; Methanococcales; Methanococcaceae; Methanococcus; Methanococcus voltae
PrimQH	WP_055900799.1	AAVWGGYDWGDSGDLLVIKHPFVNKKGQNTFRVAGRVPIADDEGAWRIIARVAERGVSTYVDVHTIDPAMIDAPDYRTGTGSEHRYMVALILDLDTVDGEHSNLNQPTREQALRLLADAPIAPSSVVDSGGGFHVTWRLRDALELHHEFTLELVDRWRFYWECVAAATGLNIDVPYISSATSAVRPAGSWSTKAGGRPVRLVSADGTQYDYEELMELLEPRPET	Leifsonia sp. Leaf264	cellular organisms; Bacteria; Terrabacteria group; Actinobacteria; Actinobacteria; Micrococcales; Microbacteriaceae; Leifsonia; Leifsonia sp. Leaf264
All3500	KZR82601.1	MTTDWEAVQEHLDFLGLDPDESPILFRAWCKGFGKDFLKNGKPISKAVDELLEKRPEMALGFVVNPGGGKKADITSAVALFTEDDSGASLDEQMVSWQGVMPEPGLSVFSGNKSIHHYWPLQQAITPEQFTIAQRRLAAIMQAAHPGGDADTSLDDPCQVMRVAGAIHPKTGNRAEIRHSTAEQFSLAEL	Synechococcus sp. MIT S9504	cellular organisms; Bacteria; Terrabacteria group; Cyanobacteria/Melainabacteria group; Cyanobacteria; Synechococcales; Synechococcaceae; Synechococcus; Synechococcus sp. MIT S9504
All3500	OAB32287.1	DFFTTISNNGQVNFEYIYEQGLLKDNSGKVSNFPHKSKMKYYSREAVKEFEMWNEKGYGIYFLPNGGGYKDAEITDFRSVFADLDIKDEIEYEFINEGFEGNGAELKNLVTEKFNSLNNSEKVQYKQIFMRRIDDLRTNALIPSGIVETKNGFHVYYFLKQETQKHQFEAIEGLLIYCLNGDLAVKNPARLLRVPLTQHLKDRNDPFTIQLNEWNPKISYDAESVLSILRGIVAQ	Paenibacillus macquariensis	cellular organisms; Bacteria; Terrabacteria group; Firmicutes; Bacilli; Bacillales; Paenibacillaceae; Paenibacillus; Paenibacillus macquariensis; Paenibacillus macquariensis subsp. macquariensis
All3500	WP_013568903.1	MSQIAVSFLRRCFAPEETIAILLRRQDAAAPMQRVVRLERVLETRYMAWLSYENQHGRNNIYVAANPLRPGSRKRTKECIASVRHLYLDIDTDGDARLAVLRTSDMVPPPTSVLSTSPGKYQVLWRVEDFHFSQQEQTLKLLAIAFGGDPACTDCNRVLRIPGFLNRKYYPAYRVTVEYPDDSIWTPNDF	Terriglobus saanensis	cellular organisms; Bacteria; Acidobacteria; Acidobacteriia; Acidobacteriales; Acidobacteriaceae; Terriglobus; Terriglobus saanensis
All3500	WP_013569436.1	MNETAQEFLTRCFAPGDTIALLLRNESTAKTQQRIVPLERALAPRYRGWLAHENHYGANIYVSANPLLAGSRKRTKDCIASIRHLYIDIDVNGEARLAALRASELVPKPNVIVSTSAGKYQVLWRVEDFDFYTQEMTLKLLAMAFHGDISCTDCNRVLRIPGFKNCKYDPAQLVTVEYLSDATYQPDDF	Terriglobus saanensis	cellular organisms; Bacteria; Acidobacteria; Acidobacteriia; Acidobacteriales; Acidobacteriaceae; Terriglobus; Terriglobus saanensis
All3500	WP_013581501.1	MNEVAKDFLVRCFAPDSTIALLLRTESPAKTQQRVVTLEQALGPRYLSWLAHENHAGANVYVAANPLRCGSRRRTKESIDSVRHLYLDIDEDGDARLAALRASDSVPPATAVLSTSPHKHQALWRVDGFNFEQQEAALKQLAIAFGGDPACTDCNRVLRIPGFLNRKYSPAHCVTVEYGSEAILSSADF	Granulicella tundricola	cellular organisms; Bacteria; Acidobacteria; Acidobacteriia; Acidobacteriales; Acidobacteriaceae; Granulicella; Granulicella tundricola
All3500	WP_044645151.1	DFIQVTANNGKTNFSYIFEGNEDERLFNSKIHKSKMKYYSKEAIKEIEEWSKKGYGIYFLPNGGGYRNDEITEFRACFIDMDIKDEIEHEIIAAGFTGSPNELQELVKSKFYSLNSAEKTNYKQIFRSRVSELKQRGIPPSAIVETKNGFHVYYLLNNDTQRHQFETLEGFLIYIFNADMAVKNPARLLRVPDTLHLKDPNDPFTIKLEEWNRGIRYDAEDLIVRLRTVIEK	Paenibacillus terrae	cellular organisms; Bacteria; Terrabacteria group; Firmicutes; Bacilli; Bacillales; Paenibacillaceae; Paenibacillus; Paenibacillus terrae
All3500	WP_000244057.1	LVNFLTRIGFSKEQKIEMFFIHDVTNWIAAGTKSVAEIEEETIANLNMYVKIKGKPALKYFKTENEDGVAPFFAIHRKRKGVVNPLVQVVDWDKGKETRQFKTIEEAEVQRDKWSQEIGTEFKRITITENKDKEGNIVRYTVKAFRTNERIKELKADFLKQFKKELETALIVETKNGFHIYFVIRNGIKSRYKEIQEALIRKFGSDPVVTDMARILRLPYFYHLKETEDPFFVQVINWGKQNSNGEWITYTQDELINHLELNVSE	Bacillus	cellular organisms; Bacteria; Terrabacteria group; Firmicutes; Bacilli; Bacillales; Bacillaceae; Bacillus; Bacillus cereus group
All3500	WP_003430480.1	DFEFLSLLKNKDETVYFKLLKETNRSTSISINCKLTLDDEDEYPLFQKLFKKHQNEGFGVFFTVNNGGSRQESIKSLSSHFIDMDFGKVPVIEDGKKLKDNNNKPIFQYRTDEEIEHYKRTFLSKLGNFKLNPNIIVETKNGFHIYWLLDRTKPHDITLFTPLQIELINYFGSLEIRKEHADLSSKTIERLLRIPNYLHLKNPDNPFLVKCIYLNTAIRYTQEDIANALNVDIYN	Clostridium butyricum	cellular organisms; Bacteria; Terrabacteria group; Firmicutes; Clostridia; Clostridiales; Clostridiaceae; Clostridium; Clostridium butyricum
All3500	WP_014253587.1	DFEFLSLFKKGNEKVYFRLIQEEKHIAKKIDCLLTLDDDLEYPLIQNIFKKYQKQGYGVYFVVNSGGQEKNSIKRINAHFIDMDFGKVPKIDNGELIKDSEGKIVYEYRNKEEIEEYKIVFLKKLENFKLIPNVIVETKNGFHVYWLLDLEKPQWLDVFTPLQEKLIEHFASFEKRHEHADPNVKELNRVLRIINYRHLKNPKDPFTIKCIYLNTDVKYTQEDIAAAIGYNI	[Clostridium] clariflavum	cellular organisms; Bacteria; Terrabacteria group; Firmicutes; Clostridia; Clostridiales; Ruminococcaceae; Ruminiclostridium; [Clostridium] clariflavum
All3500	WP_026444527.1	MSKCQEIARQFLSEWFRPDETFALLARYPQASRTRQRIVRLSDLERSNYLGWLDFENSRGTNIYFSINPLSSGAKKRTKSAVAAAKGLYLDLDSDGDRKLAVLRKSNTVPPPSVVIHTSIGKHQVIWRVKGFAISEQELMLKELAETFGGDRACTDCARVFRLPGFFNQKYSPAFPVTLEMRAAQLEYFRSDF	Acidobacteriaceae bacterium URHE0068	cellular organisms; Bacteria; Acidobacteria; Acidobacteriia; Acidobacteriales; Acidobacteriaceae; unclassified Acidobacteriaceae; Acidobacteriaceae bacterium URHE0068
All3500	WP_034339671.1	KAIRTHLKAIAVNGRVTIQTFKSKSHSHAPKWEEIVLGKESIRKLAKDVMAGASIGVCVQKMDGKGRKKENVSQIRYLVIDIDSGSFKMKDLKEFKIQPGIVLRTSPGKYHLYFRIECALEEYSRFARAIAEKVGGDIKACDSSHVFRIAGTVNWKDKDDPFVTQLKRCERKKPTPMHVLCKAFGIAPLK	Herbaspirillum sp. B39	cellular organisms; Bacteria; Proteobacteria; Betaproteobacteria; Burkholderiales; Oxalobacteraceae; Herbaspirillum; Herbaspirillum sp. B39
All3500	WP_034602365.1	QFFEYIFGTQHIRFRCLLTGARVSPIDSHGYFNQETISLLQQANEQNREIYYVINTGGYKNDEITKINAVFVDLDCGRDENGDYYPLDIVSDYKKDRLSKLSSFIYKPTFIVNTRNGFQAIWALQDDATIEQFNRCESRLIKFFAADERVKKLAQLLRAPGFTWCKDINNKYFCDIEAFNDVRYNIQDILERLSEYVET	Desulfosporosinus sp. HMP52	cellular organisms; Bacteria; Terrabacteria group; Firmicutes; Clostridia; Clostridiales; Peptococcaceae; Desulfosporosinus; Desulfosporosinus sp. HMP52
All3500	WP_035355117.1	MLKHRRQIAVNIAAEFLSRSFASGETIAILLRRESPAATVQRIVTLECALQPRYLGWLAKENAAGTNVYVVANPLVSGSRKRTKEAIGEVRHLYLDLDTDADSKLAALRSFNRVPIPTAIVSTSAGKYQVLWHVEGFTFEQQERVLKLLAITFGGDPACTDCNRVLRLPGFLNQKYDPAHPVSVEYLTDSASNPTDF	Edaphobacter aggregans	cellular organisms; Bacteria; Acidobacteria; Acidobacteriia; Acidobacteriales; Acidobacteriaceae; Edaphobacter; Edaphobacter aggregans
All3500	WP_036787885.1	NFFNLIIGNEHINFRCFNDLHPGMGGLPKAQGYYNQQIIDKLEQLNQQNRGVFFAVNGSFNDVDVEKFNAVFIDLDCEKDEENRRLSEQTINQYKEKKLKELNDFVKTPTAIIETKNGLHVYWSIDESASTLEFEQCEKRLIEYFKADPQVKSQSQLLRVPGYYWCKETDNKFLVTLRQLEDVQYDIQDIIHALP	Pontibacillus chungwhensis	cellular organisms; Bacteria; Terrabacteria group; Firmicutes; Bacilli; Bacillales; Bacillaceae; Pontibacillus; Pontibacillus chungwhensis
All3500	WP_050496411.1	MKKPAIEGRANSLRTDILPQLCLLADSAQALWMLDLLGKNESTARIRAIGFKGSKLPVIKGNFAELPIFTQWNASKRGIYLVIGNGHDTDDSIYNCPAFFVEWDDLSVEIQIQQWQILKLPKPTFQLKTSGKSVHSYWVTNEPVAKEKWQPIQTRLIDYCKADKNNKNPSRVMRLAGFYYVNKLGEITNKSKIINVSNRRYSLTEF	Prochlorococcus marinus	cellular organisms; Bacteria; Terrabacteria group; Cyanobacteria/Melainabacteria group; Cyanobacteria; Synechococcales; Prochloraceae; Prochlorococcus; Prochlorococcus marinus
All3500	EDY37577.1	MTYATPNHANGRVESSSQQGVAPKQPGVFDPPLAAEFIDAIGKNGCTRTRGFRPKGQSRGRAVKDDLFLPDGSVNAATIQRWQDERFGVYFVVNNGGDTKASITEIVAYFAEFDDGTKTEQFQRLNSSPLLTPSYVIDNGGKSLHVYWVLDEPILCRAREDCPNKAQWTAEQERIAAVLGSDPSIKDPSRVMRLPGAWYVKADGSFGGQAKVVAGTGKRVMRDEF	Cyanobium sp. PCC 7001	cellular organisms; Bacteria; Terrabacteria group; Cyanobacteria/Melainabacteria group; Cyanobacteria; Synechococcales; Synechococcaceae; Cyanobium; Cyanobium sp. PCC 7001
All3500	YP_009217081.1	MNNLRVDRIQASKHLEYLGYKPDDNIYLRFFYHSLDPRKNNDRGRKESLLSWEKIEKYQSDGRGVYVVVNGADGGHTDAEIKQCCAIFCEWDDISLAEQFEKWSYLGFVEPTFTVYSGDKSMQPYWVFDEPIGPNQWRYLQNLLIEVMKADKSNKNPSRVFRLAGGWHVKPDREPQKTEIVGESGIRYNFMDL	Phormidium phage MIS-PhV1B	Viruses; dsDNA viruses, no RNA stage; unclassified dsDNA phages; Phormidium phage MIS-PhV1B
All3500	WP_028948899.1	MQIDTTQHYLQLKALGYKDGDTIFYRQFPPKGSKGYASKTKQILPCIIQEQNPEKGLYFVVNGQGQSDKDIKTCRAFFAEWDDRPMEEQEDFWEKINFLEPTFQVKTRKSIHSYWVLKEPIPVEDWKILQANLLNFLDGDRTLKNPSRVLRVAGGWHIKPGEEPVKCELINPTDRRYSKAEI	Synechocystis sp. PCC 6714	cellular organisms; Bacteria; Terrabacteria group; Cyanobacteria/Melainabacteria group; Cyanobacteria; Synechococcales; Merismopediaceae; Synechocystis; Synechocystis sp. PCC 6714
All3500	WP_052043456.1	LNNDSTQFYLKKFNVSQLCDLAEAGDESALKMFDDARLALERCFQEDPSDQIKRFLELLRKDPSSTRIRGILPKGNHNDRGRKGKLSQHLIKQWQSEGRSIYAVIGNNGDNDKSITSCPAVFIEHDDCSRLWQLDCWRDLGLPEPTVQIDTGHKSIHSYWVLDQPLAPEQWRDLQKRLLNFADADRSINNPSRVMRLPGTIHPKTGKPCQIANAAGARYSVEEI	Prochlorococcus sp. MIT 0701	cellular organisms; Bacteria; Terrabacteria group; Cyanobacteria/Melainabacteria group; Cyanobacteria; Synechococcales; Prochloraceae; Prochlorococcus; Prochlorococcus sp. MIT 0701
All3500	WP_006102396.1	MTFPQPDCYQVLKHLEFLSYQPTDKLNLTCLFHSQDSRKRLDKGCKLNRLSWAAIETYQSYGRGVYLVVNGGGYKNKDISQGRAVFYEHDYLDKLKQVNLWQELELPAPTFQVDTGGRSIHSYWVFDEPIGVEQWCHLQRDLLEYADADRSLKNPARLMRLAGTWHILPKAWGNSDWLCNLSQIITETGRVYGYERL	Coleofasciculus chthonoplastes	cellular organisms; Bacteria; Terrabacteria group; Cyanobacteria/Melainabacteria group; Cyanobacteria; Oscillatoriophycideae; Oscillatoriales; Coleofasciculaceae; Coleofasciculus; Coleofasciculus chthonoplastes
All3500	WP_039715668.1	KLDRTQAIAQLAALGYKDGEQVYLRFFVPDSDPRKGEDKGRKLDGVFPNLPWHHIEQLQAEGRGCYFVVNGGGHSDRDVTQGRAIFFEHDNLDRQLQRELWKTLGLPEPTVQVDTGGKSIHTKYALSTPCSIEQWRELQADLLEFVDGDRKLKNPSRVMRLAGAYYIKPGQNPIQSQLILNTGKTYSYERL	Scytonema millei	cellular organisms; Bacteria; Terrabacteria group; Cyanobacteria/Melainabacteria group; Cyanobacteria; Nostocales; Scytonemataceae; Scytonema; Scytonema millei
All3500	WP_053068360.1	MNTLRSKEVRLALAEQAFSSTVDFDAARQFLGALGKPKGSIRLRGFYAKSDPRKAEDRGAKGEPTKALVESWVADKRGVYVVINNGGDKDADITECIALFVEWDDKPKDWQLTAWQELGLPEPSLQVDTGGKSIHSYWILSEPVSPEAWKSVQSRLLEYAGADRSLKNPFRVMRLPGTPHPETGVLAQVIHQSDSRPDIGDF	Synechococcus sp. GFB01	cellular organisms; Bacteria; Terrabacteria group; Cyanobacteria/Melainabacteria group; Cyanobacteria; Synechococcales; Synechococcaceae; Synechococcus; Synechococcus sp. GFB01
All3500	WP_036478424.1	MGYREGEKVFLRFFYPEGHPLKNKDKGRKLEGIFPNLPWQKIERLQIEGRGCYFVVNGGGHRDRDVEKGRAVFFEHDDLDKQAQRKLWQQLRLPEPTLQIDTGGKSIHTKYRLTTPCSVEQWRELQADLIEYVDGDRSIKNPSRVMRLAGAYHIKPGREPIQSQIILNTGKSYSYKEL	Myxosarcina sp. GI1	cellular organisms; Bacteria; Terrabacteria group; Cyanobacteria/Melainabacteria group; Cyanobacteria; Pleurocapsales; Hyellaceae; Myxosarcina; Myxosarcina sp. GI1
All3500	WP_007310855.1	EIDRNLAQRQLALLGHSINKPVYLRFFYPSDDPRKDGDGGRKADKINWNQIEKYQKEGRGAYLVVNGGGHKNNDVTQGHAIFYEHDDLPKELQRELWKTLGLPEPTFQVDTGGKSIHSYWVFVKAIVLDKWGELQRDLLEYVDGDRSIKNPARVMRMAGGWHISHDPDGNPIYNQTKIISASAKTYNYEEL	Crocosphaera watsonii	cellular organisms; Bacteria; Terrabacteria group; Cyanobacteria/Melainabacteria group; Cyanobacteria; Oscillatoriophycideae; Chroococcales; Aphanothecaceae; Crocosphaera; Crocosphaera watsonii
All3500	WP_029630585.1	MKEAQNNQKNLSNNQNVVSHQNKIVVERLKTDRAQALAHLEALGYMLGDNIYMRAFFPSDDPRSVEDKGRKANNLDFKQVEQWQREGRGIYFVVNGCGHRNSDVKFCRAIFIEHDNLDKELQRNLWQQLGLPEPSIQVDTGGKSIHSYWVFSLPIPVEDWKQLQTDLLEFADGDRVIKNPSRVMRLAGAWHIKADGTVNQSQIISNSGKRYGYEEL	[Scytonema hofmanni] UTEX B 1581	cellular organisms; Bacteria; Terrabacteria group; Cyanobacteria/Melainabacteria group; Cyanobacteria; Nostocales; Tolypothrichaceae; Tolypothrix; [Scytonema hofmanni] UTEX B 1581
All3500	WP_052128916.1	MGNRELATVHLTELGYKPGETVFLRFFLDKSNPQKADDQGRKAEGVFPDLPWQLIETYQAQSYGVYFVVNAGGQTDQDVQCCRAIFYEHDNLDKALSASMHKELELPEPTIQVDTGGKSVHSYWLLKEPCPVQDWRALQTDLLEFADGDRQLKNPSRVMRLAGFIHPGTGQQATIINQSGQRYSIEQL	Neosynechococcus sphagnicola	cellular organisms; Bacteria; Terrabacteria group; Cyanobacteria/Melainabacteria group; Cyanobacteria; Synechococcales; Leptolyngbyaceae; Neosynechococcus; Neosynechococcus sphagnicola
All3500	BAU13070.1	EINRDAAIVLLSALRREPGEKVCLRFFYPDGDSRKARDKGMKGECRFPNLPWKLMERLQAEGRGCYFVVNSGGHKDADIIRCHAIFYEHDHLDKETSRELWQHLGLPEPTIQIDTGGKSIHSYWALTSSCTIEQWQELQSNLLEFADGDRKIKNPSRVMRLAGAYHIKPGREPIQTTIINNSGNVYTYEEL	Leptolyngbya sp. NIES-3755	cellular organisms; Bacteria; Terrabacteria group; Cyanobacteria/Melainabacteria group; Cyanobacteria; Synechococcales; Leptolyngbyaceae; Leptolyngbya; Leptolyngbya sp. NIES-3755
All3500	KYC34493.1	EIDRNQVAQHLKALGYKKGDTVYLRGFFPSDDPRKATDLGRKQQVRSLDRLIEITYRWQHEGKGVYLVVNGGGHKDEDVKQCRAIFYEHDNLDRELQRELWQRLGLPQPSLQVDSGGKSIHSYWIFETPLTDVEHWKKLQSDLLEYSDGDRAIKNPSRVMRLAGCNHISIANGIHPSTIILDTGKRYSFEEL	Scytonema hofmannii	cellular organisms; Bacteria; Terrabacteria group; Cyanobacteria/Melainabacteria group; Cyanobacteria; Nostocales; Scytonemataceae; Scytonema; Scytonema hofmannii; Scytonema hofmannii PCC 7110
All3500	WP_010997650.1	TIDVAQICQQLKALGFNQNDAVCLRAFYPSNDPRKTNDKGRKAETNNLDELVEIVRQFQSEGRGVYLVVNGPGHRDQDITNCRALFIEHDDLDKEVQRELWRSLQLPEPSLQIDTGGRSIHSYWTFEQFIDPQQWKSLQADLLEYADADRSLKNPSRVMRLAGCWHFASENVVNGQTQIILNTGKRYTYKSL	Nostoc sp. PCC 7120	cellular organisms; Bacteria; Terrabacteria group; Cyanobacteria/Melainabacteria group; Cyanobacteria; Nostocales; Nostocaceae; Nostoc; Nostoc sp. PCC 7120
All3500	WP_007312892.1	TANRTQAQRQLELLGYKPEDKIYLRFFYPSEDPRKGSDKGRKANYLNWQKIETYQKQGRGVYFVVNGGGHKDSDVTTGRAIFCEHDHLAKDIQRELWKTLELPEPTFQVDTGGKSVHSYWVFVEAIAVEKWRELQKDLLEYVDGDRSIKNPSRVMRLAGCWHILVKSEAASDSNEVEYNQSSIISESGSTYNYSQL	Crocosphaera watsonii	cellular organisms; Bacteria; Terrabacteria group; Cyanobacteria/Melainabacteria group; Cyanobacteria; Oscillatoriophycideae; Chroococcales; Aphanothecaceae; Crocosphaera; Crocosphaera watsonii
All3500	EDY38676.1	MESRSKAQEQAAAFDAAMAARFLQLLGKDPATTRIRGFFEKGDPRKDSDRGRKGTYSHELVEQWITEGRGVYVVINDGGDTKTSISGCRALFNEWDDQPRPWQLTAWRALDMPEPTAQIDTGRQSIHTYWRLLEPITKEQFSDLQKRLAARGRSDPSIHDPSRVMRLPGCPRGDGDREPVLLLEGTGTPHDADTF	Cyanobium sp. PCC 7001	cellular organisms; Bacteria; Terrabacteria group; Cyanobacteria/Melainabacteria group; Cyanobacteria; Synechococcales; Synechococcaceae; Cyanobium; Cyanobium sp. PCC 7001
All3500	WP_025970948.1	MKKPAFGGRASSVTSKTILARTLKGGAFNTASFFLEELLHKNSEETELRAISYKGGGLSAREFKFPKYKPNSHGIYIDWDPIIDAHLEGRGLYFGVNDGGTKDIEITLCRAFFVEWDNIPKEKQLHIYKELNLPEPSFQVDTGGKSIHNYWVLKKPVSQLIWKPIQKRLIEYTKSDPMLKNPSRVMRLPGFYYVNKQGKHTERVRLINVTLKEYSCKDI	Prochlorococcus sp. scB245a_521M10	cellular organisms; Bacteria; Terrabacteria group; Cyanobacteria/Melainabacteria group; Cyanobacteria; Synechococcales; Prochloraceae; Prochlorococcus; Prochlorococcus sp. scB245a_521M10
All3500	BAR30094.1	MSTLNLDRNQWRSFLEILGKDIRKVRLRSFFPKGHPLKDRDRGKKSDANGDWIKHCQEEGRGVYLVINDGEDTDSSITGCRAFFYEHDDIPKEDQLWIWKELGLPEPSLQIDTGGKSIHNYWILNKSIDPKTWKPIQERLLDHADADRALKNPSRVMRLPGTYHMRDDGSHGSMTTIIHNSEKKYNLKDI	uncultured Mediterranean phage uvMED	Viruses; environmental samples; uncultured Mediterranean phage uvMED
All3500	KZR86516.1	MSELKPDLNAAKTFLDLLGKNGDARFRAFPHKHTPPEIKRQLRARKINGEGSGDRVLKARSDGLGIYLVINRGGDDKASITECIAYFAEFDGTAEADQLQRVNDSGLPEPSIINRTGGGSLHFYWLLDTPIANKALWQSDMKRLAGYLGSDKSVNDPSRVMRLPGSLYMGPDQQPIALVETIHVGDGRYTREDI	Synechococcus sp. MIT S9504	cellular organisms; Bacteria; Terrabacteria group; Cyanobacteria/Melainabacteria group; Cyanobacteria; Synechococcales; Synechococcaceae; Synechococcus; Synechococcus sp. MIT S9504
All3500	WP_015161577.1	MNDTQGQLQLLGYKDGESVFYRAIADNNPRKLSAKFPATPCELDTLNNEGFNIYVVVNGGGDKDADVVACKAIFYEHDDLPKEDQLTFWQSLGLPTPTFQVDTGGKSIHSYWVFNAAISVDLWKVLQKDLLNYSEADRTIKNPSRVMRLAGFKHQKTGVVASIVSKSGTKYSYDEL	Chamaesiphon minutus	cellular organisms; Bacteria; Terrabacteria group; Cyanobacteria/Melainabacteria group; Cyanobacteria; Synechococcales; Chamaesiphonaceae; Chamaesiphon; Chamaesiphon minutus
All3500	WP_057763317.1	LLNFLNNFHGDNTYEIRFFPEDIREGVNISVIVHENYFYTNNNKGEKVKVNEFTLKNFTEYISECLMFAGHTAVCFTPNSPNFNEMNSCKTTNEHVIKGGKINCQFVDIDAPKELRRDMEKMKFWKQSTKEQILSFGLRPNFVIETKHGYHVYWLLDNGEHRLFKHIQMQLVQYFNGDKNCVNESRVMRLPFFLHVKDIDNPYIVKLRMKGAEKRYTQEELKLALPELKEE	Bacillus sp. FJAT-25547	cellular organisms; Bacteria; Terrabacteria group; Firmicutes; Bacilli; Bacillales; Bacillaceae; Bacillus; Bacillus sp. FJAT-25547
All3500	WP_017413475.1	IFFERIHGTEKINFRVLGGYPKNLNGTYEEMEETLRTFNEKGNDIHFVVNQGGTKGCEISKVTAVYIDLDCGKDKNGKYFELSKVRELKIAMMEKIKKFMYKPSFVVDTRNGYHVYWLVQEGASLKDFLITQLRLINYFESDKAVKTLEHTMRVPNLYWLKDKQNKYICSIIEENNIKYDISDILGVLPECKEE	Clostridium tunisiense	cellular organisms; Bacteria; Terrabacteria group; Firmicutes; Clostridia; Clostridiales; Clostridiaceae; Clostridium; Clostridium tunisiense
All3500	BAU26382.1	LHAFLQALCISERETLWFRLIDDNSSPLSKKVAINLSRPYKDIEKSVLQVRFTNSRNTLINPYQSNIKGYGVHMVINGGGTKKESIRRIRAQFIDVDLNKRTAQASSREEADVIAEAFQHDEKDPVTDVSCRESGGLFHLTGIRTESHVQHLKQQFLHQHMPDLTDAMIVETLNGYHIYWPIRNGDVKQFSPIQQALSHKFQSDPNIWNLSRTMRIPGYYHMKNPYRPFMLQIIQPGRATPFTQNELIDRLALT	Aneurinibacillus soli	cellular organisms; Bacteria; Terrabacteria group; Firmicutes; Bacilli; Bacillales; Paenibacillaceae; Aneurinibacillus group; Aneurinibacillus; Aneurinibacillus soli
All3500	WP_062181871.1	LLKFLQVIHGENPFEIRILSKDKFKTTRSILRQGNSLYIDGLGNKKVKTAEFNADSFNSLLEIEYLNSMGGEVFFTVNSPNFDAMDTCKASDSHIKDIGTITAQFVDIDAPDEIKQSKMELKLWKKSIRENILAFTLSPSIVVETKNGYHVYWLLENGRTQLFRCIQMQLVQYFDGDKKCVNESRILRVPWFLHRKNPKEPFPITVKKFAPNNRYTQEQLKGILPDLEEE	Bacillales bacteria	cellular organisms; Bacteria; Terrabacteria group; Firmicutes; Bacilli; Bacillales
All3500	WP_056631207.1	TYKFMKKLRYKKNESVHFILVHDAPPNKRSYNSYSNRLNLKQTFLLHKPLKRLEKRIPQSKLYAYNNQSESVHLLTQNANGYAVFMGINYGGTKDSDIKEVRAQFIDVDLNKISERFNTLEEVWQKIKALRANPSEQYQLLTVKKNKRGEYLFSAHRPKRQIQKLKKKFLFKHWRQIRDAMIVETNNGYHIYWIITRGAINKFVPIQKALVRKFNADPAVTNLARVMRVPGFFHMKNPNSPFMVRVIRWGRKKPFSQDELVDGLSLR	Paenibacillus sp. Soil522	cellular organisms; Bacteria; Terrabacteria group; Firmicutes; Bacilli; Bacillales; Paenibacillaceae; Paenibacillus; Paenibacillus sp. Soil522
All3500	WP_015846499.1	AYRFLEKLGCKPNDQLHFLLVSDAKGKTRGYSFATELPAITLRKPFRSLEKLVPQIKLFSRRNKLVNVLWLNKKGYAVFVEINGRESAKDSPFKAIRAQFIDVDLNKISARCKTKEQIQQKIDSILSDPSEQLQSITLTQNKNGQYQLLAQRTRQRVAELKKQFMKKHGERVKDTMIVETKNGYHIYWVMQSADISKFVPIQKALAQTFDSDPMITNLSRVMRIPGFYHMKNPESPYMVKVIQWGRVKPFTQEELITLLELK	Paenibacillus sp. JDR-2	cellular organisms; Bacteria; Terrabacteria group; Firmicutes; Bacilli; Bacillales; Paenibacillaceae; Paenibacillus; Paenibacillus sp. JDR-2
All3500	WP_028609291.1	THQFIRKLGCKENERIRFLFVHDAKRNRPHSTSSGHKPAIKLNKPLKLIESQVTQMSLHSGSGKPVHMLNQNAKGYAVFMEINRREGQSGEIKAIRAQFIDVDLNKISVLAGTKEQAMQRMNAIRSNPAEQIQSFAITRNKQGQYRLLAHRTQGRIAKLKRDFLKKHRNRIKNAMIIETNNGFHIYWVMQGGSISRFVPIQKALASKFGADPMITNLSRVMRVPGFYHMKNPDAPYMVRVIQWGRKKPFTQDELIASLSLK	Paenibacillus harenae	cellular organisms; Bacteria; Terrabacteria group; Firmicutes; Bacilli; Bacillales; Paenibacillaceae; Paenibacillus; Paenibacillus harenae
All3500	WP_046228942.1	ARHFIKKLGCKQNEQLHFILVHDDKNKNKRFSSSSNHPAMTLHKPLNLLERSTPQFTLFSKRNKLIHVLSQNKRGYAVFMEINYRETRTGDFKKIRAQFIDVDLNKISVHLDTKEQVKQMIESIQSDPAEQLQSITVKKNKQGRYHLLALRKKQRVTKLKNAFIKKFKIQIKDTMIIETKNGYHIYWVLQGGSVSKFVPIQKALAKKFSSDPMITNLSRVMRIPGFYHMKNPRSPFMVRVKQLGRKKPFSQEEIIHSLALE	Paenibacillus algorifonticola	cellular organisms; Bacteria; Terrabacteria group; Firmicutes; Bacilli; Bacillales; Paenibacillaceae; Paenibacillus; Paenibacillus algorifonticola
All3500	WP_021284991.1	DFLELLHGKNLINFRLINSDNAFNTTGLYDEETIKKLKKYNEQGYNVYFVVNGGGTQKHQINKFNAVFIDLDCGRNDDKNYYPLEETKQYKEKCIDKLKEFKNKPSITIETRNGLHVYWLLNEGASNEEFEDCQLRLINYFQSDKQVKTVERIMRVPDYYWTKDINNRFMCKVLELNNIRYDIEDIICDLPY	Clostridium sp. BL8	cellular organisms; Bacteria; Terrabacteria group; Firmicutes; Clostridia; Clostridiales; Clostridiaceae; Clostridium; Clostridium sp. BL8
All3500	WP_006170105.1	MASAEAATSPKQACRIDRAAAQQFLSLLGKDPASARLRAFPHRANPAKGEIGARKGSFDLTVADQWQREGRGIYLVINDGGDRKSEITACRAFFVEWDDRPIDWQLNAWRQLGLPEPSLIVLSGGKSAHCYWLLHRPIAPQEWAPLQAELIAYAGGDPHCKDASRVMRLPGCWYVDASGEPTALVELVHVSGQRYAPEDI	Synechococcus sp. WH 5701	cellular organisms; Bacteria; Terrabacteria group; Cyanobacteria/Melainabacteria group; Cyanobacteria; Synechococcales; Synechococcaceae; Synechococcus; Synechococcus sp. WH 5701
All3500	KVR85825.1	MRQGLAVGIALNEFRGGIRRADRVTRINAFFVDLDGRTSLDTINQFPIKPHLVTETSPDHFHVVWLVAGCLIEAYRHVQAFLAKKLGGDPNVTDVTRCMRLVGTINRKNGQNHLVKIVSAAKGEALKPIAFSEFKRAFGMKPKR	Burkholderia vietnamiensis	cellular organisms; Bacteria; Proteobacteria; Betaproteobacteria; Burkholderiales; Burkholderiaceae; Burkholderia; Burkholderia cepacia complex; Burkholderia vietnamiensis
All3500	WP_009619651.1	EFFDAIFGKEAINFNCINYKTGRTSPPINGLYNENTLNVLEQYNSQDYEIYFVVNGGGYKNRDIIKINAVFIDLDCPKVNGQLPSLNDVNEFKLQSMDAIREFQLSPSIIVESRNGYHAYWLLHEGATIEQFKECEARLVKQFNADPKVQKPCNLMRVPGFYWCKDVNNKFLVEIIELNNHRYKVEDILNALPE	Desulfosporosinus sp. OT	cellular organisms; Bacteria; Terrabacteria group; Firmicutes; Clostridia; Clostridiales; Peptococcaceae; Desulfosporosinus; Desulfosporosinus sp. OT
All3500	WP_003512743.1	TFLEKIFKNEKINFRALKDNEKPINLNGYFDENMKDKLKQLNEQGYNIYFVVNSGGTKKEAINKINAFFIDCDCGRDNNGNYFDLDIVKQYKQRVLQRVQDFGLVPSFVINSRNGYHVYWLVDNAKVEQFEEVQKKLIHYFNSDERVYTPERIMRVPNFYWTKDIDNQYLCTIYQYNDVRYNANDFIQHLN	Ruminiclostridium thermocellum	cellular organisms; Bacteria; Terrabacteria group; Firmicutes; Clostridia; Clostridiales; Ruminococcaceae; Ruminiclostridium; Ruminiclostridium thermocellum
All3500	WP_023062312.1	TFLEVFHQTNKINFRALKDNEKPINVNGYFDENMKDKLKQLNEQGYNIYFTVNSGGTKKEQINKINAFYIDCDCGKDNNGNYFDLDTVKEYKQKVLQRVQEFGLAPSFIVDTRNGYHVYWLVNNAKVEQFEETQKKLIQYFNSDESVFTPQFIMRLPGYYWTKDVQNKYLCTVYQYNDVRYNADEFIKHLN	Ruminiclostridium thermocellum	cellular organisms; Bacteria; Terrabacteria group; Firmicutes; Clostridia; Clostridiales; Ruminococcaceae; Ruminiclostridium; Ruminiclostridium thermocellum
All3500	YP_009103753.1	EQIKYFLRLLTGDENTPVTWQVFYDVKGALKRDDLAAHFVGTLNQAIPTITRAQSQQCGVYIGINGTDGKGRKIENVVKYRAVFADFDGMAQPTWPIMPHLVQQRDDTHGHAIWLCDEITEVNTFRSLQYRIHLAHDTDYQVTDPCRVLRAPGTVHYKDPANPKMYTITGDGKQVLGNEHRYTIDELEAAFPLSPEK	Shewanella sp. phage 1/44	Viruses; dsDNA viruses, no RNA stage; Caudovirales; Myoviridae; unclassified Myoviridae; Shewanella sp. phage 1/44
All3500	YP_009005997.1	SQAAAYVTALTGEPVETAAIWWRCIHDTNKGIPAHKYFGTLAQVWETLCRYNADGWGIFTNINAFAADVQKHELPDVWFIRTHVVDLDNLLTAQQNYERAAGSQPAPSFAVQSSPGKFHVYWPVQPYQGNERYTTLQRKLRQVYDGDKAVIDPTRVLRVPGFLHLKNPAAPHMVVCWALNGNGWRNPVETLEAAYQHVNVID	Rhizobium phage vB_RglS_P106B	Viruses; dsDNA viruses, no RNA stage; Caudovirales; Siphoviridae; unclassified Siphoviridae; Rhizobium phage vB_RglS_P106B
All3500	WP_028174028.1	EQALAFIGALTGNDANTAIVDIRLIHDARKDLAAIPRRGTLPQLWAEIISWQALGYGVFCCINAMDGSGRYEIANVKAIRCQAIDLDSLSAQQNYDRATQFNPPPSFAVQSSPGRWHVYWQTHQHPDREKFTLLQRKLRTLFDGDKRVIDASRVLRLPGTLHLKDQNNPHLVTCWALGGFGNPIDPAMLEIALAGVNVFD	Bradyrhizobium	cellular organisms; Bacteria; Proteobacteria; Alphaproteobacteria; Rhizobiales; Bradyrhizobiaceae; Bradyrhizobium
All3500	WP_056541903.1	SQTATYIHALTGEPVETAQVWFRAIHDIDKSVPARKFYGTLAQHWQELCAHNTSGYGVFVNINAFSATVQTHNLTDVGYLRAHVIDLDNPLSSQQNYERAAASNPPPSFAVQSSPAKFHCYWVTQNYQGNERYTTLQRKLRQVYDSDRAIVDPTRVLRVPGFLHMKNPVTPHMVTTWPLAGAAWRYTIEQMEAAYQHVNVID	Rhizobium sp. Root1220	cellular organisms; Bacteria; Proteobacteria; Alphaproteobacteria; Rhizobiales; Rhizobiaceae; Rhizobium/Agrobacterium group; Rhizobium; Rhizobium sp. Root1220
All3500	AMY69057.1	SQAQAWIRALTGSEFEAVFNWRFIHDQDKARPAIKRRGTLSQIWNEACHWNAAGYGVFATVNEMDGTGYTADSQPIKGQSGDIGEHVQTIRAHVVDLDNLNALQNLERAKNHFPPPQFAVQSSPGKAHVYWVSHYPANLETYRNIQRKLRQLYDGDKAVVDATRVLRVPGFLHQKGQPHLVTCYALPGYGVPLLQGALAASVAHVNAPD	Defluviimonas alba	cellular organisms; Bacteria; Proteobacteria; Alphaproteobacteria; Rhodobacterales; Rhodobacteraceae; Defluviimonas; Defluviimonas alba
All3500	WP_041423890.1	KFLDDIFGKNALINFSCIRNYAIKKSGKFEDLKEELGKLNEDGFNIYFVVNSGGFKDSEINKINAVFIDLDAGKDLDLSMIDSFKQIKLEEIHNFDFKPSYIIETKNGLHVYWLIEEGVSIEEFRECEELLINYFNADPQVKNPARLMRLPGFYHVKDVNNPFLVKIIEDNNVRYDIKTIIKVLRE	Thermosediminibacter oceani	cellular organisms; Bacteria; Terrabacteria group; Firmicutes; Clostridia; Thermoanaerobacterales; Thermoanaerobacterales Family III. Incertae Sedis; Thermosediminibacter; Thermosediminibacter oceani
All3500	WP_051356015.1	LAAFLAAFHGGPYGLRSFAEGAAGRRGGGRNRTVTAAELAAPDGPLLGQLQRENDGERRGIFFVVNPGGHKDHDITAVAAQFVEADELPLESQWDNLMAFPLPPSIVVKTRKSLHGYWLLKGCDESGLAQFRVLQKQLAAHFGGDPVINNPSRVMRLPGFNHHKAEPLAVVCLLYEPERRYTQRQLATVLAGLHPD	Acetobacterium dehalogenans	cellular organisms; Bacteria; Terrabacteria group; Firmicutes; Clostridia; Clostridiales; Eubacteriaceae; Acetobacterium; Acetobacterium dehalogenans
All3500	WP_061427141.1	ARRFLECFCKGEGSENSCGRINIRIFSDKKGIGFKGKNLSFNINDFQSKSKVLMAHNEANRGIFFVVNSGGNSDRKINKINAQFFECDTLSLEDQLENISKFPLEPSIIVQTKKSLHVYFLIKNGKVEKFRDIQKKLAKHFNGDGSCINESRVMRVPGFYHCKQEQVRVKCIKFNPNLFYTQEDLEKELSYSESE	Clostridium perfringens	cellular organisms; Bacteria; Terrabacteria group; Firmicutes; Clostridia; Clostridiales; Clostridiaceae; Clostridium; Clostridium perfringens
All3500	WP_018130197.1	PLQFIQAIKGEGPYCLRTLPDPPKQEQTYRNFSQNWTFSTLDELKQGIRGGLRKANSYRNGVFLVVNNGGHCDTSITQVTAHYIDFDKVPWEQQLELLNRFGLLPSIIVLSSRGMHVYWLMKDAKVEEFRKVQKRLIHFFGSDPTVVNESRLMRVPGFYHQKSAPQMVHVLWWHPELSYTQDQLQQRLTELGVP	Effusibacillus pohliae	cellular organisms; Bacteria; Terrabacteria group; Firmicutes; Bacilli; Bacillales; Alicyclobacillaceae; Effusibacillus; Effusibacillus pohliae
All3500	WP_009438444.1	AMDVLGCLFNPAETVCFRVFEDRKDGVFHGAKLECECGKYMGIEETLKKHNAQNRGVFFVVNYGGHDDGAITRINAQFFEMDDGTFEEQQAKIDAFPLPPSMVIKTRKSLHVYYFMDGTARVERFRTIQQQLVKQFDGDPVCVNESRVMRLPGFLHCKKEPVSVECISFHPERKYTQDQLSDALPE	Selenomonas sp. oral taxon 137	cellular organisms; Bacteria; Terrabacteria group; Firmicutes; Negativicutes; Selenomonadales; Selenomonadaceae; Selenomonas; Selenomonas sp. oral taxon 137
All3500	WP_051355569.1	PAAFLAAFGPGSYGLRTFCDQGRGSGQNYTVADGDGLARLLTELGRVNQSERRGVFFVVNGGGHKDAEITRVTAHFVEADGLPLATQWDNLMAFPLPPSIVVRTRKSLHGYWLMKASDQSTDPHLANFRAVQKQLAAHFGGDPVIANPSRVMRLPGFDHHKAEPLAVVCLLFEPGRRYTQAELAAALAKRQPD	Acetobacterium dehalogenans	cellular organisms; Bacteria; Terrabacteria group; Firmicutes; Clostridia; Clostridiales; Eubacteriaceae; Acetobacterium; Acetobacterium dehalogenans
All3500	WP_009296515.1	LEEFLRPFFGPSDRICLRVFDDKKTGTFKGAKLETTLSGIAGLMDTLKKHNERNRGIYFVVNFGGHEDGEISRINAQFMECDELSLEEQLNQIEAFPLEPSLIVKTRKSLHTYWLIKDGDVAAFRRIQKGLAAHFGGDKTCVNESRVLRLPGFYHCKQEPVLVECIHFRPELRYTQAELAAHLPKVESE	Clostridium sp. 7_3_54FAA	cellular organisms; Bacteria; Terrabacteria group; Firmicutes; Clostridia; Clostridiales; Clostridiaceae; Clostridium; Clostridium sp. 7_3_54FAA
All3500	WP_012283886.1	IEEFLRPFFDAGETVCLRVFSDRKDPAFKGAKLECPAGRIGSMMETLKKHNAKNRGIFFVVNYGGHEDADITRINAQFVECDSLSFEEQLAAIEAFPVEPSLIVKTRKSLHTYWLMKNAKVEDFRRVQKRLIAKFNGDPACVNESRVLRLPGFYHCKEEPVMVECIKFSPELRYTQAELEAALPEIREE	Heliobacterium modesticaldum	cellular organisms; Bacteria; Terrabacteria group; Firmicutes; Clostridia; Clostridiales; Heliobacteriaceae; Heliobacterium; Heliobacterium modesticaldum
All3500	WP_020817085.1	LEEFVKPMFDSGETVCIRIFSDKKGTAFKGLKLEYEAGKIASSIENLKKHNQQNRGIFFVVNYGGHEDRDITRINAQFVENDSLSLDEQMAQIKAFPIEPSFIVKTQKSLHTYWLMKDADVSAFRRVQKRLAAHFSGDSSCINESRVLRLPGFNHCKGEPVMVECIKFNPELRYTQAELEAVLPQIENE	[Clostridium] papyrosolvens	cellular organisms; Bacteria; Terrabacteria group; Firmicutes; Clostridia; Clostridiales; Ruminococcaceae; Ruminiclostridium; [Clostridium] papyrosolvens
All3500	WP_021683265.1	AQDVINAIFHPDDTVCLRIFDDRKEGIFTGAKMSVEAGKFFAVESTLKEHNQKNHGIFFVVNSGGQTDDSITRINAQFVEMDDKTFEEQQTLIDAFPLPPSMVIRTRKSLHTYWFVKEAKVSLFRPIQKALVQHFGGDPACVNESRVMRLPGFYHCKKEPVLVECISFHPERRYTQEQLIERLPVSQE	Ruminococcus callidus	cellular organisms; Bacteria; Terrabacteria group; Firmicutes; Clostridia; Clostridiales; Ruminococcaceae; Ruminococcus; Ruminococcus callidus
All3500	KGP76661.1	YEQFLSPFFESGETVHLRVFDDKKGSTFKGLKLEREFGKISALTETLQNHNVQGRGIFFVVNFGGNTDEEISRINAVFVENDNLSIDEQIAKLENFPLPPSLMVKTAKSVHAYWLTTDVSVPEFRAYQRRLITQFDGDTSCVNESRVLRLPGFNHCKGNPVMVECIKFAPELRYSKAQLDAVLPKISVE	Desulfosporosinus sp. Tol-M	cellular organisms; Bacteria; Terrabacteria group; Firmicutes; Clostridia; Clostridiales; Peptococcaceae; Desulfosporosinus; Desulfosporosinus sp. Tol-M
All3500	AMO93999.1	NEMRQFKKFIHPNVKACFQTFSKKSDLKKKSDYFVASWKSETRDKLVTANLDQMEVSMMINRGDGRGSKNVTDITAVFIDCDDNKMTKEKLFTLPIPPQLIVETSPGNFHAYWLIKDCSVSQFKPMQKALAASLGADLNVCDPSRVMRMPGTISWKRDKPFLAQIIHIEKDSKPIAVGSFVKKMKLEIQ	Collimonas fungivorans	cellular organisms; Bacteria; Proteobacteria; Betaproteobacteria; Burkholderiales; Oxalobacteraceae; Collimonas; Collimonas fungivorans
All3500	WP_044397084.1	MRKFKRILHGSAPAVFQTFSKKLQRSTADGKVMRMSWSQANADTLVKANTEGLHVAMTVNSLRADRRRNEDVTRINAVFIDSDDGNISPSMLLKLPVPPHFIVKTSEKKLHAYWLLKHCTVADFKTLQKSLAKKFGTDPSVCDPARAMRMPGTYNHKYQPPYLAKLIHCDDDRSAVSVKHLIKQLDLFILH	Acidovorax temperans	cellular organisms; Bacteria; Proteobacteria; Betaproteobacteria; Burkholderiales; Comamonadaceae; Acidovorax; Acidovorax temperans
All3500	AII27461.1	EQAERFIELLTGDVKSVVTWQLFYDPKDGTKRPDLAAHFPGSLAQAVPTIERAENNLQGVYLCINETDGKGRYATNITKIRTLFADFDGQAEPSWPIPPHFVTKRDDTHGHAYWLVDDVEVEEFMYLQYRIAVAMNTDKQVIDPSRVARLPGSLHLKDPQNPAMYTVAVDNKLQGNYTKQHILDAFTLNAEQ	Pseudoalteromonas phage B8b	Viruses; dsDNA viruses, no RNA stage; Caudovirales; Siphoviridae; unclassified Siphoviridae; Pseudoalteromonas phage B8b
All3500	WP_005036560.1	REALPFLACLEECAPEDAWLRPQHWQTFDEDKTRKDGSLAKHWPQDLDGAAAELERLNQAGAGIFLTVNRTDGRGRTKAHIQALRGWHADLDTKDASEPFDLARVPLPPTMAVQTPGGWHLYWLPHEPMPCPEEARRLEHEAELRGLQAALSIFGADRAACEVARVLRLPGFEHRKDQPLPVRLVLVDGPRYSREEIREAFPPQEKA	Holophaga foetida	cellular organisms; Bacteria; Acidobacteria; Holophagae; Holophagales; Holophagaceae; Holophaga; Holophaga foetida
All3500	WP_027538726.1	EAAKRFIQLLRGDAETAMHFRTLTESAEAKGRQEHLTPDELGQLRRNYSGSLAQLGPLLQKKNKAGCGVFAALNEFDGNGRKKENLIAAHVVPLDLDGTPLPTKWVIEPHWIQETSPGRFQCFFVIERTSDIAAVERITRRLAAFYGGDLNVCDATHIFRVPGFYHQKRDKFQVHPIHELDFDPPYRLSDFDFLPEQEKR	Bradyrhizobium sp. URHA0002	cellular organisms; Bacteria; Proteobacteria; Alphaproteobacteria; Rhizobiales; Bradyrhizobiaceae; Bradyrhizobium; Bradyrhizobium sp. URHA0002
All3500	WP_057852313.1	MQFRALPESQEAKRRFESLTSDERTKKRRNYPGQLSELAPRLQQMNKSGHAIFVALNEFDGNGRKKENLVAAHVIPLDLDGASLPDDWQIQPHWIQETSPGRYQCFFVIERTTDIAAVEDIARRLASNYGGDPAVFDATHVFRMPGFYHQKGKPFRVNSLLENEFEPTRKLSDFEFLPALPKR	Bradyrhizobium valentinum	cellular organisms; Bacteria; Proteobacteria; Alphaproteobacteria; Rhizobiales; Bradyrhizobiaceae; Bradyrhizobium; Bradyrhizobium valentinum
All3500	WP_027541180.1	DAAGRHIECIAGDRNAVMDWRTIPESAEAKQRFAKRTPEERSKMRFNYRGTLTELSDLLIRKNLSGYGIFVMPNEADGVGRKKENMVAWRCLVLDLDGAPLPEHFEFPPHFVIETSPGKHQCAFAIERHTDIGAGEDIARRLASHYRGDPAVCDAPHVFRVAGFFHQKGQRHLVRIVAENEFEPRYVVSQFNFLPRLAAK	Bradyrhizobium sp. URHA0002	cellular organisms; Bacteria; Proteobacteria; Alphaproteobacteria; Rhizobiales; Bradyrhizobiaceae; Bradyrhizobium; Bradyrhizobium sp. URHA0002
All3500	WP_044405151.1	DDAIRLIELVGGQADAVMDFRVFAESKPCRERLSAVFRDGGRLPRMKYRGAFAERNDILQQRNRQGFGIFYSSNPSDGAGVKNNNIVAVRALPLDLDTTRPPADWDGGLRPHVLIESSPGRFQALFMIEPTTAFDEAARMAKRLAMLYGGDPNVSDRARVLRLPGFVHQKAKPFRSRIVWIDHFAAPFTLDDFDVILPPLPKR	Rhodopseudomonas palustris	cellular organisms; Bacteria; Proteobacteria; Alphaproteobacteria; Rhizobiales; Bradyrhizobiaceae; Rhodopseudomonas; Rhodopseudomonas palustris
All3500	WP_029481670.1	AARLVAVFREPGEKIFLQTLPDGPDELYFRSAWTDQSGQRRETQKYRLATADGGHLEDCTARGGSFTLAQIEAGQYLRANHARLGVAWVVNVLSAEATRRQSDQVSRVAAVYIDLDGKPLPPTFPHQPTAIVETSPGRFHVYWKVTDLPLEEFRTVQKFLATLYGADTSVCDLPRTMRLPGYVHGKNEPGFLTRTVELHADVQHSRAELLVGWPELQDA	Deinococcus marmoris	cellular organisms; Bacteria; Terrabacteria group; Deinococcus-Thermus; Deinococci; Deinococcales; Deinococcaceae; Deinococcus; Deinococcus marmoris
All3500	WP_052051285.1	ETAAKFLNFMSGGAGICNLRTLTDCPSKKANPTGRNSSLQLPILPQDLLQLEAQNKQGRGIFWVVNEGGQKAADISAPRALYVDYDGDDLAGFLKRLDTMPPPHAVVESSHGKRHVYWKCHGVPVAEFEALQQGLIAQLGTDKSIHDLPRVMRVPGFLHQKDKAQLVRLLHLNENLPAYTLEQCRAFAKPLLAEK	Acetobacter tropicalis	cellular organisms; Bacteria; Proteobacteria; Alphaproteobacteria; Rhodospirillales; Acetobacteraceae; Acetobacter; Acetobacter tropicalis
All3500	WP_057198759.1	DKGTLTAGLELIETLRGDAGAIMDFRAIPETDAAKKALTSRPIRLRHRGTLPDLWDKLKRLNNKGFAIYYTLNLSDGKGTKRANFRKVLALPLDLDTAPLPKKWLRGLEPHVIIETSPGKHQCIFIIEPTNDFVAAKQMVQRLAKAYGGDPSVCDVPRVLRMPGFKHQKGKPFVSRIIEARQYEQPHTMAALDEALPRLRRN	Bradyrhizobium sp. Leaf396	cellular organisms; Bacteria; Proteobacteria; Alphaproteobacteria; Rhizobiales; Bradyrhizobiaceae; Bradyrhizobium; Bradyrhizobium sp. Leaf396
All3500	WP_057398283.1	DEALRFLALLDPDSQPQDWHYRAIHPMQGARKANSLYDLQAKNIAGWGAYAVVNAGGHDAASITRVRALYVDFDIIDDHLDRLAAVPFTPSIIVESSPGKHHAYWCVDGVPLNEFEAAQRKLIALVDSDKSIHDLPRVMRLPGFNHTKTQPVRSCIVHEGGERYTWAEFSEWLGTLKEP	Pseudomonas fluorescens	cellular organisms; Bacteria; Proteobacteria; Gammaproteobacteria; Pseudomonadales; Pseudomonadaceae; Pseudomonas; Pseudomonas fluorescens group; Pseudomonas fluorescens
All3500	KYK97232.1	DMARRHLLLLDEDAAEFTFQTFPDSKKGGLSLACSTGVLRGTLDEYAAEFTRLQARGAGVFVVVNRGGRTKAQITHARAIWREDDTGGLPPLPLEPHFVIQTSPGKHHEYLLIEPSDDLDTTDAIMERMVEDYGSDPQAKDRSRVLRLAGFYHLKDPAHPHLVKIIHEGGGLPYTLEKVAESIPPLKKS	Deltaproteobacteria bacterium GWC2_55_46	cellular organisms; Bacteria; Proteobacteria; delta/epsilon subdivisions; Deltaproteobacteria; unclassified Deltaproteobacteria; unclassified Deltaproteobacteria (miscellaneous); Deltaproteobacteria bacterium GWC2_55_46
All3500	WP_019489483.1	DTAIELLRAVHGDNDICFQTFDDGAKTKGTKDSSLVANWHGSTDSRTMKRLMDLNSRGAGIYHTVNHTDGTGRTAANITGVTSFFCDYDGCEPKNLDQLPLPSAIVQSKNGKHLYWFLQPEACPIERFTAYQQLLINLTGGDEVVKDLPRVMRLPGFNHMKNPSDPYAVQLLELHSDRRYTLSDFPFTTLVAPTAKVK	Calothrix sp. PCC 7103	cellular organisms; Bacteria; Terrabacteria group; Cyanobacteria/Melainabacteria group; Cyanobacteria; Nostocales; Rivulariaceae; Calothrix; Calothrix sp. PCC 7103
All3500	WP_017263956.1	GDDTDFTFLAIPDSKHIYLSPKERHGTFEKFSDDLASQNRKGAGVFVTVNKTDGKGRKAENIVRIRGVWQDDDNGFEGELPLEPTLEVESSPGKFHRYWVIDPEYGEMSFETFDAVMSVLVGKYGSDPNAKDRSRVLRLPGSMHMKNTPGHLVKIVGGSKERYPAEVIVSAFLERSDT	Sinorhizobium meliloti	cellular organisms; Bacteria; Proteobacteria; Alphaproteobacteria; Rhizobiales; Rhizobiaceae; Sinorhizobium/Ensifer group; Sinorhizobium; Sinorhizobium meliloti
All3500	WP_051604035.1	MEKHLALFGENEPHTFQLFPERKKNLGNKRPIILHGPFSDLKDEIVAYNEAGYAISWLVNQGDQEGRKKENIKKVRALFLDLDGAPFDKVKQAQLKSHSLVKSSLGRCHVYWKVKDCSLENFTLIQQAIAKEFGGDSAVCDLPRVMRLPGSINWKYKKPFTTKLLRCRDTLPHYKVDEIIDGLGLNLD	Methylobacter tundripaludum	cellular organisms; Bacteria; Proteobacteria; Gammaproteobacteria; Methylococcales; Methylococcaceae; Methylobacter; Methylobacter tundripaludum
All3500	WP_015599931.1	GEAQRFLALLAPEAKEFDWRFILPDSRLDDIGTGLKIINQRGSARFSKTAAQTANEKGYGVFVTVNETDGAGIKAKNITRVRAVFADFDDGLPDQFPLQPSMIVQTSPGKAQVYWLVEDDMAPAQFASIEARLVQTYNADKNAKDIARVLRVPGFMHTKGEPFPVKLVSPKNGKNAKRYNTRQLLDAFPAVATE	Hyphomicrobium denitrificans	cellular organisms; Bacteria; Proteobacteria; Alphaproteobacteria; Rhizobiales; Hyphomicrobiaceae; Hyphomicrobium; Hyphomicrobium denitrificans
All3500	WP_064013732.1	AEMQQFLAYFSGPHTFQTIDDRNTKDGRVPKRRWMSGIHHDTSRLLALNEQGAGVFLMINQGDGLGRKNENVTHIRAFFADFDGQPLPESWPLEPSLIVATSPGKFHVYWILPQPIPVLPSAQWNGLQKSLALRVGSCPDDCQGLNRTMRVPGSWHRKNEPFLCQMTEQTDNRYELSQIIAAFGNPSVK	Deinococcus puniceus	cellular organisms; Bacteria; Terrabacteria group; Deinococcus-Thermus; Deinococci; Deinococcales; Deinococcaceae; Deinococcus; Deinococcus puniceus
All3500	WP_007291337.1	DQARHHLMLLDEEAEIHVFQSFDDSKAKREHLARTISGNFEQCKNELTRLNRQGAGVFVTVNKSRNGRRKLEDITEARAVFREADVPGLEQLPVEPHLIVGTSPGKYHEYLFIEPTDDLDTWNRIMTTMVQDHGSDPNAKDQTRVLRLAGFYHQKAEPHMVKITHESGAPPYTLAEVAQHIPPAEKP	delta proteobacterium MLMS-1	cellular organisms; Bacteria; Proteobacteria; delta/epsilon subdivisions; Deltaproteobacteria; unclassified Deltaproteobacteria; unclassified Deltaproteobacteria (miscellaneous); delta proteobacterium MLMS-1
All3500	KFB69278.1	AQADAFLTALDEEAEHFCFQTFDDFKERKDGSLARVLNGTLDEHWDTLVDLNQRGAGVFVTVNRTDGNGRKMSNMVSPRAIFQEADRPNTPPPPLDPHMEVESSPDKFHRYCFIDPATAPQFDTWREGMNRMVVDFGSDPNACDPARVLRLPGFYHQKDPSRPFMVRIHARTPIPPYSWQQITSVIEPLPKKR	Candidatus Accumulibacter sp. SK-01	cellular organisms; Bacteria; Proteobacteria; Betaproteobacteria; unclassified Betaproteobacteria; Candidatus Accumulibacter; Candidatus Accumulibacter sp. SK-01
All3500	WP_056301987.1	PSTEDFLRALAPETAPRVTVQTFKEAPEAKRPDLIQIIHFDVSEYDEHLPRLQELNRAGAGIFVTVNETNGAGRKAKDVQTCRAQMLDLDGAPLPTNWAIEPSIVVESSPAKYHVYWLLRDGDLARFTDIQEKLAAQYGGDPAVKDVARVMRLPAQ	Deinococcus sp. Leaf326	cellular organisms; Bacteria; Terrabacteria group; Deinococcus-Thermus; Deinococci; Deinococcales; Deinococcaceae; Deinococcus; Deinococcus sp. Leaf326
All3500	WP_029481419.1	SETAAFLAQFDGRHTFQTFDDHSDKSARLSRVLHDPAELAAQNRQGAGVFVMVNEGDGAGRKNANVTRVRAYFADFDGQPLPARWSLEPSILIESSTGKFHAYWILGDGETPPLDHTFNVQQEALAHAVGSCPDDCKGLARVMRLPGFLHQKGNLFITRTLSSTGERFTLAQIRAAFPLPVRP	Deinococcus marmoris	cellular organisms; Bacteria; Terrabacteria group; Deinococcus-Thermus; Deinococci; Deinococcales; Deinococcaceae; Deinococcus; Deinococcus marmoris
All3500	WP_024334628.1	PAIYLQGGEGDPGGSGGFSGLPDEHKEKFLSYFTGRLTFQVFNDKRKTRGKVYQTNRLCQFEASNETGSGIFLTVNETDGTGRQKKNIVRVRAVFVDLDGSPIEPVLSYDPSLVVETSPGKYHAYWFVDDFPREAFSDFQITLAKKFKGDDVKDLCRCMRMPGYYHHKTDTPFLCRIIFAWERRYTFDQLNEKFRQKPLK	Desulfotignum balticum	cellular organisms; Bacteria; Proteobacteria; delta/epsilon subdivisions; Deltaproteobacteria; Desulfobacterales; Desulfobacteraceae; Desulfotignum; Desulfotignum balticum
All3500	WP_052195256.1	MKALAPSEAPRITAQTFGEHPEAKGKALSQIIHFDISDYLEVLPELEDLNSRGAGIFITVNETDGAGRTSKNIQSCRAFVLDLDGTALPLMWFREPSAIIESSPGRFHVYWFVSDGDLHAFTPMQEMLAKTYGGDTAVKDLPRVMRLPGSLHLKTGEPFKTEILDLHPERRYSQADLIDALPGAREA	Deinococcus swuensis	cellular organisms; Bacteria; Terrabacteria group; Deinococcus-Thermus; Deinococci; Deinococcales; Deinococcaceae; Deinococcus; Deinococcus swuensis
All3500	WP_036193312.1	HEAQRFLAVLDPDGESWHFRTFADTGSGGGKNYAGALVDVATDLQLDNGNGRGVFVVVGDGGGKDAEIVRVRAVFADFDGTPMPDTFDLDPHLIVESSAGKYHAYWLVDGMGVDAFKPTQQAIAARYGSDPSVCNPSRVMRLPGFVHRKGEPFQTRIIHESGEPPYSAVEVLAAFPQASKE	Lysobacter concretionis	cellular organisms; Bacteria; Proteobacteria; Gammaproteobacteria; Xanthomonadales; Xanthomonadaceae; Lysobacter; Lysobacter concretionis
All3500	WP_037512105.1	AQAVSFLNAIGRTGPLAFRAIIDAKDHKGGGAQPVNGTFDQAMQQLRRLNNTGHGIFLTVNETDGQGVSAANIVAATCFFVDFDGTPLEHVERLGLTPHVAVDTSPGKRHFYWRVNGIKLPEFTAVQKRLIALFGSDKSVHDLPRVMRLPGFLHQKNPDSPTLVTCHVTEELAPYPLDEFLAALDAAEKA	Sphingobium yanoikuyae	cellular organisms; Bacteria; Proteobacteria; Alphaproteobacteria; Sphingomonadales; Sphingomonadaceae; Sphingobium; Sphingobium yanoikuyae
All3500	WP_015153255.1	QLAEQFLKALDTGNFTFQLFDDAEEKKLPPDTFYGSFGNLQNKLSENNAKGYGIFVTINRTKGMRRRKEDVTAIRALFIDLDKEIPQQWHLEPSIIVKTSGNKGHAYWLLDKPSTELEKFKTYQKRLIHYYKSDIVIHDLPRVMRLPGYWHLKGEPTMVSLSKCDSGVRYTLDEIVDGLEPHPDEL	Chroococcidiopsis thermalis	cellular organisms; Bacteria; Terrabacteria group; Cyanobacteria/Melainabacteria group; Cyanobacteria; Chroococcidiopsidales; Chroococcidiopsidaceae; Chroococcidiopsis; Chroococcidiopsis thermalis
All3500	WP_012412295.1	EDTEKFLSALCGNDLFTDFEEYKFLFQTFDDNEKRKDESLTRQLYGAFDECKNELVKLNNKDAGIFVTINQTAGNTRKTEDITYVRALYADCDKNGLPEHCHLEPSVIVNTSNVNGIQKGHIYWLLEDNEKLNQFKSSQQSIISHYESDKKVHDLPRVMRLPGFFHRKGEPQLVKLAYCNPSVRYRNQNEVIDLI	Nostoc punctiforme	cellular organisms; Bacteria; Terrabacteria group; Cyanobacteria/Melainabacteria group; Cyanobacteria; Nostocales; Nostocaceae; Nostoc; Nostoc punctiforme
All3500	WP_053459490.1	QAAQEFLDSLGASPYVFQTFDDKQDDRDPSLTKTLYGTLEQHYNKLVELNKRGAGIFVTVNETSGNTRKAEDVVSVRACFIDCDKHLPDSYHLEPTMIVRTSGIRRGHAYWVFETPDKDTAQFKDAQKKLIEHYVSDKAVHDLPRVMRIPGFYHMKHTPTLVELVRIDPKCKYKNIAEVVAGV	Hapalosiphon sp. MRB220	cellular organisms; Bacteria; Terrabacteria group; Cyanobacteria/Melainabacteria group; Cyanobacteria; Nostocales; Hapalosiphonaceae; Hapalosiphon; Hapalosiphon sp. MRB220
All3500	ABA22184.1	AQAETFLSLLCGDSETAVTWQTFDDSDSEQKDRTLAQCWHDTLASSWNKLQRLNNKGAGVFVTVQETDGTGERKTANVVQVRALFIDCDNGIPDSWHLQPSLIVSTSADKCHAYWLLDESVQASADEFRGWQERLIAHYGSDKAVKDLARVMRLPGLLHKKGEPKLVTIFEASGTRYAVDEIMDGLPEVG	Anabaena variabilis	cellular organisms; Bacteria; Terrabacteria group; Cyanobacteria/Melainabacteria group; Cyanobacteria; Nostocales; Nostocaceae; Anabaena; Anabaena variabilis; Anabaena variabilis ATCC 29413
All3500	AGG88763.1	TAAASFLKWLDPAASVWCVRTFPDLGTGAGHNYTGGLAEHAEALAADNAAGRGVFAVINEGGHKARDINRVRAVFADLDGAPLAPVLACDLLPHIVVESSPGRFHAFWLCDGLPLAQFADVQRSIAARFGSDPSVIDLPRVMRLPGFIHAKGSPFLSRVLQWNAHPRFTAEQVLTQFPPVAGE	Rhodanobacter denitrificans	cellular organisms; Bacteria; Proteobacteria; Gammaproteobacteria; Xanthomonadales; Rhodanobacteraceae; Rhodanobacter; Rhodanobacter denitrificans
All3500	ABA22703.1	SSANNFLKLVGEPPYLFQTFDDSKHKDRSLTRQFYGSLDEHWDKLVEFNNRGAGIFVTVNMTSGNKRKAENITAVRALFIDCDNELPNEFHLTPTVVVNSSNNKGHAYWLLDKASNDVANFTQHQQQLIKHYGSDPAVKDLPRIMRLPGFNHMKGEPTLVTFIQTGKPYESMASITDGL	Anabaena variabilis	cellular organisms; Bacteria; Terrabacteria group; Cyanobacteria/Melainabacteria group; Cyanobacteria; Nostocales; Nostocaceae; Anabaena; Anabaena variabilis; Anabaena variabilis ATCC 29413
All3500	WP_004300512.1	NEGESFLSALDSQATSFHFRTFDDVELDGKKRGNQALSKKFHGPLSTHFESLCRLNEQGAGVFIVINAGGQITSDITRVRAVFADTDGAPLTPIVESLPPHIVVQSSPGKWHVYYRVESHFPLDKFGAVQSAIAEKYGTDGAVKDLPRVMRLPGFMHNKGKPCMVTTTHLDTRSPAYSLDRVVSGLGLLLAK	Thauera aminoaromatica	cellular organisms; Bacteria; Proteobacteria; Betaproteobacteria; Rhodocyclales; Zoogloeaceae; Thauera; Thauera aminoaromatica
All3500	WP_057078155.1	QDAARMLSFLHGDDAHTFQTVPEGGQRQSAQILHGHLDKCIATLTELNTSGSGVFVCVNETDLKGRKSDNIIRVRALCADFDAPDSHRVEWLLSLSLPPNMIIESSPGKHHAYWVFNVGEISLTEFRPLQQRIAMVLGSDEKICDLSRVLRVAGFWHQKGEPFLTNICHIGDYYTTDQIKDFVWSLKSGS	Acinetobacter baumannii	cellular organisms; Bacteria; Proteobacteria; Gammaproteobacteria; Pseudomonadales; Moraxellaceae; Acinetobacter; Acinetobacter calcoaceticus/baumannii complex; Acinetobacter baumannii
All3500	KHO53299.1	ADAVRFLKLLDPQMDQFTFQTFDDDKKSKRPGMAQIFHGTLDQHAAALIRLNKQGAGVFVTINETDLRGRKAENVIAVRRYFVDTDGAPHKPILIAARDSGILPSCVVESSPGNFHIYWKAACDLAEFRTVQTALSNKFGTDSSVHDLPRVMRLPGFFHQKRVNGIPLNDYGPFLVSIRAAGANSASHTPEEIIEGLGLAPLQ	archaeon GW2011_AR11	cellular organisms; Archaea; unclassified Archaea; unclassified Archaea (miscellaneous); archaeon GW2011_AR11
All3500	WP_013722737.1	DHARQFLELLDADPDSFTFQIFAERTGSKEFPRILHGSLTQHADTLVKANLNGAGIFVMVNAGDLSGRKAENVRRVRAHYVDLDKCGIDPLFTAELPPHIVVESSPGKWHAYWLAAPETALDEFPAVQKALAKRFSGDPAVSDPARVMRLPGFYHQKKDGDPFMTLMQQGKEA	Alicycliphilus denitrificans	cellular organisms; Bacteria; Proteobacteria; Betaproteobacteria; Burkholderiales; Comamonadaceae; Alicycliphilus; Alicycliphilus denitrificans
All3500	BAQ85912.1	SHYHTFIRYFGQEHSFQTFCDKGKNKALIKQVHGTLEEHFETLAQLNLKGAGVFFTVNETDLKGRTTEHIKKVRALFIDLDGSPLPNFKELKLFPNIIVKSSEGKYHCYWLVKDCPLESFSLYQQALATRFNSDPKVKDLPRVMRVAGFYHNKQWSQPVRVEQMFGDDPCSIQDLKKYYDLKKPE	uncultured Mediterranean phage uvMED	Viruses; environmental samples; uncultured Mediterranean phage uvMED
All3500	BAQ86398.1	MMYRDFLIAFGDQHSFQTFDDKGKNKTLIKQLHGHIDEHIDQLAMLNQKGAGVYFTVNKTDLQGRTTKNIEQVRAVFCDFDGTPLPENFDVLPHLIINTSLDKYHVYWLVKDLPLESFTLYQQALASKFASDPVVKDLPRIMRVAGFYHNKKQPYPVKIVEERIMGAYTKDEIRDGFNLVRPK	uncultured Mediterranean phage uvMED	Viruses; environmental samples; uncultured Mediterranean phage uvMED
All3500	WP_028601752.1	EDASTFLATLDPDGVYTFQTFYDSGEKRGGSVVLHGTFAEHQSTLMHLNQQGQGVFVMVNKGDGIVHDNAKTCRTAANVVGVRALFADLDGAPLPPVLPYRPHVVVESSPGRWHAYWLTHGLPLVHFKPLQQQLAKKFDADTKVCDLPRVMRLPGFWHQKGAPFQTRIHA	Ottowia thiooxydans	cellular organisms; Bacteria; Proteobacteria; Betaproteobacteria; Burkholderiales; Comamonadaceae; Ottowia; Ottowia thiooxydans
All3500	WP_027458497.1	NQAQSFLTALDEDSDEFCFQTFDDGKPGNKKLTRRLFGSLEQHKDTLSKLNEQGAGIFVTVNQTNGKGRTKADITRIRALFVDLDGAPLEPLQKAATPPHITVESSPGRFHAYWRVADCGLDQCEPALKQLITKYKADASCSDRSRVLRLPGFIHRKSEPYMVHVIDSTPGEYHLQDLLPPDLQKKQMT	Dechloromonas agitata	cellular organisms; Bacteria; Proteobacteria; Betaproteobacteria; Rhodocyclales; Azonexaceae; Dechloromonas; Dechloromonas agitata
All3500	EXI77148.1	IQAQAFLTALDEGADSWSFQTFADDGSKRKELIRLLHGRFDKHSAALEQLNIQGAGVFVSVNETDGQGRKKGNISRIRSVFVDLDGAPIDPLLNSQAPPHIVVESSPGRYHAYWRVTDCDLESCEPALKELIRRFGGDKSCSDRSRVLRLPGFAHRKGEPFMVRVARVEPGRYTLADLGLSTYRRAQKN	Candidatus Accumulibacter sp. BA-92	cellular organisms; Bacteria; Proteobacteria; Betaproteobacteria; unclassified Betaproteobacteria; Candidatus Accumulibacter; Candidatus Accumulibacter sp. BA-92
All3500	CDZ80274.1	NIAQHFLTILGQCKENDRFTFQVIPEGVNATKLNQPQILHGTFHELKEALIAANQRGCGIFVTINQTDGKGRKKENITGVRAVFVDLDGAPLQSIWDAPLSPHLIIESSPKRYHAYWIVEGISCEEFTAIQKGLAQRFGGDPQVSDCGRVMRLPGFYHLKREPYQSTILHESGQQPFSQVQILESFEINKED	Candidatus Rubidus massiliensis	cellular organisms; Bacteria; PVC group; Chlamydiae; Chlamydiia; Chlamydiales; Chlamydiaceae; Candidatus Rubidus; Candidatus Rubidus massiliensis
All3500	EES53143.1	DIAEQFLQGLDPAGQFTFQALGDRVKDPDLVRTLHGPFAEHRDELARLNRLGAGVFVTINRTDGRGRKAENITAIRAVFLDLDGAPLPEEWPIEPHLIIESSLERYHVYWLQESGFPLDRFEGIQKALASRYGGDTSVCDLPRVMRVPGFFHQKKEPFLSRIRRNWSEEPRYAPAQILAAFPPVSEPK	Leptospirillum ferrodiazotrophum	cellular organisms; Bacteria; Nitrospirae; Nitrospira; Nitrospirales; Nitrospiraceae; Leptospirillum; Leptospirillum sp. Group III; Leptospirillum ferrodiazotrophum
All3500	WP_014960620.1	RMAEQFLQALDSTGLFTFQTFGDAKKDPALVRTLSGTFEQYRGELARLNQDGAGIFVTVARTDGQGRKRENITGVRAVFADFDGAPLPDEWPLEPHLIIESSPERWHVYWFVEAGFPLDFFEPIQKSIADRFGSDPAVCDLPRVMRIPGFLHKKGMPFRSRVIRDWSCEPRYSPDDILRAFPGISGGK	Leptospirillum ferriphilum	cellular organisms; Bacteria; Nitrospirae; Nitrospira; Nitrospirales; Nitrospiraceae; Leptospirillum; Leptospirillum sp. Group III; Leptospirillum ferriphilum
All3500	WP_056880955.1	MEATRLLRLIAGDGPVTFQTFDDDQGLKRKRLACQRHGSLAQYGARLDSLNADGAGIFFMVNKGNGKGRKAKDVLDVRALFADLDGAPLKPVQNGPLQPHAVVETSPGKYHAYWCVEGVPLDAFKPLQKAIAARFRSDPSVNDLCRVARLPGFFHRKHGGAPFLSRIVELVDLPRYTFEQVTTAFPVALSQ	Pseudoxanthomonas sp. Root630	cellular organisms; Bacteria; Proteobacteria; Gammaproteobacteria; Xanthomonadales; Xanthomonadaceae; Pseudoxanthomonas; Pseudoxanthomonas sp. Root630
All3500	WP_043800086.1	AMTARFLAALTGDAVFTFQTFAEAEGAGKKLNRVLQGSLSKLARQLVSLNQQGAGVFVMVNRGDGFGRKAANVVAARALFLDLDGAPVEPVLSYPLPPRIVVESSPGKWHCYWPVADLPLDQFSRAQKALAAQFGGDPKVCDAPRVMRLPGFLHCKAEPQLTRLASADPTPYTWDEMTQAFDL	Arenimonas malthae	cellular organisms; Bacteria; Proteobacteria; Gammaproteobacteria; Xanthomonadales; Xanthomonadaceae; Arenimonas; Arenimonas malthae
All3500	WP_063670509.1	AQARAFLERLGTFHTFQTFGDGQKHRRHRARILHGNLAKYGDMLARLNAAGAGVFVMVNAGDCKGRRADNVQKVRACFADLDGAPLEPVSAFHLPPHIVVESSPGRWHAYWLVADVPLENFRQIQQAIAQRFNADPKVCDLPRVMRVPGFFHNKREPFRSRIVSHHERPPYLRDELADALGLSTAT	Dyella thiooxydans	cellular organisms; Bacteria; Proteobacteria; Gammaproteobacteria; Xanthomonadales; Rhodanobacteraceae; Dyella; Dyella thiooxydans
All3500	GAT45548.1	AQARAFLIWLGKTHTFQTFDDGPQHRPDLTRILHGDLTKNSAALMRLNASGAGIFVMVNRGDGRGRKAGNVQQVRAYFADLDGQPLEPVFAFPLSPHMVVESSPGRWHAYWLVSGVGLEQFKAMQQAIARQFRSDPKVCDLPRVMRVPGFFHNKGEPFLSRIVNQHKAPPYAHEQMAEALGLGQGT	Mycena chlorophos	cellular organisms; Eukaryota; Opisthokonta; Fungi; Dikarya; Basidiomycota; Agaricomycotina; Agaricomycetes; Agaricomycetidae; Agaricales; Tricholomataceae; Mycena; Mycena chlorophos
All3500	WP_006913360.1	AAAATFLKRLAPDGKLTFQTFDDTRAKRRHLNRVLHGSLDRHACELTRLNAAGAGVFVMVNRGDLKARTTKSVTQVRALFLDLDGAPLEPVRSAAVAPHLVTETSPGRFHAYWCVDTLALGQFKAMQQALAEAFGGDPKVCDLPRVMRLPGFYHRKRSAFMVRLIECTGGPPRSGHELLEQLGADTPT	Salinisphaera shabanensis	cellular organisms; Bacteria; Proteobacteria; Gammaproteobacteria; Salinisphaerales; Salinisphaeraceae; Salinisphaera; Salinisphaera shabanensis
All3500	WP_059062224.1	ESANKFLTLLDENAESFTFQTFADKKLEGSYDSLAKIFHGSLEDNFDKLVDLQLQGAGVFVTINQTNGKGRTSDHINKVRACFVDLDGSPLDPILRAPVDPHIIIESSPGRFHAYWLIEDLALENFRFIQECLAKQYNGDKAVIDLPRVMRLPGFFHQKKDPFLTKIFQESGALPISGSLFLDKMGIDLSH	Protochlamydia naegleriophila	cellular organisms; Bacteria; PVC group; Chlamydiae; Chlamydiia; Parachlamydiales; Parachlamydiaceae; Candidatus Protochlamydia; Protochlamydia naegleriophila
All3500	WP_019857564.1	DEAERFLDIIDPDATFFTFQTIDDSSKKDPKLGRVLNGSLRQHAAELTRLNKLGAGVFVTINETNGEGRKTEDIVRVRAVFVDLDGAPLDPVLKDVCPPQVVVTTSEGKWHAYWRVEGMELDEFPAAQRKLIAKFDGDEVVKDLPRVMRLPGFYHQKGAPQLVRIYKTSLVETYPAKQFRGEPPAAALPQAV	Mesorhizobium loti	cellular organisms; Bacteria; Proteobacteria; Alphaproteobacteria; Rhizobiales; Phyllobacteriaceae; Mesorhizobium; Mesorhizobium loti
All3500	WP_007192711.1	TEATRFLDALDSEAEVFTFQTFDDKGRRGELARTIHGSIDDVFDALSRLNDQGAGVFVTVNETDGTARKEENIVRVRAVFADFDPPKTRPAPAKYPLEPHIVVESSPGKHHAYWLTEGMSLDAFTPTQKALITALGSDPAPNDLPRVMRLPGFDHHKTDIPYRVRLIHVERFLDYPAAAIKAAFPTVIND	Thiocapsa marina	cellular organisms; Bacteria; Proteobacteria; Gammaproteobacteria; Chromatiales; Chromatiaceae; Thiocapsa; Thiocapsa marina
All3500	WP_003296347.1	NEARRFLEALALGEPVTFQTFDDTPAKRPLLAQMRHGTLDEHAAFLEKMNAKGAGVFVTVNATDGEGRKRENIIRPRALFADFDDPAPDTLERLRADELPPSIMVESSAGKLHAYWLTDELELGEFMSRQKQIAASWGSDPSVCDLPRVMRLPGFLHNKGRPQPVRLIEASGKRYGSELRERYSAGNGS	Pseudomonas stutzeri	cellular organisms; Bacteria; Proteobacteria; Gammaproteobacteria; Pseudomonadales; Pseudomonadaceae; Pseudomonas; Pseudomonas stutzeri group; Pseudomonas stutzeri subgroup; Pseudomonas stutzeri
All3500	KFB72989.1	QMAQRFLDCLAPDATFTFQTFDDRKPVRQNLAYIRHGSLEQHADKLTALNQDGAGVFVTVNETDGKGRATTNIVRVRATFVDLDGAPLEPVTAHPIPPNIVVESSPDRWHAYWLTVDCPLKDFKIAQKRLASQFNGDPSVCDLPRVMRLPGFLHQKGEPFMTKIIFPSWS	Candidatus Accumulibacter sp. BA-91	cellular organisms; Bacteria; Proteobacteria; Betaproteobacteria; unclassified Betaproteobacteria; Candidatus Accumulibacter; Candidatus Accumulibacter sp. BA-91
All3500	CDZ81253.1	GIASHFLTRFDEDEVFTFQTFDDSKMRKAPYLARILHGSFDEHRIELLRLNQQGAGIFFTVNATDGRGRSGINITKIRAVFVDLDGAPLDPIYNAPLEPHLIIQSSQGKYHAYWIVDRLPLDQFTNTQKFLAKQFQGDSKVCDLPRVMRLPGFYHHKSEPYLTHVIQENHRYPYCFEELLAAFKVNLSE	Candidatus Rubidus massiliensis	cellular organisms; Bacteria; PVC group; Chlamydiae; Chlamydiia; Chlamydiales; Chlamydiaceae; Candidatus Rubidus; Candidatus Rubidus massiliensis
All3500	WP_053070616.1	GAAAAFLERLDSDSDRFTFQTFDDSGAKRQVLAHQMHGSLAEHWSRLSGLNALGAGIFVTVNETDGLGRKAENVTNVRALFADFDTTADTGERLALVQEIIGVEPSLVVESSSARHHAYWLADGLSLDEFRPLQQALATALGSDPVVKDLCRVMRLPGFVHRKERPFVTRVIHEGPRTIAEALRVALASYVPR	Halomonas sp. PR-M31	cellular organisms; Bacteria; Proteobacteria; Gammaproteobacteria; Oceanospirillales; Halomonadaceae; Halomonas; Halomonas sp. PR-M31
All3500	WP_004798681.1	REAIRMLDMLDAGGEFTFQTFADADKNKNLVHIYHGSLEAHFDTLARLNGQGAGVFVTVNQTDLQGRTSDNVTRVRALWVDFDTVDHARLDRLMNMDGIPPNLIVESSAGKHHAYWIVAENGEIPLNQFTELQKRLIHHFADDGADKAIHDLPRVMRLTGFYHRKGEAFMARVVHSDEWRDADELIRWVQSLPMPEAA	Acinetobacter sp. CIP 102637	cellular organisms; Bacteria; Proteobacteria; Gammaproteobacteria; Pseudomonadales; Moraxellaceae; Acinetobacter; Acinetobacter sp. CIP 102637
All3500	WP_050324274.1	TMKMLNALQPQGEFTFQTFDDNTDRKKADGGKDLFAKQFHGTFNRHATSLFELNQQGAGVYVTVNQTDGQGRTAKNINAVRALFVDFDTVNESRLDMLTELDNTHKLLLPSFIVESSKGKHHAYWVADGIPLDSFTDFQKRLINFFESIGDIPDKGIHDTSRVMRLAGFYHMKVDGKKGLTGEPVLTKVVYPTGADIKRYSFEQIKTMIDSLPALLIG	Enhydrobacter aerosaccus	cellular organisms; Bacteria; Proteobacteria; Alphaproteobacteria; Rhodospirillales; unclassified Rhodospirillales; Enhydrobacter; Enhydrobacter aerosaccus
All3500	WP_050325466.1	MLKALAPHDGAFFTFATIKGKVTKHFHGTLEQHANQLTALNQQGAGVYVTVNQTDGKGRKAENITAVRALFVDFDTVNPKRLTDLLSLEFEHEGILTPSLIVESSEGKHHAYWLADGIPLKQFGECQKQLIGFFDYIGDSPDQSITDTSRIMRMAGFYHTKGEPVLTKIIYPKGGQDIQRYSYEQIKAMIDSLPAPLEQ	Enhydrobacter aerosaccus	cellular organisms; Bacteria; Proteobacteria; Alphaproteobacteria; Rhodospirillales; unclassified Rhodospirillales; Enhydrobacter; Enhydrobacter aerosaccus
All3500	AKI27472.1	DDVITFQTFSDNADNKDISLTCQLHGRFDDVQDNLHELNNRGAGIYFTANKTDGKGRKRENITAVRSLFVDFDTPDSGRVARLTALDLPPTLIIESSKDKHHAYWVADGIALDDFTACQKQLISFFTAQEDAPDKAIHDLARVMRLPGFIHQKTKNGVTTDAFTSRVVYVGERYDKADLMAWLATMD	Moraxella phage Mcat11	Viruses; dsDNA viruses, no RNA stage; Caudovirales; Siphoviridae; unclassified Siphoviridae; Moraxella phage Mcat11
All3500	WP_063513434.1	LGDSFTFQTFDDNADRKDSKLAHVYHGTLDMHANTLHALNAQGAGVYVTVNATDGKGRTAKNITAVRALFVDFDSVDESRPARLQNLPVPPTVIVESSQGKHHAYWVVDGVALDEFRTYQKRLISYFDNLGESPDKAVHDLPRVMRLDGFIHAKVKDGVASAPFKSRVIFEGTKVALVNMMTWLDSMG	Moraxella ovis	cellular organisms; Bacteria; Proteobacteria; Gammaproteobacteria; Pseudomonadales; Moraxellaceae; Moraxella; Moraxella ovis
All3500	AKI27725.1	DDVITFQTFSNNADNKDISLTCQLHGRFDDVQDNLHALNNRGAGIYFTANKTDGKGRKRENITAVRSLFVDFDIPDSERVARLMALDLPPTLIVESSKDKHHAYWVADGIALDDFTACQKQLISFFTAQGDAPDKAIHDLARVMRLPGFIHQKTKNGVTTDAFTSRVVYVGKRYDKVDLMAWLATMD	Moraxella phage Mcat17	Viruses; dsDNA viruses, no RNA stage; Caudovirales; Siphoviridae; unclassified Siphoviridae; Moraxella phage Mcat17
RepB'	AII99626.1	MKNDRTLQAIGRQLKAMGCERFDIGVRDAPTGQMMNREWSAAEVLQNTPWLKRMNAQGNDVYIRPAEQERHGLVLVDDLSEFDLDDMKAEGREPALVVETSPKNYQAWVKVADAAGGELRGQIARTLASEYDADPASADSRHYGRLAGFTNRKDKHTTRAGYQPWVLLR	Broad host range vector vector pCVD068	other sequences; artificial sequences; vectors; Broad host range vector vector pCVD068
RepB'	3H20_A	MKNDRTLQAIGRQLKAMGCERFDIGVRDATTGQMMNREWSAAEVLQNTPWLKRMNAQGNDVYIRPAEQERHGLVLVDDLSEFDLDDMKAEGREPALVVETSPKNYQAWVKVADAAGGELRGQIARTLASEYDADPASADSRHYGRLAGFTNRKDKHTTRAGYQPWVLLR	Plasmid RSF1010	other sequences; plasmids; Plasmid RSF1010
RepB'	ESJ97390.1	RRDRSLEAIQRQVTALDVPRFEVGIREAKTGQMMNREWSRAELEQSAAWLKRMNAKGNDVYIRPAGEHGLVLVDDLKPQALERMKAEGFAPAATIETSPGNYQAWVKLSDKPLSADVRRIAAQGLAKQYGGDPNSADSRHYGRLAGFTNQKPQHARDGRQPYVLAH	Escherichia coli	cellular organisms; Bacteria; Proteobacteria; Gammaproteobacteria; Enterobacterales; Enterobacteriaceae; Escherichia; Escherichia coli; Escherichia coli HVH 98 (4-5799287)
RepB'	ADG31552.1	GARDRSLEAVQKQMTALGVERLLVGIRDARTGLMMHRKWSRSELERSVPWLKRMNARGNDIYVRPDGDHGLVLVDDLKAEALERMQREGYAPAALLETSPGNFQAWVKLSEAPLSVAVRTRAAQELAQHYGGDLNSADGRHFGRLAGFTNRKPQHTRHNRQPYVLAQ	Thiomonas intermedia	cellular organisms; Bacteria; Proteobacteria; Betaproteobacteria; Burkholderiales; unclassified Burkholderiales; Burkholderiales Genera incertae sedis; Thiomonas; Thiomonas intermedia; Thiomonas intermedia K12
RepB'	CRY95163.1	MKPDRSYLAARRQLEAMGVDSFEVGVRDQAGRMLIRTWSKDKVLESLPWLKRENAKGADVYVRPAEVNAGLVLVDDLNRGALARMKADGLTPASVIETSPHNFQAWVRVYDKPLSPELATEVAAELASRYDGDPNSADWRHFGRLAGLTNAKPQHRDANGRSPYVLAH	uncultured prokaryote	unclassified sequences; environmental samples; prokaryotic environmental samples; uncultured prokaryote
RepB'	WP_032489973.1	IKPDRSYLAARRQLDAMGVERFEVGIRDQAGRMLIRTWSKPEILQHMAWLKRENAKGADVYVRPAGETNAGLVLVDDLNRGQLARMQAAGMVPASVTETSPDNFQAWVRVHEKHLEPKLATEVATMLAKEYGGDPNSADWRHFGRLAGLTNAKHQHKDANGRSPYVLAH	Xylella fastidiosa	cellular organisms; Bacteria; Proteobacteria; Gammaproteobacteria; Xanthomonadales; Xanthomonadaceae; Xylella; Xylella fastidiosa
RepB'	WP_051084102.1	KIDRTLIAVRRQLEAMNAPLYEVGLYDRANDRMLPRTWTAEQVLKSISWLKSMNIKGNDIFIRPAGSMGLVFFDDVGQGTVDRMKKAGLAPAVLIESSPSNYHGWLRVSDSPIDEALATAACKVVAADYGGDVDSADWRHFGRLAGFTTRKPEHVQPDGKRPFVLLS	Gilvimarinus chinensis	cellular organisms; Bacteria; Proteobacteria; Gammaproteobacteria; Cellvibrionales; Cellvibrionaceae; Gilvimarinus; Gilvimarinus chinensis
RepB'	WP_010109654.1	MQYDPTRTAVTRQLKGMGCGLYEVGVRHVDRGMLNREWGGADIMKALDWLKRENFTGCDIYVRPARSVSSRLILVDDLNMGALARLQVGPYHAAVTVQTSPSNYQAWVKLDDDMSADVRREVARHLAREYGGDPNSADSAHYGRLAGFTNRKPEHIDAASRSPFVLLD	Verminephrobacter aporrectodeae	cellular organisms; Bacteria; Proteobacteria; Betaproteobacteria; Burkholderiales; Comamonadaceae; Verminephrobacter; Verminephrobacter aporrectodeae
RepB'	WP_052088445.1	QKKDFTKLAIEKQVQAMGCEVFDVGMLDMAYKNPKTGEVGERMELRTWSKETLLHDDTIKHLKLRNMRGQNIYIRPSGTHGLTLLDDLSGRAVDQMKATGFQPAAVVETSPNNFQAWVKHGSVLDQATSTAAARLCAEKFDGDPGSADWRHFGRLAGFTNRKPKYQQDNGHFPFVKLR	Comamonas testosteroni	cellular organisms; Bacteria; Proteobacteria; Betaproteobacteria; Burkholderiales; Comamonadaceae; Comamonas; Comamonas testosteroni
RepB'	WP_052754571.1	DNPDRTTRAVQRQLEAMGGNGWFEIGISNEKEGYFTERTWHKDQLLQLDPETNKAPILSYLKQENAKGSHIYVRPAPHANGDSQGLILIDDLDPVMAEELRSKGLEPSLLVETSHKNCQAWVRISDRVTREEATHLAKLLAKETGGDPASASYQHYGRLAGFTNRKDKHLDVYTGKYPWVLVH	Calothrix sp. 336/3	cellular organisms; Bacteria; Terrabacteria group; Cyanobacteria/Melainabacteria group; Cyanobacteria; Nostocales; Rivulariaceae; Calothrix; Calothrix sp. 336/3
RepB'	WP_048872245.1	ARRDRTYYAVMRQLDAMGGDGRFEIGIGNDERGYFKEKTWHKDQILRIDPETQKAPILDYLKGENARGSHIYVRPAPHNNGDSQGLILIDDLDPVMAEDLVAKGLQPSVVVETSYRNCQAWVNISDRIDREEATQLAKLLAKEAGGDPGSASYQHYGRLAGFTNRKETHLDVYSGKYPWVLLH	Scytonema tolypothrichoides	cellular organisms; Bacteria; Terrabacteria group; Cyanobacteria/Melainabacteria group; Cyanobacteria; Nostocales; Scytonemataceae; Scytonema; Scytonema tolypothrichoides
InversePrim	WP_009757334.1	VQQPKAWNPASQLIKYLETLFESSENVGYVTQSWKNEDGKFLPSKGNTDRTAGQLIEQLSKCNDDIGSVLGDYNTEAGAWIRFNPIDGKGVKNENVTEFRYALVESDELEIEKQNAIIRELELPVACLVHSGGKSIHAIIKVDASDYNEYRKRVDYLYAVCQKNGFKVDTQNKNPSRLSRMPGIIRNGNKQFLIDTNIGKQSWNEWYEWIESVNDDLPEPESL	Lachnospiraceae bacterium 2_1_46FAA	cellular organisms; Bacteria; Terrabacteria group; Firmicutes; Clostridia; Clostridiales; Lachnospiraceae; unclassified Lachnospiraceae; Lachnospiraceae bacterium 2_1_46FAA
InversePrim	BAQ92873.1	MINKYLNKIFEPGEFVAVGYHEKETKIRVIESVKDDDYQFFSINPFKEGTQRKDKNVSSFRNILIEMDEVKPKKQALIYKNLKIKPTLMTFSGGKSIHAIFSLKTPLENKEEFKGYAKALAYHIKLRFGAVVDSRCLHPSRFSRFPGGRRYDGNFQEV	uncultured Mediterranean phage uvMED	Viruses; environmental samples; uncultured Mediterranean phage uvMED
InversePrim	KQC08182.1	LWELSPNRIYWEPKNDHVNFLTAMFAPAELIFIGEREEQGIIGRNIRSQSDWVKYFRSGGLTSPFIIVNPLTGKPALKKGGDGETYRGDGNVQSFRYCLVEFDNLAREDQMRFWTSEVVKELQVVALVDSGGKSIHAWIRTEGINTLDDWQQEIRQRFYEKSIIHLGVDSACSNPARLSRLPGHIRDGKYQKIL	Smithella sp. SDB	cellular organisms; Bacteria; Proteobacteria; delta/epsilon subdivisions; Deltaproteobacteria; Syntrophobacterales; Syntrophaceae; Smithella; Smithella sp. SDB
InversePrim	WP_035608062.1	MLTGERLPVDPIGVLKASSPVPIPAEPGEQCDAFLTRILRPGQLYNLIASDRARPEFPGPTFQTEELLCPEYKGAIPSVAPGGFLRFNPVVGQGSGKLGCHCDRDIAGFDYVLIESDALHLDLQATLLLKLLDLGFPIVSAVHTGGKSIHALIRISARDHDEFRTLARRVYARLVRLGFDPSTSNPSRMTRLPGCLRTFPDKSTALQKL	Haloferula sp. BvORR071	cellular organisms; Bacteria; PVC group; Verrucomicrobia; Verrucomicrobiae; Verrucomicrobiales; Verrucomicrobiaceae; Haloferula; Haloferula sp. BvORR071
InversePrim	WP_038168506.1	IPLPETIADGFKTLLLTAFKEGEGVCLAPTRENEDGSRTPVRGTTLTREAWLEKLKKKGSLSKIYSTKEGLFVRVNPMKTGGKGTNDDVTAFRHALVEFDTDAQGQDIPKELQLGAIIHSGLPITAILDSGNKSVHAWVRVDAANLEEYEARVDAVYALFDSAALDPSNRNPSRLSRCPEGRRTEKGEVREQRLLALNLGAKSWADFERVRNTANLGEPIRL	Verrucomicrobium sp. BvORR106	cellular organisms; Bacteria; PVC group; Verrucomicrobia; Verrucomicrobiae; Verrucomicrobiales; Verrucomicrobiaceae; Verrucomicrobium; Verrucomicrobium sp. BvORR106
InversePrim	AMK54645.1	TIRPPRPDKSRKDVFQIVDYLEAVFQPDDHINVITSSFVDEEGKRKPIGTGLMTITVEEYCDSLRKSADSQDWFEDTFGAYNHEAGVWVRVNPISGTLSEGQKGISDKNVTRFENALIECDSYTPEEQIRLIRELGLPYRALVYSGGKSVHAIVKVDGQSLTDYKEKVSWLFGYCTANGLPVDTQNKNPSRMSRLPGVDRGTQKQTLLETAKPMKFDEFRKLAQAKEDAKELEIESF	Faecalibaculum rodentium	cellular organisms; Bacteria; Terrabacteria group; Firmicutes; Erysipelotrichia; Erysipelotrichales; Erysipelotrichaceae; Faecalibaculum; Faecalibaculum rodentium
InversePrim	WP_059076083.1	RPLTEPPPQWDPCQDIREFLERLFSPDDYVGYVMKSMEQKDRCVPAGRGVYGRKQRHIIKALEASHDVGYALGDYDYRGGAWVRINPLDGKGVRNSNVREFTYVLAEADDQTLQQQLDRICSLKLPVAALVYSGGKSLHAVVHIDAGTDYDLYRQRVDFLYKTCHEHGYHVDVSNRNPARLMRLPGIRRGESWQYLIPYDSPFQSYTEWLAALDDEKEGETPIENL	Megasphaera sp. DJF_B143	cellular organisms; Bacteria; Terrabacteria group; Firmicutes; Negativicutes; Veillonellales; Veillonellaceae; Megasphaera; Megasphaera sp. DJF_B143
InversePrim	WP_059076474.1	NPLTEPPDPWDGLRETKTFLSRLFRPGEFVGFSMRSYQHKHRYIPRGRGIYFRTQDDILKAIDTYGDVEKALGSYDPLAGAWVRINPLDGKGIRNENVSEYRYTLVESDELSLQQQLSWIRSLRLPTVALVNSAGKSIHAVVRIDAGSDPDLYSRRVDYLYQYCRRQGFIVDMQNKNPSRLMRLPGIWRSGHKQYLIPFTPGTRTFDEWYEYAENSRDNLPPLQRL	Megasphaera sp. DJF_B143	cellular organisms; Bacteria; Terrabacteria group; Firmicutes; Negativicutes; Veillonellales; Veillonellaceae; Megasphaera; Megasphaera sp. DJF_B143
InversePrim	KXB33996.1	PDEMTSTEKSTVQLSKYLSALFDDDDHVGYVTESWTTQDGRRVPTKGSYDRTALQLRQELAHAKDLGAVLGDYDADTGAWIRFNPLDGRGVGNANVTEYRYALVESDTVPYEKQLSMIRQLKLPYAAIVTSGHKSVHAIVHIDAGTDYDLYRKRVEELYAYVRTQGFEPDTANKNPSRLSRLPGARRGDNQQSLISVGDDAEFKSWSEWIDWRAEEDDDLPEIEKF	Atopobium deltae	cellular organisms; Bacteria; Terrabacteria group; Actinobacteria; Coriobacteriia; Coriobacteriales; Atopobiaceae; Atopobium; Atopobium deltae
InversePrim	CDA50191.1	FHEPSDGEWDPKGDLISYLQALFKPDEHVGLAVNSFLAKDGKWKPVDNGQCKRTCGEIVEALQHSQQISSAVGSLQNEAAGAWIRINPLDGEGAKNANVTDFRYALVESDTLPLGQQLALIRQMQLPCAAIVYSGGKSVHAIVHVDAATQKEYYERVAHIYDICNKNGFKVDEQNKNPSRLSRMPGVTRNGKKQFLIGVNQGQKDYLAWLAWTEEQQDDLPPFLPL	Dialister sp. CAG:486	cellular organisms; Bacteria; Terrabacteria group; Firmicutes; Negativicutes; Veillonellales; Veillonellaceae; Dialister; environmental samples; Dialister sp. CAG:486
InversePrim	WP_007555112.1	VPEPRNWEPIDDIINYLNAVFYKHDIFSVVMTSQERQDGKYVPYGKGVYRLSVDKVINDLKRYRSKGYKPDDVIGMTFGDYDKNGGAWIRFNPLDGNGVTNNNVTEYRYTLVESDNMDTAKQKAIMEELELPIVAMVHSGNKSIHAIVKIGADTYEEYRKRVDYLYNVCTKNGLNVDKVDRNPSRLSRLAGVWRNGRKQFLIATNIGKSTYEEWKQWIEETSDTDLPPIENL	Dialister micraerophilus	cellular organisms; Bacteria; Terrabacteria group; Firmicutes; Negativicutes; Veillonellales; Veillonellaceae; Dialister; Dialister micraerophilus
InversePrim	WP_003150006.1	VDINGGTWHPARELSDYLQTLFDDSDHVCYVNETYEKDGRYMPKRGHWDRTAEQLREELSKCKNDDIGAVLGDWNENAGAWICFNPMDGKGRGNQNVTEYRYALVESDTLEVEKQLGMIKAMKLPCAAVVSSGHKSVHAIVRIDAGSDYALYRKRVEKLYQYCATHGFSPDTANKNPSRLSRMPGITRAGNRQKLLELNIGCKDWDEWEVWIDESEDDLPDEVD	Atopobium rimae	cellular organisms; Bacteria; Terrabacteria group; Actinobacteria; Coriobacteriia; Coriobacteriales; Atopobiaceae; Atopobium; Atopobium rimae
InversePrim	AHF24207.1	PQEPARKGTEDLILYLQTLYEPGDYVGYVTNDAWQTDDGKWVPSKGVYYRTAEELITSLHRYPDDLGATVGDWKPEAGAWIRFNALDGEGVRNDNVVSFKFALVESDAMPIDEQISMYRKLELPIAALVHSGHKSVHAIVRVDAANHDEYRKRVTFLYDFLASRGVKVDTQNRNPSRLSRMPGVTRNGQVQKLLGVNIGRTSWLDWMDYVDGETDELPPMRTL	uncultured bacterium Contig160	cellular organisms; Bacteria; environmental samples; uncultured bacterium Contig160
InversePrim	WP_051667153.1	GSTAPTTILTTDRTMGDWDPVLDFRTFINTLFKPEEYIGYVTGDVWKDADGKWFPKKGVLHRTAEELLDSLEQYPDDLGATVGDWKEEAGAWIRINPIDGKDVRNENVTRFDYALVESDTLPVREQEKLFRELELPIATLVHSGGKSLHAIVRVDAQNYEEYRKRVRFLYGYLEEKGIEIDRQNCNPSRLSRMPGVTRNGKRQYLVAVNIGKKSWADWVDFTEGETDELPELVSL	Lachnospiraceae bacterium FE2018	cellular organisms; Bacteria; Terrabacteria group; Firmicutes; Clostridia; Clostridiales; Lachnospiraceae; unclassified Lachnospiraceae; Lachnospiraceae bacterium FE2018
InversePrim	WP_004693088.1	VHIPKSYPLEQRKQDIVTYLTTLFEPEEYVGYVVNTFALPDGKQSPTMGNYSRTVQQILDGINGTTQLENVFGSFNKEMGAWIRFNPIDGKGVKNDNVTAFRYMLLESDNMSLGKQKAILEQLELPIAAMVFSGGKSIHAIVKVDAYSYEEYRKRVDFIYSIAQKNGFKPDKKNRNPSRLSRMPGVMRDGKPQFLMATNIGKENYKEWEEWIASVNDDLPEPEEL	Veillonella parvula	cellular organisms; Bacteria; Terrabacteria group; Firmicutes; Negativicutes; Veillonellales; Veillonellaceae; Veillonella; Veillonella parvula
InversePrim	WP_051240914.1	IKFPNKNTWQPIKEIETYLTTLFNNDDHVGYCVKSRELENGKMIPYDSGNYSRTCGQLLEELHKTKNIGTTFGDYNKKGGAWIRFNPLDGTGVKDKNVSEYRYALIESDNMDIGVQSALLRKLELPIAVMMYSGNKSIHAIVRVDALNEIQYKKRVDYLYGICKKNGFDLDKANKNPSRLSRFPGFERNGNYQFIIDTNIGKGSWEEWEEYIEDISDNLPEFENL	Solobacterium moorei	cellular organisms; Bacteria; Terrabacteria group; Firmicutes; Erysipelotrichia; Erysipelotrichales; Erysipelotrichaceae; Solobacterium; Solobacterium moorei
InversePrim	WP_051191083.1	IEEPGAAWEGWRDLAAYLEAVFEPGEVVGYVTDAWDKDGRWVPSGKGPHDRTAGELLEALEKYGGDLDSAIGRPNPDAGAWIRFNPLDGGGVRNDNVAEFRHALVESDSLPVGKQVAIIRELRLPVTALVSSGGKSAHAVVRVDAKDYDEYRRRVDELYRICRENGLAVDTQNKNPSRLSRMPGVMRGGRRQWLMGLRLGCESWAEWREWYDAQTDDLPDPESL	Enterorhabdus mucosicola	cellular organisms; Bacteria; Terrabacteria group; Actinobacteria; Coriobacteriia; Eggerthellales; Eggerthellaceae; Enterorhabdus; Enterorhabdus mucosicola
InversePrim	WP_010494440.1	IKKPKVWHPAEQIIDYLQTLFDPGEVIGFSNNPWAKKNSEGEIEKWLPNEGIYTMTSGEIIDLLRKNNGDIGSVMGDPNPEAGAWVRINPLDGNGVKNDNVIDYRYALVESDSTELEKQNEILHRLELPIATLTYSGNKSIHAVIKINAQNYEQYKQRVDYLFKVMENNGLKVDKQNKNPSRLTRLPGFERGQEKQFLIEKNIGQTTWEEWEEYIEDLNDNLPDLENM	Lactobacillus acidipiscis	cellular organisms; Bacteria; Terrabacteria group; Firmicutes; Bacilli; Lactobacillales; Lactobacillaceae; Lactobacillus; Lactobacillus acidipiscis
InversePrim	CVH74801.1	LAEPSDEDWHPARQLTEYLSALFDPEDVVGYVTEAFERDGRWTPAGKGIYTDTAGDIIQRLAKHGDDLSYTLGQPNAEAGAWIRFNPLDGGGVRNDNVAEFRYALVESDEMSPGRQMAILHALELPVAAVVHSGNKSLHAIVRVDARDYSEYRKRVDFLYQTCRDNGLKLDTQNKNPSRLSRMPGVTRAGRKQWLVARSMGKASWQEWREWLDERNDDLPDPERL	Coriobacteriaceae bacterium CHKCI002	cellular organisms; Bacteria; Terrabacteria group; Actinobacteria; Coriobacteriia; Coriobacteriales; Coriobacteriaceae; unclassified Coriobacteriaceae; Coriobacteriaceae bacterium CHKCI002
InversePrim	WP_009441549.1	AHPDAWNPVQDLIDYLSLLFDPADRVGYVTGDVWQDGEGRWLPSKGVYDRTAGELIASLKKHADDIGATVGDWKPEVGGWIRFNPLDGEGVKNDNVTKFKYALVESDTLPIAEQDVLFRKLELPIAALVHSGGKSLHAIVRVDAADYEEYRKRVAFLYDFMEKQGVPIDKQNRNPSRLSRMPGLTRNGNRQYLAATNIGRKSWTEWMDFVEGVTDELPPLESL	Selenomonas sp. oral taxon 138	cellular organisms; Bacteria; Terrabacteria group; Firmicutes; Negativicutes; Selenomonadales; Selenomonadaceae; Selenomonas; Selenomonas sp. oral taxon 138
InversePrim	WP_048960312.1	IKEPEHWNPSQEIIRYLEALFAPGDIIGFVNDGYLQSKADGTEKWLPRQGVYKKTAGEIIDALRKNDGDIGAVMGDPNKNSGAWIRFNPLDGEGVKNTNVIDFRYALVESDSMSIEQQYEILQQLELPITALTYSGGKSLHAIVKVDAVNYPQYQERVDYLYKIVEKNGLRVDKQNKNPSRLTRLPGFERQNHKQFLIGTNLGKSNWEEWQEYIEDMNDNLPEPESL	Enterococcus faecalis	cellular organisms; Bacteria; Terrabacteria group; Firmicutes; Bacilli; Lactobacillales; Enterococcaceae; Enterococcus; Enterococcus faecalis
InversePrim	EFK80566.1	VLPPKTWNPVKQITDYIETLFSADDIISYVNDGYKHEQGDHEKWLPNRGVYTKTAGQIIDELRKSNGDVGMVLGDPNVEMGAWIRFNPLDGKGITNENVVDYRYSLVESDSMSIEQQYEVLKKLELPIAVLVHSGGKSLHAIVKVDAQNYPQYQERVDYLYKIVEKNGLKIDRQNKNPSRLTRLPGFERNGKKQYIVDKNIGQANWDEWKEYIEDLNDNLPEMENM	Lactobacillus salivarius	cellular organisms; Bacteria; Terrabacteria group; Firmicutes; Bacilli; Lactobacillales; Lactobacillaceae; Lactobacillus; Lactobacillus salivarius; Lactobacillus salivarius ACS-116-V-Col5a
InversePrim	WP_005398726.1	IKIPTDKEFNQVEQVKTYLETLFEATEYVGYVTETYDYDGVKKPTKGVYSRTAGDLLQELNKYNNIEDVFGTYDKTAGAWIRFNPLDGKGIKNDNVTDYRYALVESDVVEIEKQESILRELELPIKMLVFSGGKSVHAIVKIDANTYEDYRKRVDYLYKVCEKNGFAIDKQNRNPSRLSRLPGVYRGDKKQFIIDKNIGKHSWEEWEEWIEGVNDDLPEPESL	Helcococcus kunzii	cellular organisms; Bacteria; Terrabacteria group; Firmicutes; Tissierellia; Tissierellales; Peptoniphilaceae; Helcococcus; Helcococcus kunzii
InversePrim	WP_009984195.1	IHEPKIWDPASEIRRYLEALFDMNDIVGYVTEVWKDEADGGKFKPKAGSYDRTAGQLLQELARYGGDIESVFGTINEECGAWIRFNPLNGQGVKNDCVADYRYALVESDSIPVAQQNGIMHDLKLPIAALVFTGGKSLHAIVRVEAGSFKEYRERVEFLYKICDKNGLHVDRNCRNPSRLSRMPGIMRNGKKQFLVETNSGFSSWQEWKEWIESVNDDLPDFEDM	Ruminococcus flavefaciens	cellular organisms; Bacteria; Terrabacteria group; Firmicutes; Clostridia; Clostridiales; Ruminococcaceae; Ruminococcus; Ruminococcus flavefaciens
InversePrim	WP_006505295.1	LHEPSDSIWNPANELIRYLTTLFDTDEYVGFVVSSIENEKGKFIPGNRGNFRMTAGQIVEGLHSCNGDIGAVIGDYNQAAGAWIRFNPLNGEGVRNTDIASFKYALVESDSLDIGKQLSIIHQLELPVAAVVYSGSKSIHAIVKVDASDNKEYRERVSYLYKICDKNGLEVDSQNKNPSRLSRMPGCVRGEHKQFIIETNTGKETWSDWVEWVESMNDDLPDEENL	Catenibacterium mitsuokai	cellular organisms; Bacteria; Terrabacteria group; Firmicutes; Erysipelotrichia; Erysipelotrichales; Erysipelotrichaceae; Catenibacterium; Catenibacterium mitsuokai
InversePrim	WP_021736166.1	LPVPSDEAWNPIQEIATYISTLFEADEYVGYVMESWEKDGRYLPSKGSYARTSSEILRDLDRYHDIGKAMGDYNEQGGAWIRFNALDGQGVRNSNVAEFRYALVESDSMSKEMQYALMEQLELPIATLVDSGNKSLHAIVRVDATDYAEYKKRVDSLYEVCKKNGLILDTQNKNPSRLSRLPGVMRGQNKQYLVATNIGKESWAQWWDWIQAVNDDLPDPEGL	Atopobium sp. BV3Ac4	cellular organisms; Bacteria; Terrabacteria group; Actinobacteria; Coriobacteriia; Coriobacteriales; Atopobiaceae; Atopobium; Atopobium sp. BV3Ac4
InversePrim	WP_058223840.1	IREPDDNWNPVEQLKTYIETLFKNDDYIGYVVNSWQRDDGKYSVSGSGVYGKTAEEILNDLNKYKDAKDLGWVVGDSNPEAGAWIRFNPLDGKGVKNENVTDFKYALVESDNLSIEKQNAIMRELELPIATLVYSGSKSIHAIVKVDAQNYSEYQKRVEYLYKICNKNGLQVDGQNKNPSRLSRMPGIVRGEHKQFLIDTHIGKTSWEEWETWIEDLNDDLPEFESL	Lactococcus lactis	cellular organisms; Bacteria; Terrabacteria group; Firmicutes; Bacilli; Lactobacillales; Streptococcaceae; Lactococcus; Lactococcus lactis
InversePrim	CDE30399.1	VKPLFSEWDPVKEISTYISTLFQAEENVGYVVRSWKNQDGKHLPDAGSCDRTAGKLLEDLTYCENDLGAVFGDYDPEIGAWIRFNPLDGKGGKNENVTDFRYALVESDGIPIEQQNGIMRDLQLPIACLVYSGGKSLHAIVRVEAGNAKEYRERVAFLYQVCDKNGLQVDRSCKNPSRLSRMPGVLRGEKKQYLVAVNIGMGSWDEWKDYIDSITDDLPEFESM	Ruminococcus sp. CAG:403	cellular organisms; Bacteria; Terrabacteria group; Firmicutes; Clostridia; Clostridiales; Ruminococcaceae; Ruminococcus; environmental samples; Ruminococcus sp. CAG:403
InversePrim	WP_048514718.1	ITDPGKKWDPVHDITTYLSTLFDSTDIVGYVTDVWEKEGRYFPTKGIAKKTAGEIIDKLGKCNGDISLVFGDTTPKAGAWVRFNPLDGNGISNDNITAFNYALVESDTLDIEKQYAIMTKLELPIACLVHSGKKSLHAIVHIDAGNYEEYRKRVDYLYQVCQKNGLEIDRQNRNPSRLSRLPGVERDGNKQFLIATNIGKSDFQSWHDWVEEVNDNLPDIEQL	Megasphaera cerevisiae	cellular organisms; Bacteria; Terrabacteria group; Firmicutes; Negativicutes; Veillonellales; Veillonellaceae; Megasphaera; Megasphaera cerevisiae
InversePrim	WP_044939990.1	VQEPTDWHPAKDLITYLTVLFDPSEYVGYVTETFKGEDGRQVPSKGNYDRTAGQLIDALRTCKDDIGAVLGDSDPDVGAWIRFNPLDGKGVKNENVTAFRYALVESDEMNLEEQHAMIRELELPVAALVSSGGKSIHAIVRIEAGSFEEYRSRADCLYAVCEKNGLKVDRQNRNPSRLSRLPGVMRRGKKQFLLASNIGKASWSEWRDWMDSVTDDMPDPESM	Flavonifractor plautii	cellular organisms; Bacteria; Terrabacteria group; Firmicutes; Clostridia; Clostridiales; unclassified Clostridiales; Flavonifractor; Flavonifractor plautii
InversePrim	WP_009215761.1	IEEPKEEAWKPVQEIITYLQTLFQSTENVGYVTEVYKNEDRLSPKKGNWDRTAGQLIEELRKYNDVGAVFGDPNPEAGAWIRFNPLDGNGIRNENVTDYRYALVESDTVSIGKQNAIMRELEFPIACMVFSGKKSVHAIVKIEAPDYQEYKKRVEYLYKVCEKNGLKVDTQNKNPSRLSRMPGIIRNGHKQFLIGTNLGKASWSEWFEWIEGVNDDLPDPEEL	Oribacterium sp. oral taxon 078	cellular organisms; Bacteria; Terrabacteria group; Firmicutes; Clostridia; Clostridiales; Lachnospiraceae; Oribacterium; Oribacterium sp. oral taxon 078
InversePrim	WP_035454827.1	IEPPKDWDPAKEITTYLSTLFDSTDYVGYVMQSYYNEENKRYLPKKGNYDRTAGELIQLLNQVKDGDIGSVLGDYSKEGGAWIRFNPLDGKGIKNDDVTEYKYALVESDSVDLEHQNAILHELELPIACLVYSGHKSIHAIVKIEADDYDEYRKRVDYLYDVCKRNGFSIDIQNRNPSRLSRMPGIVRGDTKQFLMATNIGKTNWAEWHEWIEGVNDDLPDPEPL	Lactobacillus composti	cellular organisms; Bacteria; Terrabacteria group; Firmicutes; Bacilli; Lactobacillales; Lactobacillaceae; Lactobacillus; Lactobacillus composti
InversePrim	WP_048711409.1	FHEPKNWNPVQEIIRYLDTLFQSDDIVAYSTQSYAKTNAETGEVEKYLPHRGNYDRTAGKLIDELERCNGDIGSVLGDYNEKAGAWVRFNPMDGQGVKNDNVVSYRYALVESDNMDLEKQNAIMRELELPIATLVYSGGKSIHAIVRIEAANKEEYKKRVDYLYKICKKNGLNVDEQNKNPSRLSRLPGFIRDGKKQFIIDTNIGHKSWDDWYQYIEDLNDDLPDPEGL	Carnobacterium maltaromaticum	cellular organisms; Bacteria; Terrabacteria group; Firmicutes; Bacilli; Lactobacillales; Carnobacteriaceae; Carnobacterium; Carnobacterium maltaromaticum
InversePrim	EQC72237.1	IREPLNWHPVQDLVKYIETLFEMTDLVGYVTSTYPIETENGPIYKPTQGNYDRTAGELIKELQSNGDDIGAVFGDYKEEAGAWIRFNPLDGKGVKNDNVTDFRYALVESDSMELGKQYALFKELELPIATLVHSGHKSLHAVVRVDARDYQEYRKRVDYIYQICKKNGLDIDTQNRNPSRLSRMPGVIRNGHKQFLIDTNLGKTNYEEWYQWVEDLNDDLPDPETL	Streptococcus sp. HSISS2	cellular organisms; Bacteria; Terrabacteria group; Firmicutes; Bacilli; Lactobacillales; Streptococcaceae; Streptococcus; Streptococcus sp. HSISS2
InversePrim	WP_047342731.1	INEPKNFNPVNEITTYLRLLFNPDEHVGYNVEAWQGDDGKWKPSNQGSYSRTAGELIRQLNACNSDIGAVLGDYNEEAGAWIRFNPLDGQGVKNQNVSEYRYTLVESDNTSIEKQNAIIRELELPVVVMVHSGGKSLHAIVKIDAKNYDEYRTRVDYLYQVCDKNGLSIDKQNRNPSRLSRLPGVVRNGKKQFIVDQNIGKENWEEWKEWIEGVNDDLPDPENL	Enterococcus cecorum	cellular organisms; Bacteria; Terrabacteria group; Firmicutes; Bacilli; Lactobacillales; Enterococcaceae; Enterococcus; Enterococcus cecorum
InversePrim	WP_055080319.1	LHIPEHWDPARQLIEYLETLFEPTENVGFVTASWMRDGRYLPTQGCWDRTAGQLIEALTHCGGDIGAVVGDYDPEAGAWIRFNPLDGQGCKNDNVTEYRYALVESDGLDIETQNAIIHQLELPCAALVYSGKKSLHAIVRVDAPDYAEYRRRVDYLYSVCQKNGLVLDQACRNPSRLSRMPGAMRGEQKQYLLETNFGKANWGEWKDWVESVTDDLPDTESM	Ruminococcaceae bacterium cv2	cellular organisms; Bacteria; Terrabacteria group; Firmicutes; Clostridia; Clostridiales; Ruminococcaceae; unclassified Ruminococcaceae; Ruminococcaceae bacterium cv2
InversePrim	WP_005354526.1	INAPTDWQPHREIIRYLEALFEQSENVGYVVQSYEKDGKFIPANKGYYDRTAGQLIESLSQCDGDIGSVLGDYNTQAGAWIRFNPLDGKGVKNENVTEYRYALVESDNVDIEKQHAIICELELPVAVLVYSGKKSLHAIVKVDAANYDEYRKRVDFLYQICQKNGLSPDTQNRNPSRLSRLPGVQRGENRQYIVDTDIGKNGWDEWREWIESVNDDLPDTESM	[Eubacterium] siraeum	cellular organisms; Bacteria; Terrabacteria group; Firmicutes; Clostridia; Clostridiales; Ruminococcaceae; Ruminiclostridium; [Eubacterium] siraeum
InversePrim	WP_004243345.1	IHEPTIWNPVQEIIKYLETLFEAGENVGYVTKCYPKTDDKTGKIVKWLPTKGAYDRTAGELIQLLQECNGDIGGVLGDYHEEAGAWIRFNPMDGKGAKNENVTDFRYALVESDSMPIDKQNAIYKELELPIAALVHSGNKSLHAIVKVDAKNYEEYRNRVNYLYKICQKNGIIVDTQNKNPSRLSRMPGFIRNGQKQFLVDTNIGKADWDEWYQYIEDLNDDLPDPEGL	Streptococcus mitis	cellular organisms; Bacteria; Terrabacteria group; Firmicutes; Bacilli; Lactobacillales; Streptococcaceae; Streptococcus; Streptococcus mitis
InversePrim	WP_028504146.1	IHEPENFDPVNEIVTYLETLFEAGDNVGYVTETWESEDKGKRRYLPTKGACDRTAGELIQRLKSCGGDIGAVLGDCNPEAGAWIRFNPLDGKGVKNENVTEYRYALVESDSMPIAQQHAVIRELELPVAVLVYSGGKSLHAIVRIDAPNYDEYRKRVDYLYKVCKENGLEIDRQNRNPSRLSRLPGVVRGEHKQFIVDRNIGKSDFNEWKDYIESINDDLPDPESL	Ruminococcus albus	cellular organisms; Bacteria; Terrabacteria group; Firmicutes; Clostridia; Clostridiales; Ruminococcaceae; Ruminococcus; Ruminococcus albus
InversePrim	EFM82347.1	IQEPKKWEPAKEIIRYLETLFEPSETVAYNVQSWQDEDGKWKPSNKGAYDRTAGQLIEELTHCGDDIGAVLGDYNEEAGAWIRFNPMDGKGVKNDNVTEFRYALVESDNMGLEQQNAIMRELELPIAAMLYSGKKSIHAIVRVDADNYAEYRKRVDYLYDVCKKNGLTNDNQNRNPSRLSRMPGVLRGEKKQFIIDTNLGKSTWDEWKEWIESVNDDLPDPESL	Enterococcus faecalis	cellular organisms; Bacteria; Terrabacteria group; Firmicutes; Bacilli; Lactobacillales; Enterococcaceae; Enterococcus; Enterococcus faecalis; Enterococcus faecalis TX4248
InversePrim	AMW98431.1	IKEPINWNPVREITRYLETLYQSTENVGYVTETYELIDEKTGEKIYKPTSGAYDRTAGQLIEALNSCEGDIGSVLGDYKEEAGAWIRFNPLDGKGVKNENVSDFRYALVESDNMEIEKQNAVMRELELPIAIMVHSGKRSIHAIVRIDAPNYEEYRKRVDYLYNVCKKNGLNIDNQNRNPSRLSRLPGIVRNGKKQFIVDSNIGKADWDEWHEWIEDLNDDLPDIESL	Rummeliibacillus stabekisii	cellular organisms; Bacteria; Terrabacteria group; Firmicutes; Bacilli; Bacillales; Planococcaceae; Rummeliibacillus; Rummeliibacillus stabekisii
InversePrim	WP_013852783.1	IDEPSEDNWHPVQELIKYLQVLFESTENVGYVTSTYKNDDGKYLPQKGNYDRTAGELIQELHKYKNDIGAVIGDYKPEAGAWIRFNPLDGKGVKNENVTDYRYALVESDSIPVERQNAIIRELELPVATLVYSGGKSIHAVVKVEAATMEEYRKRVNYLYDVCKKNGLEVDTQNRNAARLSRMPGVVRNGKKQFLMATNIGKGSWAEWEEWIEGVNDDLPDPEPL	Erysipelothrix rhusiopathiae	cellular organisms; Bacteria; Terrabacteria group; Firmicutes; Erysipelotrichia; Erysipelotrichales; Erysipelotrichaceae; Erysipelothrix; Erysipelothrix rhusiopathiae
InversePrim	CCY66812.1	IKEPENFDPVSEITTYLETLFSPDENVGYVTESWQNEKGKWLPTKGSYDRTAGELIRQLNKCKGDIGSVLGDYNPEAGAWIRFNPLDGKGVKNENVTEYRYALVESDNMDLERQNAILRELELPIAILVYSGKKSIHAIVKVDAPDFKEYQKRVDYLYNICLKNGMSIDRQNKNPSRLSRLPGVMRNGRKQFIIDKEIGKSNWEEWVEWIEAANDDLPEPESM	Clostridium sp. CAG:678	cellular organisms; Bacteria; Terrabacteria group; Firmicutes; Clostridia; Clostridiales; Clostridiaceae; Clostridium; environmental samples; Clostridium sp. CAG:678
InversePrim	WP_006862371.1	IAEPAEWDPAAQLIKYLETLFEAGENVGYVSGSMKNEKGRHVPKDRGNYDRTAGQLIEALSKCHDGDIGNVIGDYDQEGGAWIRFNPLDGKGVRNENVTDFRYALVESDGMEIGEQNAVLRELELPIACLVYSGGKSLHAIVRIDAADYGEYRKRVDYLYDVCRRNGMKVDTQNRNPSRLSRMPGVLRNGRKQFIVDTDIGKENWEQWHEWIEGVNDDLPDPESL	Marvinbryantia formatexigens	cellular organisms; Bacteria; Terrabacteria group; Firmicutes; Clostridia; Clostridiales; Lachnospiraceae; Marvinbryantia; Marvinbryantia formatexigens
InversePrim	WP_061385492.1	IKEPSQWNPAKEMITYLETLFESNEKVGYVTDYWQNDDGKYLPQKGNYDRTARQLIDELEKCDGDTGAVLGDYKEEAGAWIRFNPLDGLGVKNDNVTAFRYALVESDKMDLEQQNAILRELELPIALLVHSGKKSLHAIVKVDAANLDEYKKRVDYLYNVCKKNGLVIDTQNRNPSRLSRMPGIVRNGKKQFIIDKNIGQQTWEEWHEWIESVNDDLPDPESL	Listeria monocytogenes	cellular organisms; Bacteria; Terrabacteria group; Firmicutes; Bacilli; Bacillales; Listeriaceae; Listeria; Listeria monocytogenes
InversePrim	WP_008792312.1	VREPRGWDPSAELITYLETLFDSTENVAYVTKSWFNEEKQKHLPTKGCCDRTAGKLIELLAKSNGDVGEVIGDYNPEIGAWIRFNPVDGNGVKNENVTDYRYALVESDSMSVDEQNAIIRELELPVACLVHSGGKSLHAIVKIEAADYREYRKRVDYLYNICKKNGLEIDTQNRNPSRLSRMPGVVRNGKKQFLVGTNIGKSSWDEWFEWIEGVNDDLPDPESL	Coprobacillus sp. 8_2_54BFAA	cellular organisms; Bacteria; Terrabacteria group; Firmicutes; Erysipelotrichia; Erysipelotrichales; Erysipelotrichaceae; Coprobacillus; Coprobacillus sp. 8_2_54BFAA
InversePrim	WP_048620489.1	VREPKNWDPVQDLIRYLEALFESGENVGYVTQSWEKTDEKGTRWLPSRGNWDRTAGQLIEELNKCNGDVGAVFGDYNPDAGAWIRFNPLDGKDCKNENVTDFRYALVESDDMELDKQNALIRELELPVAALVFSGKKSLHAIVRIEAADLREYKKRVEYLYSICKKNGLKLDTQNKNPSRLSRMPGVTRNGKKQFLVDTNIGKESWEEWVEWIESVNDDLPDPEPL	Drancourtella massiliensis	cellular organisms; Bacteria; Terrabacteria group; Firmicutes; Clostridia; Clostridiales; Ruminococcaceae; Drancourtella; Drancourtella massiliensis
InversePrim	CDF04910.1	LEAPGDNWDPVKDLIKYLSTLFDSTDYVGYVTSSWEKDGKFLPNKGNYGRTAGELIEELTVCDGDLGAVLGDYNPKAGAWIRFNPLDGKGVRNENVTDFRYALVESDSMELEKQNEIIRQLELPVACLVYSGGKSVHAIVHIDAGNYEEYRKRVDYLYAICRKNGLAIDTQNRNPSRLSRMPGILRDGKKQFLIDTNLGKENFREWREWIEAVNDDLPEPESL	Megasphaera elsdenii CAG:570	cellular organisms; Bacteria; Terrabacteria group; Firmicutes; Negativicutes; Veillonellales; Veillonellaceae; Megasphaera; environmental samples; Megasphaera elsdenii CAG:570
InversePrim	WP_026329476.1	VIEPQTWNPVKDLIKYLETLFDSTENVGYVTTSWQKEGDNKYLPTKGNFDRTAGELIELLNICDGDVGGVFGDYNEACGAWIRFNPLDGKGVKNENVTEFRFALVESDSMEIDKQNEIIRTLELPVACLVHSGGKSLHAIVRIDAGSYEEYRKRVDYLYAVCKKNGLEIDSQNRNPSRLSRMPGVIRNARKQWLVDTNIGKTSFAEWQEWIEAVNDDLPNPESM	Propionispira raffinosivorans	cellular organisms; Bacteria; Terrabacteria group; Firmicutes; Negativicutes; Selenomonadales; Selenomonadaceae; Propionispira; Propionispira raffinosivorans
InversePrim	CDA88997.1	LNIPEHWNPVKQLIIYLETLFDSTENVGYVTTTWEKDGKYLPTKGNYDRTAGELIQALNNCKGDIGSVLGDYREEAGAWIRFNPLDGEGVKNDNVTDFRFALVESDNMELEMQNALLHELELPIAALVYSGGKSLHAIVRIDAADYSEYRKRVDYLYAKCQKNGLTIDSQNKNPSRLSRMPGVTRKGQKQYLLETNIGKQSWAEWQEWIEGVDDDLPDPEKL	Ruminococcus sp. CAG:563	cellular organisms; Bacteria; Terrabacteria group; Firmicutes; Clostridia; Clostridiales; Ruminococcaceae; Ruminococcus; environmental samples; Ruminococcus sp. CAG:563
InversePrim	WP_016298752.1	VQEPKKWDPAAQIMQYLETLFEASENVGYVVKSWEKDGRYIPANKGSYSRTAGKLIEELSKCKGDIGSVLGDYDPKAGAWIRFNPLDGKDVKGANVTDFKYALVESDELEIEQQNAIIRELELPVACLVHSGGKSLHAIVKVEAADYNEYRKRVDYLYSVCQKNGFKIDTQNKNPSRLSRLPGVERNEKKQFIVDRNIGKESWNEWKEWIESINDDLPEPESL	Lachnospiraceae bacterium M18-1	cellular organisms; Bacteria; Terrabacteria group; Firmicutes; Clostridia; Clostridiales; Lachnospiraceae; unclassified Lachnospiraceae; Lachnospiraceae bacterium M18-1
InversePrim	WP_009298425.1	IEAPEDGWNPVADLTKYLETLFDSTENVGYVTTSFEKDGKYMPTKGNWDRTAGQLIEELSHCDGDIGRVLGDYNPKVGAWIRFNPLDGNGCKNDNVTDFRYALVESDSMEIEKQNAIIRELELPVACLVHSGKKSLHAIVRVDAGDYAEYRKRVDYLYEICRKNGLDIDKQNRNPSRLSRMPGVMRDGQKQFLVDTNIGRESWADWKEWIESVNDDLPDPESL	Clostridium sp. 7_3_54FAA	cellular organisms; Bacteria; Terrabacteria group; Firmicutes; Clostridia; Clostridiales; Clostridiaceae; Clostridium; Clostridium sp. 7_3_54FAA
InversePrim	WP_021676307.1	LEEPKEWDPIKDLIKYLETLFESTENVGYVTETWQKEDKYLPTKGCWDRTAGQLIDELNKCNGDIGSVIGDYKEEAGAWIRFNPLDGQGCKNSNVTDFRYALVESDSMELDKQNAIIRELELPVACLVFSGKKSIHAIVKIDAGNYDEYRKRVNYLYDVCQKNGLQIDIQNKNPSRLSRMPGIMRNGHKQFLIDTNIGKVTWEEWFEWIEGVNDDLPVPESL	Peptostreptococcaceae bacterium oral taxon 113	cellular organisms; Bacteria; Terrabacteria group; Firmicutes; Clostridia; Clostridiales; Peptostreptococcaceae; unclassified Peptostreptococcaceae; Peptostreptococcaceae bacterium oral taxon 113
InversePrim	YP_009196171.1	IHEPAVWNPVQQLTTYLEILFEASENVGYVVDTWQNDEGKYLPTKGAWDRSAGELIQLLNQCNGDIGSVLGDYNPEAGAWIRFNPLDGKGVKNENVTDFRYALVESDTMDIEKQNAIMRELELPIAVLVYSGGKSLHAIVRIDAASYDEYRKRVDYLYNVCKKNGLSIDNQNRNPSRLSRMPGVERNGKKQFIVDTNIGKSGWAEWHEWIEGVNDDLPDPESL	Paenibacillus phage Vegas	Viruses; dsDNA viruses, no RNA stage; Caudovirales; Siphoviridae; unclassified Siphoviridae; Paenibacillus phage Vegas
InversePrim	WP_016220190.1	VNEPEEWDPAGQLIKYLEILFEASERVGYVTRTYERDGRFLPSKGCWDRTAGQLIQQLSKCGDDIGSVLGDYNPKAGAWIRFNPLDGKDCKNENVTEFKYALVESDTMEIEKQNAVIRELELPVACLVHSGGKSLHAVVRVDASDYKEYRNRVDYLYRVCEKNGLKVDGQNRNPSRLSRMPGVIRNGKKQFLVDTDIGKQSWEEWHEWIESINDDLPEPERL	Dorea sp. 5-2	cellular organisms; Bacteria; Terrabacteria group; Firmicutes; Clostridia; Clostridiales; Lachnospiraceae; Dorea; Dorea sp. 5-2
InversePrim	WP_013623562.1	VAEPDSWDHVGQLVKYLEILFEASENVGYVTESWEKDGKYLPTKGNWDRTAGELIQQFNKCKDDIGAVLGDYKLEAGAWIRFNPLDGKGCKNENVTEFRYALVESDDMNIDQQNAIIRELELPVACLVHSGGKSLHAITRIDAANYDEYRKRVDYLYTVLKKNGMNVDTQNKNPSRLSRMPGVMRNGHKQFLIDTNIGKESWKDWQEWIEGINDDLPEPESL	Syntrophobotulus glycolicus	cellular organisms; Bacteria; Terrabacteria group; Firmicutes; Clostridia; Clostridiales; Peptococcaceae; Syntrophobotulus; Syntrophobotulus glycolicus
InversePrim	KLU68079.1	VKIPDVWDPAGQIIKYLEILFEASENVGYVTESWEKEGKYLPTKGSCDRTAGQLIELLSKCNGDIGSVLGDCKPEAGAWIRFNPLDGIGVKNENVTDYRYALVESDTMDIDKQNAIIRELELPVACLVHSGGKSLHAIVRVDAPDYNEYRKRVDYLYNVCQKNGIKIDTQNRNPSRLSRMPGVFRNGNKQFLVDTNIGKENWQQWFEWIEGVNDDLPDPESM	Robinsoniella sp. RHS	cellular organisms; Bacteria; Terrabacteria group; Firmicutes; Clostridia; Clostridiales; Lachnospiraceae; Robinsoniella; Robinsoniella sp. RHS
InversePrim	WP_029472820.1	IKEPDHWNPVHELIKYLETLFDSSENVGYVTRSWEKDGKYMPSKGCVDRTAGQLIELLNKCHGDIGSVLGDYNETAGAWIRFNPMDGKGVKNDNVTDFRYALVESDSMDLEKQNAIIRELELPVACLVYSGKKSIHAIVRVDAADYAEYRKRVDYLYTVCKKNGLEIDQQNKNPSRLSRMPGVMRNGKKQFLMDTNIGKESWNEWQEWIESVNDDLPEPESL	Clostridiales bacterium VE202-08	cellular organisms; Bacteria; Terrabacteria group; Firmicutes; Clostridia; Clostridiales; unclassified Clostridiales; unclassified Clostridiales (miscellaneous); Clostridiales bacterium VE202-08
